# Supplementary material for: Sequence-based genetic mapping of Cynodon dactylon Pers. reveals new insights into genome evolution in Poaceae
Source: Commun Biol. 2020 Jul 9;3:358. doi: 10.1038/s42003-020-1086-y (PMC7347563; doi:10.1038/s42003-020-1086-y)
Supplement: Supplementary file 4 — Supplementary Data 1 [file 42003_2020_1086_MOESM4_ESM.xlsx]

## Sheet: Table S1 Comparative genomics d
marker	Bermudagrass Linkage Group	Bermudagrass Position (cM)	Oropetium thomaeumchr.	O. thomaeum position (bp)	Zoysia japonica chr.	Z. japonica position (bp)	Setaria italica chr.	S. italica position (bp)	Sorghum bicolor chr.	S. bicolor position (bp)	Oryza sativa chr.	O. sativa position (bp)	Miscanthus sinensis chr.	M. sinensis position (bp)	Bermudagrass marker tag sequence (polymorphic alleles shown in [])
S1_14532625	1	0													CAGCGGCGGCCGGGCATCGTCACA[A/G]CCATGCGCGGCGGCCACCAGCAGAAAAAAAAAAAAAAAA
S1_19627112	1	0.53													CAGCTTAGGTT[G/T]CTGGGGAATATTTTCGCGCCATTTGTTTTCTTGAGTGCTAGCTATTGCAGAA
CDGA5-1467/1468_160	1	0.974
S1_10758525	1	1.632													CAGCCTTGGCGCCACGGCATCCAG[C/G]AGAAGCCTTCCTGCCACCGGAACGCCTGCTGACGCGCAC
S1_3344212	1	2.118			Zjn_chr08	20989738									CAGCAGAAGGG[A/G]GTGTCGCCCAACTTCGAGACCTACATGACGCTGAAAAAAAAAAAAAAAAAAA
S1_25332644	1	2.35													CTGCCACCACCACACGCCGTTGCTTGCATTGCTTTTCTGAGCC[G/T]GCTGAAAAAAAAAAAAAAAA
S1_17686564	1	2.715													CAGCTCCTACTCCTAGCTACAGCATTGCTAGGAGGCGATGGCTCCTCCGTTGTTGTGCATTGC[A/G]
S1_18179147	1	2.986	gi|1	691522	Zjn_chr08	20901781	scaffold_1	41730516	Chr04	67315589					CAGCTCGGGGGCGTGCCTCGAGATGATCATGCGAAGGGTCGGCACC[A/G]TCAAGGAGGGCATCAAC
S1_11682543	1	3.567	gi|1	848474	Zjn_chr07	19971155	scaffold_1	41541241					Chr07	158896973	CAGCGAGGCGGCCATGCGCCGGTGGGTAGACCGAAGGCTCAA[G/T]GACTCGTTCCCCGTCGACGCC
S1_2153313	1	3.694	gi|1	829310	Zjn_chr07	19985576	scaffold_1	41558876	Chr04	67071771	Chr2	35220031	Chr08	96225903	CAGCACCCCAGC[C/T]CTTCATCACCTTCTGTGACATCTCATTTTGCTCCAGCGCCTGCTCATGCTG
S1_32256030	1	4.627	gi|1	961724	Zjn_chr07	19907328	scaffold_1	41390780	Chr04	66861967	Chr2	35068113	Chr07	158403999	CTGCGCGTCAGCCAGCTCTCGTACGGCTC[G/T]TGGGTCACCTTCGGCAACCAGCTGGACGTGAAGG
S1_16725539	1	5.831													CAGCTAGCTAGCTAGGTGAAGCGCGACACCAGCAAAAT[A/T]AAGGTGGCTACTGCTTGCTGAAAAA
S1_8067336	1	6.796													CAGCCCGTATTGGCCAAGGACCGCGTCGCCAAGTT[C/G]AAGAAACTCTGCTGAAAAAAAAAAAAAA
S1_3615515	1	7.194													CAGCAGAGTTTCTT[C/G]AACTTGGCGACGCGGTCCTTGGCCAATACGGGCTGAAAAAAAAAAAAAA
S1_23676845	1	8.066			Zjn_chr07	19742973	scaffold_1	41077144	Chr04	66513565			Chr08	94419883	CTGCAGGTCGCCGACAACGCCTCCCACCAACCGCCTCCCGCGCT[C/T]CCGAGGAACGGCAGAAAAA
S1_28693830	1	8.266													CTGCCGGCCGATCTGCTCCCTCCGTCGGC[A/C]CTGCCTGCCTGCCTCCTCAGGTGCGCGCGCTTCG
S1_10933710	1	8.495													CAGCGAAGC[A/G]AAGCGTGGAGGCCTGGAGGGGACACTAGGATGGAGCGGTGTCCTTCGGGGGCGA
S1_30938832	1	8.934													CTGCGAGCCTGCGGCGACTCTCCCTTGCACT[C/G]GCATGAACACAAGCTGAAAAAAAAAAAAAAAA
S1_20363117	1	9.409													CAGCTTGTGTTCATGC[C/G]AGTGCAAGGGAGAGTCGCCGCAGGCTCGCAGAAAAAAAAAAAAAAAA
S1_32182443	1	10.17	gi|1	1639457	Zjn_chr08	20302837	scaffold_1	40602740	Chr04	65923131	Chr2	34058528			CTGCGCGGCGGGGGAGGGCCGCACCGTGGCCGCCAGCGCCCT[A/G]CGCGCCCACTCGCCGCCCTCC
S1_34739541	1	11.108													CTGCTACAGATGCGTGTGTGGACTGCGTCGCATGGACCGG[A/G]CTTTGCACCGTGACCGCAGAAAA
S1_33715420	1	11.59													CTGCGGTCACGGTGCAAAG[C/T]CCGGTCCATGCGACGCAGTCCACACACGCATCTGTAGCAGAAAA
S1_6458439	1	12.052													CAGCCACGACTTCGCGGCTCCAACCCGGACAACCTCCT[C/G]CGGCAGAAAAAAAAAAAAAAAAAAA
S1_7479433	1	12.868													CAGCCCAGCTCGCCGCCCGCCGTGTACTTTCC[T/C]GCGCCCCGTAGCAAGCCATTCTTCTCGCTGA
S1_7373138	1	13.222													CAGCCCACACGACTTTCGGATTGCGGAGGATATTGCC[G/T]TCCGGGATTTGGCAATGGTGCTTTCT
S1_3253431	1	14.15													CAGCAGAAAGCACCATTGCCAAATCCCGGA[A/C]GGCAATATCCTCCGCAATCCGAAAGTCGTGTGG
S1_1027506	1	14.45													CAGCA[A/C]GCCGTCCTCCTGCGCACCAGCCTCCTCCACCACCGCCGCGCTGAAAAAAAAAAAAAAA
S1_8707527	1	15.327			Zjn_chr07	19040038									CAGCCGCCACGTCGCCGCACTTGCCT[C/T]CCCCGGCGGCCATGCCGTCGTCTCTAGGCAGAAAAAA
S1_34861007	1	15.513	gi|1	2231140	Zjn_chr07	19051168	scaffold_1	39835169	Chr04	64876175	Chr2	33180100	Chr07	152872941	CTGCTA[C/T]GGCCTCAGGCGATGGTGACCTGCACGGACTTGGTCTTCTTCTCCGGCGGCGGCTGAA
S1_33054950	1	15.643													CTGCGGCGAGGCGAGGGGGAGGGGGGACACGTCCATGTGGCGCACTGCC[A/G]AGTTCGCAGAAAAA
S1_8149442	1	16.014													CAGCCCTCAGACACTGTGAAGGTGTCAGGTGTTGTGCCCAT[C/G]CAGTTGGACGGTCACGTCGGTT
CDGA5-1399/1400	1	16.185
CDGA4-1307/1308	1	16.763
S1_3654224	1	18.227													CAGCAGATCGATCAGCCACTCAC[A/G]GCGGCGCGCTCGCTCTCTCTTCCCAGCGCCTATGCAGAAA
S1_17367650	1	18.322			Zjn_chr08	19651494									CAGCTCCACTTCCAAGACGGTGCGTGGAGCCGGCCGCATTCCTTGCGCT[A/G]GCTTTCACCGCGCT
S1_14667643	1	18.592													CAGCGGCGTAAGGCGTAGGGCTCGGGAGCGGTTGCCGGGCGC[C/T]TGAACCCTCGGGAGGCGAGTC
S1_14536932	1	18.64	gi|5	3273698	Zjn_chr08	19573430									CAGCGGCGGCCTCGGGTGGCAGGAGAACGGC[A/G]GTGGCAGAAAAAAAAAAAAAAAAAAAAAAAAA
S1_30350544	1	18.8	gi|1	2723699	Zjn_chr08	19530063	scaffold_4	39560678	Chr04	64253821			Chr08	89965136	CTGCCTTCTGATGTCGTCACGCTCCGCCCCCTCGCGAAGCGCT[A/T]CCTCCCGTTCCTGGCCCGCG
S1_20239755	1	18.926			Zjn_chr08	19353345									CAGCTTGGAGATGAGGTGCGGTGACGGTTGCCGGCCCGGGTTGCGCCGGTACAT[C/G]GAGGACTCG
CDCA3-237/238	1	19.27
S1_39322810	1	19.647													CTGCTTGTT[C/T]GCGTCGTCGCGGTGATGGTCAGCTAGAGCTGGAGCGCTGAAAAAAAAAAAAAAA
S1_32547209	1	19.814	gi|1	2981724	Zjn_chr08	19353406	scaffold_1	38999164	Chr04	63920900	Chr2	32192450	Chr08	90851957	CTGCGGAA[A/G]CACGAGGAGCTCCAGAGACGGTGCGGGCCCAACACCGACGCTTACAACCGCGCGA
S1_14091731	1	20.074	gi|1	2925249											CAGCGGCAGGTGCGGTGCCGCAGTCGCGTG[C/T]TGAATGTAATGCCGGCCACTGTGCAGAAAAAAA
S1_31514748	1	20.252													CTGCGCCATGGACGTCGGTTAATCGGTGTAGTGCGCAGGCATGCACC[A/G]GCAGAAAAAAAAAAAA
S1_12842011	1	20.402	gi|1	3357881	Zjn_chr08	19153973	scaffold_1	38474942							CAGCGCCTTG[A/G]GGCGGGGCCATCTGCGACGGCACCCTGTAAGGCGAGCCCATCAGCTGAAAAAA
S1_27253629	1	20.465													CTGCCCTGAACCTCCGTTCCTCCTCGTC[C/G]TCTCCGTCGTCCTGCGCTGAAAAAAAAAAAAAAAA
S1_13317612	1	20.687													CAGCGCGGTCC[C/G]CCTCCGACTCCGACTCGTCGGTGTCAGACGAGACAGCGACGATCCCCTCCTC
S1_36238842	1	20.898													CTGCTCGACACCTGAACGCGCGCACGCAAAGTCAAGATTGA[C/T]CAATGTTGCAGAAAAAAAAAAA
S1_2611509	1	21.696													CAGCACGC[A/G]GATTGCCAAGGCACGGGGCAAAATGGCACGAGCCAGCAGAAAAAAAAAAAAAAAA
S1_14130913	1	21.88	gi|1	3487456	Zjn_chr08	19052352									CAGCGGCATGGC[A/G]AAATGCGTCGGTTCGCTTGCCGAAAACGGGCAGATTCCAGCGAGCTGAAAA
S1_18076848	1	22.187	gi|1	3487456	Zjn_chr08	19052352									CAGCTCGCTGGAATCTGCCCGTTTTCGGCAAGCGAACCGACGCATTT[C/T]GCCATGCCGCTGAAAA
S1_30861215	1	22.506													CTGCGAGAACCGCG[A/G]AATCCAGGTACCAGGTCCTCGAAATGGCGCCCCTCAGACGCAGTAGGGT
S1_10754543	1	22.645													CAGCCTTGGCAGATGAGTGGGGTTGCAATCGGCCGGTAAGCA[G/T]GCAAAGCTGGCAGAAAAAAAA
S1_32475926	1	22.897													CTGCGCTGGGGTCAAACAGAGGGGG[C/G]CAATACGGCGAGGCAGAAAAAAAAAAAAAAAAAAAAAA
S1_4023209	1	23.162													CAGCAGGC[G/T]CCGCGACGCGGGCAGTGGCGTGCTTCTGAAGCGAGGCACAGTGCGGCGGCCTGTG
S1_11314460	1	23.579			Zjn_chr08	18633823									CAGCGACGGCGATGCACTCGAGGCGGGCACCGGAGACGGGCGGGGCACGGAGCTGACGG[C/T]GACT
S1_25677332	1	23.975							Chr04	57341830					CTGCCAGAGGAGTTCTTCGCGGAGATTAAAG[A/T]GAGAGGACTCTTCATCAGCTGGTGCCCGCAGA
S1_12375008	1	24.146													CAGCGCC[A/C]TCGTCGGCGCCGACGAAGCGCCGCCTTTGGTCCACCGTCGCTGAAAAAAAAAAAAA
S1_5841662	1	24.381	gi|1	3335935	Zjn_chr08	19157577	scaffold_1	38479632	Chr04	57341769	Chr2	31792515	Chr07	144021204	CAGCATTGCCTTCTCGTCGGCGACGAGGTCCGGCCTGATCACCCACAGGAACGGCCGGCCG[C/T]AG
S1_2594358	1	24.548													CAGCACGATTGCTTCTGCGCCCGACAATTTTTCTCCGCAGTATTGACTCAAGTCCAC[A/G]CTCGCT
S1_37736916	1	25.577													CTGCTGGCGGCCGGA[C/G]AGGCGGCGGCCGACATGGCGCCGTTCACGGCCCTGGACGCCGGAATCT
S1_36229057	1	26.08	gi|1	4679296	Zjn_chr08	18305655									CTGCTCGAAGATTCCGGCGTCCAGGGCCGTGAACGGCGCCATGTCGGCCGCCGCCT[C/G]TCCGGCC
S1_29289854	1	26.194	gi|1	4631972	Zjn_chr08	18332768	scaffold_1	36887186	Chr04	59190852	Chr2	30283222	Chr07	149164186	CTGCCGTGCGCGCACCTCTACCACGAGGGTTGCATCCTCCCCTGGCTCGCCAT[A/C]CGCAACACGT
S1_36400831	1	26.355	gi|1	4592653	Zjn_chr07	17540495									CTGCTCGCCGGACGGCCTGGCTGTTGGCGG[C/T]GTTCGGCTTCATCCTGGAAAGCGAACGCAGAAA
S1_23891336	1	26.544	gi|1	6647109	Zjn_chr08	16856744	scaffold_1	33920514	Chr04	62280818	Chr2	27106157	Chr07	135470952	CTGCAGTGAACACGGCGGTAGAACTTGGACTTGAC[A/G]AGGAGGCCGAGGATGTGGGCGCGCGCGC
S1_10488916	1	26.65													CAGCCTGGAAAGAAT[C/G]ATCGTTGCTCCAATTGCTGAGCCTGACCACGGCAGAAAAAAAAAAAAA
S1_8905222	1	26.753	gi|1	4945963	Zjn_chr08	18113610	scaffold_1	36375891							CAGCCGCCTCCTCCTCCTGCT[A/T]TACCCAAACAGCCCCTCGCCTCCAGGGGCCAATCATTCCCAC
S1_20614617	1	26.83													CTGCAAAACCGCGCGC[C/T]TCCGGGTCACAAGTCCCGGACGCTGGCTGAAAAAAAAAAAAAAAAAA
S1_37839813	1	26.866	gi|1	4790177	Zjn_chr08	18262660					Chr2	30025251			CTGCTGGGCGGC[C/G]GGGAACGGGCGGTCCACGACGTTGACTCGAGACTGCCTGGTGAGGCGCACC
S1_27219211	1	27.102													CTGCCCTCGC[G/T]CAGGCAGAGCAGGCAGGCGGGACCGGTCCCTGCTGAAAAAAAAAAAAAAAAAA
S1_32059133	1	27.287	gi|1	6647105	Zjn_chr08	16856753	scaffold_1	33920524	Chr04	62280814	Chr2	27106157	Chr07	135470948	CTGCGCGCGCGCGCCCACATCCTCGGCCTCCT[T/C]GTCAAGTCCAAGTTCTACCGCCGTGTTCACT
S1_33942638	1	27.703													CTGCGTACGTGGACTTGACACAAGCCCCGGCGGCGGC[A/T]TACAGTAAGGCGGAACCGGCAGAAAA
S1_32972330	1	27.893													CTGCGGCCGGATGACAGCCAGGAGGCGGC[C/G]GCGGGGTAGCGCGTGAAGGTGGCAGGCGGCGGCG
S1_25117606	1	28.306													CTGCC[A/G]ACGCGGGTGGTGCCGCCCGGCCGCGCGCGCCACGTGTCCCTGTCCCCGCCTTCGGCCG
S1_31388640	1	28.54	gi|1	7545504	Zjn_chr07	15336135	scaffold_1	32427074	Chr04	56981528	Chr2	25597190	Chr08	72712184	CTGCGCATCTTCTTCAGGGGCCGGAGCAATGCGGCCGCC[G/T]CCGGCGCATCTTCTAAAACTGGCG
S1_30903823	1	28.719													CTGCGAGATGATGGTGGCCTCG[A/T]TCCGCTGTCCTCCGAAATGGAAAACAAGCAATTTGTACTGC
S1_4400944	1	28.802													CAGCAGTACAAATTGCTTGTTTTCCATTTCGGAGGACAGCGGA[A/T]CGAGGCCACCATCATCTCGC
S1_38852745	1	28.861					scaffold_1	32667387							CTGCTTCGGGAACGGGCCGTGGCCTCCTCGTCCTCCTCGGAATG[A/G]GCGTTGCCACGGCGGCCGG
S1_9439442	1	29.024	gi|1	7687710											CAGCCGGCGTGGGGAGGCGGGGACGAGGAGGAGGAGGTGGC[G/T]GAGGGCTCCCCGGCCGTGGCGG
S1_7718628	1	29.089													CAGCCCCGCCACGGCCGGGGAGCCCTC[A/C]GCCACCTCCTCCTCCTCGTCCCCGCCTCCCCACGCC
S1_32528012	1	29.203													CTGCGCTTGCT[A/T]GCGCACCGCAGGCATCCCCTCTGCCTGCTCGCTGAAAAAAAAAAAAAAAAAA
S1_11520335	1	29.274													CAGCGAGCAGGCAGAGGGGATGCCTGCGGTGCGC[A/T]AGCAAGCGCAGAAAAAAAAAAAAAAAAAA
S1_794726	1	29.396	gi|1	8080301					Chr04	55848665			Chr08	68359018	CAGCAACTGAACCGATCGAAAATGT[A/G]ATCGTCAGTGTACAGCTCTGACAGCTGAAAAAAAAAAA
S1_18592938	1	29.551													CAGCTGAAACAGCCCGATCGTGATCGTGAGGACGCCG[A/T]CATCAGTGAGGCGGCGCCTGCAGAAA
S1_9023261	1	29.791													CAGCCGCGCTTCTCGCCTCCAACCCCGTGCGCCGTCTCCTCCAATCCGACTCCACCGGCG[A/T]GTA
S1_11476640	1	30.133													CAGCGAGAGGCGAGCGAGAGAAGTCATCCCCGCGAGTGA[C/T]GGGACGGGGCCAGCCAGTGCGTTG
S1_702436	1	30.263													CAGCAACGCTGTCCCTGCCGAGCCAGCTTCCGAAG[C/T]GTGGCAGGGGGGCAGAAAAAAAAAAAAA
S1_13144758	1	30.614													CAGCGCGCTGGAAGCTTGGCTCGCGCGTCTCCTCCGAATGGGCCAGGTCGCCGACGA[C/G]GCTGAA
S1_26095224	1	30.863			Zjn_chr07	14345691									CTGCCATGGCCTCCAGCTTGAAC[A/C]GGGACGGCCGGTACCGAGCCGCGCAGAAAAAAAAAAAAAA
S1_29003605	1	31.414													CTGC[C/T]GGTGGAGTCGGAAGAATCACTCGAGCAAGACGACGTATCGTCCGAATCCTCATCACTCG
CDCA7-695/696	1	31.598
CDCA1-115/116	1	31.677
S1_15723544	1	32.004													CAGCGTCGCTGTCGTCGTCCGACGTGGCAGGTGAAAATGAACG[A/G]CACGGATCCGCGTGTACGCT
S1_1880326	1	32.314													CAGCACATCACTGATCAGCTTATCC[A/G]GGTTGTCGAGCGAGCTTCCCCCGGGCTGAAAAAAAAAA
CDCA7-623/624	1	32.556
S1_22394552	1	33.024	gi|2	27321784	Zjn_chr07	13856193	scaffold_1	28290747	Chr04	53202514			Chr07	118731016	CTGCACGAGGTCCACGTCGTACGCGGTGTCGGCGCGGCCGTAGGACGGGAC[A/G]AGCAGGTCGGCC
S1_11521606	1	33.556			Zjn_chr07	13820829	scaffold_1	28229531	Chr04	53112868	Chr2	21526366			CAGCG[A/T]GCAGGGGAGGACGAAGCAGGCGAGCACGCGGAACGAGCGGTCGAGCTGAAAAAAAAAA
S1_19191643	1	33.808													CAGCTGGGTCGTCACAGGCATCGTCTTGTTCTTCTTCATGGG[A/G]TGCGGGCGAAGCAGAAAAAAA
S1_3592610	1	34.068													CAGCAGAGT[A/C]CCTGCTCGCCCGCGCCGTCGCCACCAGCCTCCTGGCAACGAAGACCGGCGGCCG
S1_15460937	1	34.289													CAGCGTACGACGGACCAGACACCGAAGCGGTTGGTG[A/G]TGAGCAGGCTTGTGCTGAAAAAAAAAA
S1_15466846	1	34.364													CAGCGTACGGTAGACCAGAGTACGCCGAAGCGGTTGGTGATGAGC[A/G]TGCTGAAAAAAAAAAAAA
S1_2714606	1	34.439													CAGCA[C/T]GCTCATCACCAACCGCTTCGGCGTACTCTGGTCTACCGTACGCTGAAAAAAAAAAAAA
S1_13285652	1	34.564	gi|1	9612458	Zjn_chr08	14716826	scaffold_1	28005425	Chr04	53005442	Chr2	21425886	Chr11	6866368	CAGCGCGGGCAGTGCGCCTCCGCGCGGATGCGGCGCGGCTCCGGCTCGTCG[A/G]TGGAGGAGGACG
S1_11489408	1	34.838					scaffold_3	15986251							CAGCGAG[A/G]TCGAGGCGGCGGCGTGCGCGTACGTGCGGGCTGTGGTGATGGAGACGCTGAAAAAA
S1_14741043	1	35.11													CAGCGGCTCACCACGAGCACGTGCGCCGCCCTGCTCTGGCGG[C/T]CCGCGGCCGCGAGGCGCGCCG
S1_4672722	1	36.065													CAGCAGTGGGTCCGGGAAGTC[A/G]ACCGTGATCGCGGTGCTGAAAAAAAAAAAAAAAAAAAAAAAA
S1_91507	1	36.639													CAGCAA[A/G]ATGATGACCTCCCCTTGGCCCGGGGCGGGCTGAAAAAAAAAAAAAAAAAAAAAAAAA
CDGA2-965/966	1	37.026
S1_15223128	1	37.412													CAGCGGTCGAGGCCGGGGTGGTGGGCA[C/G]TGACCAGCGGGCGGAGCAGAAAAAAAAAAAAAAAAA
S1_22521116	1	37.635	gi|1	10416050	Zjn_chr07	13257833	scaffold_1	26075839	Chr04	50873116	Chr2	19645277	Chr07	106118947	CTGCACGCTCCTGCG[C/T]GCGGCCGACTTGGGGTTGGCGCCGGCGCCCTTGGTGGAGTCGCCACGC
S1_14049816	1	37.887					scaffold_9	43137112							CAGCGGCACTTTCGG[C/T]CGGAGCTCATCAACCGCCTTAGCGAGATGGTGGTGTTCCACCCGCTCT
S1_32228528	1	38.199													CTGCGCGGTCGCAACTCCGTCCCCCGG[G/T]AAAGGTACATATGGTTGCTGAAAAAAAAAAAAAAAA
S1_24693437	1	38.327													CTGCATGGAGTCGTCGTCGGGGAGGCTGTAGTAGGT[C/G]GCCGCCGGCGCGGGGCCCGGCGGCAGA
S1_6471135	1	38.519													CAGCCACGCACAGCGAGACCGCTAGAACAAGATG[A/G]CTCCTTCCTGGGCCGGCTGAAAAAAAAAA
S1_33055428	1	38.613													CTGCGGCGAGGCGGCGAGGCAGTGCGC[A/G]TCGGAGCGTCGGCAGAAAAAAAAAAAAAAAAAAAAA
S1_24398305	1	38.723													CTGC[A/C]TCGCCCGCCTCGGCGGCCACAGGTGCCATCAGCACCGCCGCAGAAAAAAAAAAAAAAAA
S1_4042405	1	38.889													CAGC[A/G]GGCGGCGACGTGGACGCGGGCGAGCTGAACGGCATGATCCAGTGCGTGATGGGCTGAAA
S1_15267450	1	39.024													CAGCGGTGACTACAGTACAACTCTCCAGTCACCTCTGTCAACTGCCGGT[A/G]GCAGATTCGTTGCC
S1_8528436	1	39.147													CAGCCGATCCCTTCCCCCCGTCTTCCAGCCCCCTG[A/T]TCCTCGTCTCTTGCTTTTCCGCGTCAGC
S1_10225308	1	39.255	gi|1	10766771											CAGCCTC[G/T]GCGGCGACAGCCACCGGCGATAAGCGGAGGCAGGAGAGGGCAGAAAAAAAAAAAAA
S1_7515857	1	39.315													CAGCCCATCACGCACTGGATCATGCCGTTCAGCTCGCCCGCGTCCACGTCGCCGCC[C/T]GCTGAAA
CDGA8-1795/1796	1	39.534
S1_12400810	1	39.698													CAGCGCCCA[C/G]GCCGGCGGCGAATGGGGGCGGCGGCGTGGAGCGCAAGCTGAAAAAAAAAAAAAA
S1_20191441	1	39.726													CAGCTTGCGCTCCACGCCGCCGCCCCCATTCGCCGCCGGC[C/G]TGGGCGCTGAAAAAAAAAAAAAA
S1_19520936	1	39.864													CAGCTGTTGAGTACGCCGGCGTCCTAACGCGCGGC[A/G]AGCTCCGGCTCGCATCCGGCTGAAAAAA
S1_10125014	1	39.965													CAGCCTCCTAATC[A/G]CTCGTCGGCGGGGAACACCGATAAGGTGCAGAAAAAAAAAAAAAAAAAAA
S1_10191022	1	40.057			Zjn_chr07	12596671									CAGCCTCGCCGACGTGGCGGC[A/G]CTGGTCCGGAAGGGCATCCGTGCCGTGGACGCGGCGTACTTC
S1_22303132	1	40.078													CTGCACCTTATCGGTGTTCCCCGCCGACGAG[C/T]GATTAGGAGGCTGAAAAAAAAAAAAAAAAAAA
S1_19427663	1	40.15													CAGCTGTGCCCTGGACGGCGACGGCAGGGGTGCGGTGGGATGGGGTTGGGTCGCCGCCACAG[A/G]C
S1_6755117	1	40.2													CAGCCAGCCAGCTCTG[A/G]CTCCCGCGCCGGCACCGCGGTGAACAGAGCAGTGCAGAAAAAAAAAA
S1_35812851	1	40.246													CTGCTCCCGCCGCCACAGCGGCGCCGCCTCTTCTCGCCCATCGCCGCGCC[G/T]CTCTGCTCCTGCC
S1_1025049	1	40.288													CAGCAAGCCGCTCACTTCACCTGGGGAGAGGGGGGAGCCATAGCCGAC[C/T]GGCTAGCTGAAAAAA
S1_9294123	1	40.439													CAGCCGGATGCGAGCCGGAGCT[C/T]GCCGCGCGTTAGGACGCCGGCGTACTCAACAGCTGAAAAAA
S1_12597912	1	40.606													CAGCGCCGCGA[C/T]GTCCGTGCTGTTGCCGTGGCTCGGCTCGGCCGATGCAGAAAAAAAAAAAAAA
S1_38179533	1	40.737			Zjn_chr08	13248732									CTGCTGTCCGACGAGGACGAGGAGTCGACCTC[G/A]ACCTCGACGCGCAGAAAAAAAAAAAAAAAAA
S1_13949326	1	41.08													CAGCGGCAAAAAGAAAGAAAGCGAG[C/T]GGAAGACACGAAGAGAGAGGATCGACCGAGCGAGCAGG
S1_14441018	1	41.324													CAGCGGCGCGCGCGGGG[G/T]ACGGGCATACGCTCTCGGGTGGTCGCGGTCGCGGGCGCGGAAGGGG
S1_7151642	1	41.562													CAGCCATGCTCGTCAACATCCATGATCACGTCGGCGTACCC[A/T]TGGGCAGAAAAAAAAAAAAAAA
CDGA1-787/788	1	41.829
S1_24522116	1	43.033													CTGCATCTTCTGCCC[C/T]GCCTCCCGGGTTCCTGCCGCTGGCTGTTCGTCCGCTGAAAAAAAAAAA
S1_25116747	1	43.41	gi|1	12408510	Zjn_chr07	11843490	scaffold_7	14087346			Chr10	18442234	Chr02	40134801	CTGCCAACGCGCGCAAGCAGTACTTCTGCTACCAATGCAACCGCAC[C/T]GTCCTCCTCGTCGCCGC
S1_7087908	1	43.639	gi|1	12307403											CAGCCAT[C/G]TCTTCCGCGACGACCCGGCTCTCGCGTGCCCCGTCTGCGCCGCCGTCCGGGCGTGG
S1_15328610	1	43.925													CAGCGGTGG[C/T]ATGCTCACCCTTTGCATCATCAGACATCAAACCCGTCTGATGGCAGAAAAAAAA
S1_26108138	1	44.021													CTGCCATGGGCTCTTGTGCTTGCCGCTTGCGGGAGTG[C/T]GGGCCTCGTGCTGAAAAAAAAAAAAA
S1_620059	1	44.231													CAGCAACCTCCACAACAAGCAGGAAACGCTCATCGCATCCCGGGACCGTCCGTCCCGC[A/C]ACCGG
S1_12792426	1	44.432													CAGCGCCTCGTCGCCGACCCCGGCG[A/G]CCTGGATGTGGCCGCGTTCCCGCCCTTCGAGCACCACT
S1_5347849	1	44.633			Zjn_chr08	12724296									CAGCATCTGCGCCGTCCGTACCTGCATCACCGGCGTCGTGGATCACAG[A/C]GAGGCGGCAGAAAAA
S1_34220031	1	44.763			Zjn_chr08	12742735	scaffold_9	16055846	Chr01	20004956	Chr10	18169595			CTGCGTCTTCTGGCCAAGATAGGAGAAGTA[C/T]TCGTGGCCGGGCACATCCACTAGCTGAAAAAAA
CDCA5-409/410	1	44.954
S1_4604705	1	45.19	gi|1	13074653	Zjn_chr07	11325593	scaffold_9	17054669	Chr01	21266336	Chr10	17439024	Chr01	59266716	CAGC[A/C]GTGCAGGGTGACCGCGGCCACCGCCACCGGCGCCGGGTGCCACCGCCGCAGAAAAAAAA
CDGA1-791/792	1	45.278
S1_22107213	1	45.495													CTGCACCCTCCA[A/C]ACCCGGATCTCGCTGGCTCCATGCCCGACCTCCATTGCCGCTGAAAAAAAA
S1_8987534	1	45.604													CAGCCGCGCGACAGCAACGACAGGCAGTTCAGT[C/T]CAGTCCAGCGCTGAAAAAAAAAAAAAAAAA
S1_31899342	1	45.726							Chr02	76975879			Chr05	101369283	CTGCGCGACCTCCGCGCGCGCGTGGCGAGCCGGAGGGAGTA[A/C]GAGGAGACGGGGCGCGCGTGCG
S1_26648236	1	45.828													CTGCCCCGCCGATGCCGCCGGTGTCTTTGTCGTTC[C/T]TCTGAGCCCGCAACGCAGAAAAAAAAAA
S1_3066926	1	45.88	gi|1	13368153	Zjn_chr15	6258497							Chr01	46753733	CAGCACTCGGTGCGAAAATCGGAGC[A/G]CGAGTGGCTGTTCTCGTTCGTCGGCGCGCCGCGGCCCG
S1_22770208	1	45.968													CTGCACT[C/T]GATCGTGGGGTACCATTGTTGTCTGCAACTTCAGAGTCACCATTAAGAGCAGAAAA
CDGA2-1027/1028	1	46.218
S1_29017816	1	46.493	gi|1	13631263											CTGCCGGTGGTGCGG[C/G]AGAAGGACGGCGTCGCGGCCGTGGACGCCGCGCCGAGGCGGAGCAGAA
CDGA4-1295/1296	1	46.783
S1_2452236	1	47.246													CAGCACCTGTAGTTGGTCGTTGCGCCATGGCGTCG[A/G]CCTGCTCAACAACGATCCTATGCAGAAA
S1_9122031	1	47.527													CAGCCGCTACCTCTCGTACGTGGTCGACTG[A/G]TCGCGTTCTGCCGCTCAGGGTTGCCTCGAGCCA
S1_13084523	1	47.836													CAGCGCGCGCGAGAAGGCGAAC[A/C]AGGAAACCGAGCACTGCTACCTCGATCTGCAGAAAAAAAAA
CDCA5-503/504	1	48.689
CDGA2-991/992	1	48.971
CDCA5-505/506	1	49.204
S1_19330862	1	49.45													CAGCTGTAGCAACGGCAAGCCCTTCTTCTCCGGCAACGAGCCGGGCCTCCTCGACGTCGCG[A/C]TG
S1_32366809	1	49.652													CTGCGCTC[A/G]CCCATAAAAACGCTGGCCTGGGTCCACGCTTCCACGGAGGGAGCAGGCGAGACAT
S1_17582235	1	49.735													CAGCTCCGCCCCAATGGACCAGCCGAATCTCCAC[C/T]ACCCCCACGGCGCGCGCGAGCAGGTCCGG
CDGA3-1119/1120	1	50.023
S1_11270648	1	50.244													CAGCGACGCCTTCCTCGCCACCGCCGGCATGTCCACTGAAGAGACGG[A/G]TTCCGTCTTTGCTCCA
CDGA1-785/786	1	50.579
S1_2346028	1	50.827													CAGCACCGTCGCATCCTTGGCGGCGAG[C/T]TGGAAGCTCGGTGTGCGGCTGAAAAAAAAAAAAAAA
S1_4372515	1	51.074													CAGCAGGTTGGCGC[C/G]CCTCGCGTGCGGTTGCCCGGCTCCTGCCTCTGGCGGAGAGGCGGGCGGA
S1_32626435	1	51.15													CTGCGGACGCGGATGCACAGAGAAAGGGGAGGCG[C/G]ACGGGGGCGAGATGGCCGGCGAGACCGGA
S1_10898832	1	51.277													CAGCGAACGAAGAAGTCAAGGAGGCACGGTG[G/T]TGGTGGCGGCTGAAAAAAAAAAAAAAAAAAAA
S1_6306726	1	51.361													CAGCCACATTTGAGATCCGTGTACC[A/G]GAGAGCCATCTACGGCCAACTCTGGCAGAAAAAAAAAA
S1_10885543	1	51.459													CAGCGAACAGATGTAGCTGGCATACTCCGGGACGCCGAGATC[C/G]TAGACCAGGCCCGGGTCCGCT
S1_7056917	1	51.598													CAGCCATCGAGCATGG[C/T]GTCTCATCCTCCTTCCCCCTTTCCTTCTTCCACCTCCACACACCCCA
S1_8692013	1	51.688													CAGCCGCCACCA[A/C]CACCGTGCCTCCTTGACTTCTTCGTTCGCTGAAAAAAAAAAAAAAAAAAAA
S1_13746423	1	51.777													CAGCGGACCCGGGCCTGGTCTA[C/G]GATCTCGGCGTCCCGGAGTATGCCAGCTACATCTGTTCGCT
S1_11883509	1	51.981													CAGCGATG[C/G]CACCTCCTCAGTCCTCCCGTGGCCGCAGTCCACGACATGAGCTGGAGCTTGAAGA
CDCA7-671/672	1	52.214
S1_37998637	1	52.555			Zjn_chr08	6214045	scaffold_9	35438439	Chr01	19605312					CTGCTGGTGCTGGAGGGATGGGAGGAGCGGCGGCGA[C/G]GTGGCGGCGCGGAGGGAGAGGTGGTAC
S1_32639621	1	52.728													CTGCGGACTCGCTCATCACA[C/T]GCGGAACTCCGTTCCGTTGCATTGCTGAAAAAAAAAAAAAAAA
S1_5852151	1	52.984			Zjn_chr08	6071216									CAGCATTGGAGAAAGCGAATGAGCTCTCAAAGTTGCTAGCAGAGGCGACA[A/G]CTAGAAAGGCTGA
S1_17857325	1	53.174	gi|1	24749223											CAGCTCGACCGCCTGGCGTGCATC[A/G]CCACACGGTACGGAAGCGGCGGCCGGCAGTCGAGCCTGT
S1_14065345	1	53.338	gi|1	24864553	Zjn_chr08	5818724									CAGCGGCAGGAAGGGGAAGAGACGACTTGCTCCATGAAAGCGAC[A/G]AGGAACCGAAGCATCTAAA
S1_3279145	1	53.393													CAGCAGAACCAGCAGATCTCCGACCACCACGTCGCTTCGCCGTA[C/T]GTGGGCGGCGTGGTCCAGG
S1_7466753	1	53.495													CAGCCCAGCCCGGACAGGCTCGACTGCCGGCCGCCGCTTCCGTACCGTGTGG[C/T]GATGCACGCCA
S1_24959725	1	53.688	gi|1	24864553	Zjn_chr08	5818724									CTGCATTTAGATGCTTCGGTTCCT[C/T]GTCGCTTTCATGGAGCAAGTCGTCTCTTCCCCTTCCTGC
CDCA5-469/470_230	1	53.924
S1_22841730	1	54.236													CTGCACTGCGTAGCCATAGCCTCCCGTTT[C/T]CTCTCAGGCGTCGGTGTCGTCCTGCATAAGCGCT
S1_13624636	1	54.386													CAGCGCTTATGCAGGACGACACCGACGCCTGAGAG[A/G]AAACGGGAGGCTATGGCTACGCAGTGCA
S1_11119522	1	55.673													CAGCGACCAGCAGTCTCCTCT[G/T]CAAGCTGGGCTCTCTTCTCACCGGTGAGTATAAGCTGAAAAA
S1_19634238	1	55.847													CAGCTTATACTCACCGGTGAGAAGAGAGCCCAGCTTG[A/C]AGAGGAGACTGCTGGTCGCTGAAAAA
S1_23672915	1	55.993	gi|1	25966711											CTGCAGGTCCTCCT[A/T]CGCCGTTTCAGACGTCGCCGTCGCGCCGTCCCCGCTCAAGAAGCCGCCG
S1_15510331	1	56.314													CAGCGTATCTGAAATCCAGCCCTGCATATC[A/C]AGTACTGGCACAGATCAAACCGAGTTCATACTT
S1_3748242	1	56.802													CAGCAGGAAGCAGAACCAAACACCAAACCTAAGCATTGGTG[G/T]CTCCTCACACCATCGCAGAAAA
S1_31181919	1	56.816													CTGCGATGGTGTGAGGAG[A/C]CACCAATGCTTAGGTTTGGTGTTTGGTTCTGCTTCCTGCTGAAAA
S1_17487515	1	56.992													CAGCTCCCCGTTGA[A/C]ACCGAGCTCGCGGACCCAGTGCAGAAAAAAAAAAAAAAAAAAAAAAAAA
S1_38641314	1	57.197													CTGCTTCACTTGA[C/T]GCCAGGCTCGCGCGGATGAATCAGTGCCCCCCTCCTTCAACGCCGGCAGA
S1_28820450	1	57.697													CTGCCGGCGTTGAAGGAGGGGGGCACTGATTCATCCGCGCGAGCCTGGC[A/G]TCAAGTGAAGCAGA
S1_34542442	1	58.81													CTGCGTTGTGGGCCAAAGTGGTTGACTGGGACACCGGAGCA[C/T]CGAAAACTATTGAGCAGTAGCA
S1_19462841	1	59.771	gi|1	27117843			scaffold_9	40752603	Chr01	72216221	Chr10	20378300	Chr01	148618798	CAGCTGTGGGCTCCCCAGCGTGCCCGCCGATAAGATCACC[C/T]CGTTCTTTGCCCCGTCACGGAGA
S1_9101913	1	59.911													CAGCCGCGTCGC[G/T]GTACGCGGCATCGGAACGCACCTAGCTGAAAAAAAAAAAAAAAAAAAAAAA
S1_2328138	1	60.039													CAGCACCGGGTCTATCTCCGTGACGGGGCAAAGAACG[A/G]GGTGATCTTATCGGCGGGCACGCTGG
S1_32676120	1	60.334													CTGCGGAGCGCCAGATTCG[A/T]GCGGGCTACGGAGGACGGGCAACGGGGGCGTTCAGGCGACGCCG
S1_6477911	1	60.674													CAGCCACGCC[A/G]CCGCGACCACCAGAGAGGCGACAAAAGTTGAGCAGAAAAAAAAAAAAAAAAAA
S1_13021416	1	60.815													CAGCGCGCCCCGGCC[A/G]GCCGGTCAACTGCCAACTAGCCAACACAGCATACCGACGCTGAAAAAA
S1_7442556	1	60.989													CAGCCCAGAATGGACAGCTAATAAGATTCGGAATCTGACCGCTAAATTTGCGCGA[C/T]GCTGAAAA
S1_8688906	1	61.067													CAGCC[G/T]CCACAAAAGCCTCATCATCCTCCTCCTCATCGGCGACGGCCCTGCCGATCGGCAGAAA
S1_29045143	1	61.165	gi|1	27868076	Zjn_chr07	4050211	scaffold_9	14314352	Chr01	18190768	Chr10	19267581	Chr01	38507877	CTGCCGGTTGGAAAAGTGACCGTTGGGCTGGCAGGAACTACT[A/C]TCTGGTCTGCTGAAAAAAAAA
S1_19050160	1	61.398			Zjn_chr07	4083653	scaffold_9	14211640	Chr01	18141781	Chr10	19347383	Chr02	36308918	CAGCTGGCGACCACGGTGTACGAGAAGGTCGCTGGCGTGGGCACTGCTGTGGCCGGCAA[G/T]GTGC
S1_21923907	1	61.486			Zjn_chr07	4083655	scaffold_9	14211640	Chr01	18141781	Chr10	19347384	Chr02	36308920	CTGCAC[A/C]TTGCCGGCCACAGCAGTGCCCACGCCAGCGACCTTCTCGTACACCGTGGTCGCCAGC
S1_33443109	1	61.673													CTGCGGGA[C/T]CGCACGGGATGAGTTAGGTAAACGGGATGGCACCATTGCAGAAAAAAAAAAAAAA
S1_12631815	1	61.944													CAGCGCCGCTCCCT[G/T]CTCGTGCCGGTGCGAGTTGTGATGACGGAGCAGAAAAAAAAAAAAAAAA
S1_14812719	1	62.285	gi|1	28294941											CAGCGGCTTCCTTCAGGG[C/G]AAGTCCCACAAGTGCAACCGCCAGAACGGGTCCGACTGCTGAAAA
S1_36015234	1	62.616													CTGCTCCGTCATCACAACTCGCACCGGCACGAG[A/C]AGGGAGCGGCGCTGAAAAAAAAAAAAAAAA
S1_10599223	1	63.238													CAGCCTGTGGAGGAGGTCGTGG[C/T]GGCACCGCCGGTGGAGAAGAAGCGCTACTGCCACCAGGTGA
S1_15960830	1	63.541													CAGCGTGCGGTGCGGACGTCGTCGGGGAG[A/G]AAGGCACGGTGGAAGTACCCGCAGAAAAAAAAAA
S1_33125420	1	63.837													CTGCGGCGCGGCTGATGGT[C/T]CGCTGGTCCTTGTTGTTGTACGGCGAGGCGGCGGATCGGGCACA
S1_25622452	1	64.089													CTGCCACTGTGCCCGATCCGCCGCCTCGCCGTACAACAACAAGGACCAGCG[A/G]ACCATCAGCCGC
S1_10890606	1	64.504													CAGCG[A/C]ACCACGTCTGCCGTTTGGGGTAGCAGGGAGAATATGCCGGCGAGCACGTCTTCGGAGA
S1_35465660	1	65.438													CTGCTCAGCCAGTTCACGAAGAGGAAGGGGCGCAGTCGCGCTGATGACGAGAAGAAGAT[C/T]AGGC
CDCA2-181/182	1	66.405
S1_15636955	1	66.672													CAGCGTCCGCGCCTCCTCCAGCGCGTTGCCGTGCGTGGCTTCCGGCGGGATGAA[A/G]TGCAGAAAA
CDCA8-725/726	1	66.945
S1_30008021	1	67.581													CTGCCTGAGTCTAACGCAGG[C/T]CCAGATTGAGCTGGATGGGCGAAGCAGAAAAAAAAAAAAAAAA
S1_31985807	1	67.883													CTGCGC[G/T]CATCTGAGACGTAGGCGATCCTGCCCGCGGAAGAGAGGGCCGAGGTGTTTGACTCGG
S1_11985324	1	68.266													CAGCGCAACACGGAAGCAGGCCC[A/G]AAATCCCTTCCAGAGAGCAGAGCTGAAAAAAAAAAAAAAA
S1_1059608	1	68.404													CAGCAAG[C/G]GTCGAGCGGAACGACGTTGCCTCGGTGCCAGAGCCCCTCTAGCAGAAAAAAAAAAA
S1_34984646	1	68.678													CTGCTAGAGGGGCTCTGGCACCGAGGCAACGTCGTTCCGCTCGAC[C/G]CTTGCTGAAAAAAAAAAA
S1_16655061	1	69.147													CAGCTAGATCGACGCCCCGAGGCTACATGCCGGGGACGGCGACCGGAAGCCCCCGCCGCG[C/T]GCC
S1_10433537	1	69.504	gi|1	30477207	Zjn_chr08	4029202	scaffold_1	2510373	Chr04	8840231	Chr2	7285441			CAGCCTGCCGCTGGCGAGCGCGGCGCGCAGGTCGTC[A/G]TCGGTGGCCTCCGGCGGCAGAAAAAAA
S1_12675826	1	69.66													CAGCGCCGGCTTGCTCCTCTTCATC[G/T]CGCTCGGCTTCCTCACGGCGACGCCGCGCGATGTGGAC
S1_7109717	1	70.085													CAGCCATGACTCCATG[A/G]GAATCTTGCGCAGAGGCAAGAGAGTCCTGAACCACACCAAGGGCAGA
S1_7722806	1	70.493													CAGCC[C/T]CGCCGCCACTCCTCCCCTTCCTCTGACTCCAACTCCGACCAGGCAGTAGCAGAAAAAA
S1_11009507	1	70.952													CAGCGA[A/T]TTCTCCGGGCGCTCGCCGTGGTTCAGGAAGGCAGAAAAAAAAAAAAAAAAAAAAAAA
S1_33172541	1	71.273													CTGCGGCGGCATAGCCATCCAGTACCCGTTCGGCATCGGC[G/T]CCCGCTGAAAAAAAAAAAAAAAA
S1_29129105	1	71.545													CTGC[C/G]GTCCCCGCCCTCTCGCCTCTGGGATGCGGCAGTGTTCGCCGCGGTAGTACCCGGCGCCC
S1_2579210	1	71.877													CAGCACGAT[A/G]ACGAGGACGAGCACGACACCCGCAACAATGGCGATGCACCCCCACTTGCGGCTG
S1_11722846	1	72.023													CAGCGAGGTGAGCTTTTGCCAGCTGGCTACGCACTGGCGGTGGCG[A/G]ACGCTGAAAAAAAAAAAA
S1_6108430	1	72.302													CAGCCAAGCCAGGGTGGGGGCGGCGGCGA[C/T]GCAAGCGGCAGAAAAAAAAAAAAAAAAAAAAAAA
S1_28487412	1	72.558													CTGCCGCTTGC[A/G]TCGCCGCCGCCCCCACCCTGGCTTGGCTGAAAAAAAAAAAAAAAAAAAAAAA
S1_1391826	1	72.934	gi|1	31477092	Zjn_chr08	2109945									CAGCAATCTCAGCGAGTCCGGCATC[A/G]GTCACAAGCGGCACATCCCAGATGGCAAGCGAGCACAG
S1_8526624	1	73.263	gi|1	31570597	Zjn_chr07	1979853									CAGCCGATCCACGCGGCGAGGAA[A/G]ATGAAAGGCAGGCACAACGGCACCAGCTCGAGGATCGAAT
S1_17026649	1	73.989			Zjn_chr08	1980636									CAGCTCAAGGAGAAGCTCGTCGCCGCGGCACCTGACGCGCGCGTGGGC[C/G]CCGTGGCGCTGGCCG
S1_13388224	1	74.358													CAGCGCGTCGGCCAGCGCCACGG[C/G]GCCCACGCGCGCGTCAGGTGCCGCGGCGACGAGCTTCTCC
S1_12955346	1	74.951													CAGCGCGAGGTCGCCGTGCAGATGTGGGGAGCGGCCGTGGACGCG[A/C]CGCTGGCGTGGCTGAAAA
S1_6479115	1	75.202													CAGCCACGCCAGCG[G/T]CGCGTCCACGGCCGCTCCCCACATCTGCACGGCGACCTCGCGCTGAAAA
S1_12228055	1	75.567	gi|1	31798735	Zjn_chr07	1843229									CAGCGCATGTGCTGGCCTGCGGGCTTGCCCCTATAAACCCGCCTCGCTCCCCTC[A/G]CTCCCACTC
S1_33729740	1	78.002									Chr2	4774687			CTGCGGTCCGACGGCGAGGGTGTGGTGTTCGTGCCCTAC[A/G]GCGCCGCGTGGCGCCAGCTCCGCA
S1_29207962	1	78.465													CTGCCGTCGGGCTCCAAGCTGGCGGAGGGGAGATTCAGCCAGAGCCGCCACCTCTCCGCAA[C/T]CC
S1_33597141	1	79.099	gi|1	32157670			scaffold_4	31795074	Chr04	5486912	Chr6	26427551			CTGCGGGGCGCTGACCTCGCCGGGTGGACGCCGCCGTGGT[A/G]CAAATCGGCGCCACCGCAGAAAA
S1_38388422	1	79.531													CTGCTGTTCCATCTTCCATCC[A/G]ATTCCGGCACGGCGCGCGCTTGGCTGAAAAAAAAAAAAAAAA
S1_6542722	1	80.89													CAGCCACGTACGTGTGTACTC[A/G]TGGCCATCGCGATTTCGTCACCCGTGCGCTGAATTCGAGCGG
S1_14591723	1	81.18	gi|1	32379788											CAGCGGCGGCGGGGTATCTGTG[A/T]GGTTCGGTGTTGGGAACGGCCTCACCGGAGACGGAATCATC
S1_11408558	1	81.318	gi|1	32361963	Zjn_chr07	1377440	scaffold_1	6152444	Chr04	5061530	Chr6	26949664	Chr08	13238061	CAGCGACTGGTCGTTGTTGATCTCGATGTCGGGGAGCTTCGACCGGAACACCACCGG[C/T]GATGAG
S1_20492809	1	81.486													CAGCTTTG[C/T]CGGTGCATTCACCCACGGAATCCCTGGCATAGCTCGGCAGAAAAAAAAAAAAAAA
S1_26732317	1	81.797													CTGCCCCTCGACGTTT[C/T]CATCGTTGTGATGGCCGTGCACCTGCTGAAAAAAAAAAAAAAAAAAA
S1_27584541	1	82.173													CTGCCGAGCTATGCCAGGGATTCCGTGGGTGAATGCACCG[A/G]CAAAGCTGAAAAAAAAAAAAAAA
S1_4318329	1	82.801													CAGCAGGTGCACGGCCATCACAACGATG[A/G]AAACGTCGAGGGGCAGAAAAAAAAAAAAAAAAAAA
S1_14245150	1	83.618													CAGCGGCCGGCCGCCGGGTCCTCGCAATCCACGACGCCACAGTCACCAC[G/T]AGCCGCGCCGGCAC
S1_23082038	1	85.347	gi|1	32656631	Zjn_chr08	1309057					Chr2	3853365			CTGCAGACGACGTGGACGAGGGAGCCAGCACGAAGCG[C/T]GAGGAGAAGGAGTAGCTGTAGTAGAC
S1_12833619	1	85.83	gi|1	32787739	Zjn_chr08	1217372									CAGCGCCTTCACGCGCTC[C/G]GGCGTGGGCGGCATCTCCACCAGGGACGTGTCCCGCCGCACCAGC
S1_12720633	1	86.356													CAGCGCCGTGAACAGTGACACTTGCGGCACCT[T/C]CGGCAGAAAAAAAAAAAAAAAAAAAAAAAAA
S1_37468848	1	87.483													CTGCTGATTGTTGCCCGCCGATCTGTCGTCGTCTTTTCCCCAACCGT[A/C]AACGCAGAAAAAAAAA
S1_34507608	1	88.082													CTGCGTT[G/T]ACGGTTGGGGAAAAGACGACGACAGATCGGCGGGCAACAATCAGCAGAAAAAAAAA
S1_24287125	1	88.7													CTGCATCATCTTGTTGCTGTCGTC[C/T]GCGTCCGCGTCCACGGACCCGGCGCAGGAGCTGTGGTTG
S1_24549210	1	88.796	gi|1	33223349											CTGCATGAC[A/G]GCCACGCCCACCGACACGCCGCCGGCCACCCCCAAGGACAAGCCCCCGCCTGCC
S1_11905752	1	88.978													CAGCGATGGCAACAACCACAGCTCCTGCGCCGGGTCCGTGGACGCGGACGC[A/G]GACGACAGCAAC
S1_10037447	1	89.152	gi|1	33259879	Zjn_chr08	910052									CAGCCTCCAATGACGTATCGGTCTGCCACTCCACATCATCATCATC[A/G]TCGTCATCTGCAGAAAA
S1_10846510	1	89.505													CAGCGAAAC[C/T]GAGCGAAGCCGTCGATTCCGCCGCGCATGGCGCTGAAAAAAAAAAAAAAAAAAA
S1_7275645	1	89.709													CAGCCATTGCTCTCGTTCGTCGTACGAGTATTTTTATGGAGCTA[C/G]CTGGTGCAGTAGAGTGGCA
S1_23739033	1	91.479	gi|1	33439089	Zjn_chr08	805598	scaffold_1	8139705							CTGCAGGTTGACCCTGCTTACCGGCCCACGCC[G/A]GGAGCCGTGCTTCCCGTGTCGGCGTCGGACC
S1_15900220	1	91.959													CAGCGTGCACGAGGCCGCC[G/T]GAAATGGGCGGCGCTCGGCCGGTCAAGGGCTGAAAAAAAAAAAA
CDCA5-441/442	1	93.098
S1_27217364	1	94.106	gi|1	33620395											CTGCCCTCGCCGGTGATGTGGAAGCGCCTCTTGGAGACCACCAAGCAGGCCGCCAACGCCACC[G/T]
S1_14133808	1	94.243													CAGCGGC[A/G]TGGGGAGCACACTGGGTAGGGGAGGAGCGCATAGGAGAGGTGGGAGAGGCCGCGGC
S1_15036309	1	94.333													CAGCGGGG[A/G]TGGCGCGGCGGCGATTGCGCTTGGCGGGCTTGGGGACGGTGGCAGAAAAAAAAAA
S1_14415019	1	94.457	gi|1	33620413											CAGCGGCGCCGGCGCCAG[A/C]GGTGGCGTTGGCGGCCTGCTTGGTGGTCTCCAAGAGGCGCTTCCA
S1_9112311	1	94.856													CAGCCGCGTG[G/T]CGGCGTAGGCTATTTCCTCGAAGCTACGGGCGGACGCCATGGCTGAAAAAAAA
S1_28526824	1	95.345	gi|1	33913811	Zjn_chr08	508846	scaffold_1	8853051	Chr04	2033559	Chr2	1381913	Chr08	4662502	CTGCCGGACATGCTCCACCTTGG[C/T]CCTGTACACGTTGAGGCACTCCTCCTCCAGCGCCTGCAGA
CDCA7-689/690	1	96.216
S1_10864828	1	97.191	gi|1	34348312	Zjn_chr07	161948					Chr2	786104	Chr07	2411911	CAGCGAAAGGTCGTGGCGGAGGAGTCC[G/T]CGGCGCAAGCGGTGAGCCGCCTGGTGGCGAGCTGAA
S1_28631932	1	97.781	gi|1	34393759	Zjn_chr07	144592			Chr04	834998	Chr2	655996			CTGCCGGATGGGGGAACATGGGCGGCGGCGC[C/G]ACGCAGAAAAAAAAAAAAAAAAAAAAAAAAAA
S1_2134409	1	98.377													CAGCACCC[A/G]CGGACACACGATTTCGAACGCGTGGGGCTCAGATGCTTGCGGCAGAAAAAAAAAA
S1_3684234	1	99.117			Zjn_chr07	85177									CAGCAGATGCGCACCTCGCCGCCGGTTCTCCAG[C/T]CATGGTTATGCAGGCCTTCCTCCCCGTAAC
S1_33753240	1	99.328			Zjn_chr07	85178									CTGCGGTCGGTTACGGGGAGGAAGGCCTGCATAACCATG[A/G]CTGGAGAACCGGCGGCGAGGTGCG
S1_14614853	1	100.439	gi|1	34650349	Zjn_chr08	80088	scaffold_1	145634			Chr2	111431	Chr07	688006	CAGCGGCGGGACCGTGTAGAGCGCGAGGCCGAGCATGCGGAACGCGAGGGTG[A/G]GCTCGCGCGTG
CDGA5-1467/1468_120	2	0
S1_32659947	2	4.268													CTGCGGAGATGACGGCGATGGTGGAGTCGTTGGCGCAGACTTGGGG[A/G]TCGGGCAGGTCGAGCAG
S1_10244855	2	5.801													CAGCCTCGTCCAGGAGCTCCACGCCGGCGACCTCCTCCCAACCTCCCACGACAG[A/G]CGGATCCGG
S1_8834730	2	6.105													CAGCCGCCGCGCGGCGCTCGCCGGATCCG[C/T]CTGTCGTGGGAGGTTGGGAGGAGGTCGCCGGCGT
S1_8946547	2	6.235	gi|1	829126	Zjn_chr07	19985758					Chr2	35220217			CAGCCGCGAGCTGGGCGCCGCGTACAGGGACCTTGCCGAGGCGCAC[G/T]CCGCCGTGCTCGACTTC
S1_13372745	2	7.239	gi|1	945282	Zjn_chr07	19916776									CAGCGCGTCCTCCTCGCCCACCTCCTCCCCTCCTCCTCCTCCTC[A/C]TCCTCGGCGCAGAAAAAAA
S1_10661109	2	8.148													CAGCCTTC[C/G]AGCCCATCCGGGGAGCCGGCCGGTGCCGGTGATGACAACAGCAGGCAGGCGCGCG
S1_10323150	2	8.332	gi|1	1079797	Zjn_chr07	19843456	scaffold_1	41265517	Chr04	66721332	Chr2	34958701			CAGCCTCTTCTCCCACATCCGCGGCGAGATCACCCTCAAGATTTACCGC[A/T]TCAGCAGAAAAAAA
S1_11572726	2	8.489													CAGCGAGCGCGCTCCATGCGCTGGG[A/G]CAGGGCGTGGCCGTGGCCCGCGTGCCACGGGAGGCAAA
S1_12898163	2	8.896													CAGCGCGACGCCGTCGCCTCCTCCTTTGCCTCCCGTGGCACGCGGGCCACGGCCACGCCCTG[C/T]C
CDGA1-805/806	2	9.88
S1_4994808	2	10.603													CAGCATC[A/G]CCCCAAGGCCCGCATCCTCGAGCTTGGCGCAGGCAACCAGCGCACTGGACACGGCC
S1_1592423	2	10.827													CAGCACAAAGCTCAGAAACTGG[C/T]ATGCAGTTCTTCCGCTTGCTCTTTATTCGCAGAAAAAAAAA
S1_1909139	2	11.091	gi|1	1215586											CAGCACATGCACGGCGAGGAGGAGACGATCATGCACCG[G/T]AGGAAGCAGAAAAAAAAAAAAAAAA
S1_8032024	2	11.458			Zjn_chr07	19702448	scaffold_1	41026979	Chr04	66450519			Chr08	94289064	CAGCCCGGGATCGTCTACCGCGC[A/G]CTCAGGGACATCCTCCAGGGAGGAGGAGAAGGGGGTGACG
S1_12601746	2	11.859	gi|1	1519562	Zjn_chr08	20381477	scaffold_7	26426699	Chr06	53533617			Chr12	68147533	CAGCGCCGCGATCTCGCGCATGATCGCCTCCGTCCTCCCGCCGCC[A/G]GTGCTGAAAAAAAAAAAA
S1_11795930	2	12.191													CAGCGATAGCTTCTCAATCAGTGTGGCAT[C/T]GGAAACTAGCCCTACCATTGGCCGAACAACGAAG
S1_23578036	2	13.377	gi|1	1712571	Zjn_chr07	19466318			Chr04	65809220			Chr07	155917487	CTGCAGGGCACGACCTCGAACCCAACCACCATCCA[C/G]CCGGATGAGGATCCGGAGCTGAAAAAAA
S1_1723853	2	14.555													CAGCACACCGGCCTCCTCCACCACTGCCGCCCGGCACTTCCGTCTATCCCTC[A/C]ACCGCAAACCA
S1_38900515	2	15.223													CTGCTTCTCCACCG[C/T]CCCCGGCGCCGCCTCTCTCACTCACTCAGGCTCTCCTACCCAAGGCACA
S1_36706724	2	15.724													CTGCTCGTGTCCGGGGATCGAAA[C/G]AAGGGGATAAACAAGCGACAGATTTGGAGCAGAAAAAAAA
S1_32217713	2	16.457													CTGCGCGGGGGA[C/T]GCTGGCGCCGTCCGATCAGCACCGGTCGGCGACCGCGCGTCATCGGCGTCA
S1_37313039	2	16.883	gi|1	2422559	Zjn_chr07	18936283	scaffold_1	39623557	Chr04	64653478	Chr2	32916184	Chr08	88980180	CTGCTGAGCGGGCGGCGGAGCGTCGACAAGCGGCGGCG[C/T]GGGCGGGAGCAGAAAAAAAAAAAAA
S1_2163110	2	17.107													CAGCACCCC[G/T]AGCGCGCCGGTGAGCGGGAGCGGCGTGAAGGCGACGACGACGGGCGAGGCGTGG
S1_28448258	2	17.673			Zjn_chr07	18726111									CTGCCGCTGGCGTCCCGGAGCCGAAGCTGAAGCGCAAGGAGCAAGTGACGCGGCGGC[C/T]GTCGTT
CDCA6-577/578	2	18.433
S1_33025515	2	18.657					scaffold_1	38432885							CTGCGGCGAAGGGG[A/C]GAGCTCGAAGCGGTCGCAGAAGGCGCCGGAGCCCGGCGGCGTGGCGGCC
S1_17128206	2	18.819													CAGCT[C/T]ACGTGGGCAACGCCGCAGTCTCGCCGGGCCTCCGGCAGAAAAAAAAAAAAAAAAAAAA
CDCA6-559/560	2	19.38
S1_14349125	2	19.833													CAGCGGCGAGGAGAGGAGACGGTG[G/T]CTGTGCTCCAATGCCTCGCTCCAAACCCTCCTCGGCACA
S1_32129637	2	19.998			Zjn_chr07	18178141									CTGCGCGGAGCTTGAGGCATCGGTTTCTGACCTATC[C/T]GCGCGCCTAGAGGCAGAAAAAAAAAAA
S1_22117942	2	20.18	gi|1	3451512											CTGCACCGAAACCTCGGTAACCTCAACTCCGGCGGCGGCTC[G/T]TCGGCGCGCAGAAAAAAAAAAA
S1_11273428	2	20.487													CAGCGACGCGACGGGAAAGGTACGGTT[A/G]TCCGTGGGCGTACATTGCGCAGGCGTGGGCGTAGCA
S1_8095844	2	20.895													CAGCCCGTGCTACGCCCACGCCTGCGCAATGTACGCCCACGGA[C/T]AACCGTACCTTTCCCGTCGC
S1_21991341	2	21.294													CTGCACCAGAATGCCGTGCCGGCCACACCTGCCTCTCGGG[C/T]GGCAGAAAAAAAAAAAAAAAAAA
S1_23970917	2	21.804													CTGCAGTGGTGGACTA[C/T]GATGCGGTCGTCAACGAATGTGCGATCCTAGGCAGAAAAAAAAAAAA
S1_29539136	2	22.108													CTGCCTAGGATCGCACATTCGTTGACGACCGCATC[A/G]TAGTCCACCACTGCAGAAAAAAAAAAAA
S1_21260836	2	22.408													CTGCAAGCCATGGATGTCCCCGTGAAGAAGGCGCG[A/G]ACCCCGCCGCGGACGGGGAAGGCGGAGG
S1_33446616	2	22.536													CTGCGGGACCTGGCA[C/T]GCGCAGACGTGCCCTTTCTCCTCGTGTAGCCCGACCCACGCGCCCAGC
S1_38352356	2	22.699													CTGCTGTGTGGCGCCGGCGCCGGCGGAGAGAGGACCGTGGCCGTCGCGGCGGCGG[C/T]CTCCCCGC
S1_11585636	2	23.021	gi|1	4338330	Zjn_chr07	17593128	scaffold_1	37049323	Chr04	59012210	Chr2	30428332	Chr07	148658442	CAGCGAGCGGCTCCAAATCGATGGTGAAATACGAG[C/G]GCGGCTACACCGTCGAGACGGTCTTCGA
S1_24240455	2	23.28	gi|1	4259902	Zjn_chr08	18430773			Chr04	58912488	Chr2	30524665			CTGCATCACCTTGGCGCCCCTGCGCTTGCCGCCAATGCTGTTCCCCATCCTTGT[C/T]GTCGCCGGG
S1_16625549	2	23.584	gi|1	4651889	Zjn_chr08	18324562									CAGCTAGAAGCTGGAATTCCGTACGCGCCGATCGTACCAGCCCAGGAA[A/C]GAGACGGGCTTCGGC
S1_8827009	2	24.312	gi|1	4945972	Zjn_chr08	18113605	scaffold_1	36375891							CAGCCGCC[G/T]CCTCCTGCTTTACCCAAACAGCCCCTCGCCTCCAGGGGCCAACCATTCCCTCTGC
S1_33616948	2	24.49	gi|1	4790186	Zjn_chr08	18262652									CTGCGGGGGGTGCGCCTCCCCAGGCAGTCTAGAGTCAACGTCGTGGA[C/T]CGCCCGTTCCCCGCCG
S1_37841025	2	24.706	gi|1	4790177	Zjn_chr07	17415782									CTGCTGGGCGGCGGGGAACGGGCG[A/G]TCCACGACGTTGACTCTAGACTGCCTGGGGAGGCGCACC
S1_9156322	2	24.875			Zjn_chr07	17169987									CAGCCGCTCGGCGTCCTCGTC[A/G]TCGAACTCCCCTCCCAACCGCTGGTCCACCGCCTCCAGCACC
S1_23655434	2	25.165	gi|1	4984439	Zjn_chr07	17230471	scaffold_1	36336465	Chr04	59940320	Chr2	29726199			CTGCAGGTAGGTGATGAGCACCAGCCACGCGTT[C/G]ACGATCAGCAGAAAAAAAAAAAAAAAAAAA
S1_30007214	2	25.375													CTGCCTGAGGTCT[C/G]TCTGACTGGTGCGGCATGGCCTGGCTTTGGCTGAAAAAAAAAAAAAAAAA
S1_11919111	2	25.605	gi|1	5520399	Zjn_chr08	17694408									CAGCGATGGG[A/C]GCCATGGCGGAGAGCGGTTGTGACTGGGGGACGAGCTGAAAAAAAAAAAAAAA
S1_38063030	2	26.136													CTGCTGGTTGCAACATTGACCCGTGACTT[C/T]TCCTCCCCCGCCACGGCTGAGCAGAAAAAAAAAA
S1_31975011	2	27.122			Zjn_chr08	17597224	scaffold_6	22718962	Chr04	60948950			Chr08	80399344	CTGCGCGCAC[A/G]CCTTGAGCGCGAACGGGAACGTGTAGCTGTCCGGTGCCACGGCCGCGTCCACC
S1_16336217	2	27.611	gi|1	34116141											CAGCTAACGCCACCGA[C/T]GTGCGCGGCGTGGCCACAGCAGAAAAAAAAAAAAAAAAAAAAAAAAA
S1_34115310	2	28.497									Chr2	27388467			CTGCGTCGC[C/G]ACGATGACGGTTCCCCGGTGCCTTGGCTTGGCCGTGGAGGAGATGGATGTGGCG
S1_7970602	2	28.713	gi|1	6200162	Zjn_chr08	17202889	scaffold_1	34570088	Chr04	61704082	Chr2	27804619			C[A/T]GCCCGCTCGCGGCGCGGCTGGCGCGGACGCAGGACGCCTGCATCCGCCGGTACCCGTCCCTG
S1_35942464	2	28.978	gi|1	6343525	Zjn_chr11	8036941							Chr07	136677522	CTGCTCCGCGGCGGCCTCTCGCACCAGGAGCGAGGGCTCCCGCATCGCCCGGCGCCCGCCCTG[C/T]
S1_30645306	2	29.155	gi|1	6343519	Zjn_chr11	8036945							Chr08	78025917	CTGCG[A/G]CAGGGCGGGCGCCGGGCGATGCGGGAGCCCTCGCTCCTGGTGCGAGAGGCCGCCGCGG
S1_28869951	2	29.373			Zjn_chr08	16895131									CTGCCGGGCCACAAGGACAAGACCGACGTGGAGGGCGACCACAAGCCGTA[C/T]ACACCGGCTGAAA
S1_9592211	2	29.512													CAGCCGGTGT[A/G]TACGGCTTGTGGTCGCCCTCCACGTCGGTCTTGTCCTTGTGGCCCGGCAGAAA
S1_15571827	2	29.83			Zjn_chr08	16924952									CAGCGTCAGGGTGGCGTCGGAATAGG[A/G]AATGCGAGCGCTGGTTGGGTGGGTGCCCGACATGCTG
S1_17186522	2	30.311													CAGCTCAGCTGGTTCAGTTGG[C/T]TGGCGTCCAACAGTACAGTTGTTGCATCTCACGTTCGCAGAA
S1_1070635	2	30.861													CAGCAAGCTCATCGGCTCCGTGACGCAGAAACAT[C/G]GCCGCGAGCAGAAAAAAAAAAAAAAAAAA
S1_27430424	2	31.599													CTGCCGAAGCAGAAGCAACTAAC[A/C]AACGGACGGACGGAACTTGAAGCCTCGGCAATCCGGGCAG
CDGA4-1269/1270	2	32.232
S1_11431230	2	32.591													CAGCGAGAACGCGACTGCGTCGGGGCTGG[C/T]CGGGGAGGCCGTGTACGGGGAACCACCGGCGCCA
S1_183253	2	32.813			Zjn_chr07	15546109									CAGCAAAGAAATGGTTTGTCTCCTTTGGCCCGGGTTTCGCGGCAAACAAGGG[A/G]CAAGCTACTAC
S1_8506307	2	33.9			Zjn_chr07	15462778	scaffold_1	32723767	Chr04	63429279					CAGCCG[A/G]GGTGGCGCGTCGCGGTCTCCGCGGCCCTCGCGGCGGCCCTGGTCGCTGAAAAAAAAA
S1_22724832	2	34.557													CTGCACTAGGCACGGGCGGGGCGGGAACCGG[A/G]TCTCCATCGCGCTGAAAAAAAAAAAAAAAAAA
S1_12973915	2	34.998													CAGCGCGATGGAGA[C/T]CCGGTTCCCGCCCCGCCCGTGCCTAGTGCAGAAAAAAAAAAAAAAAAAA
S1_30838606	2	35.188	gi|1	7670796	Zjn_chr07	15225220	scaffold_1	32239109			Chr2	25415075			CTGCG[A/C]CTGCGAGCGGAAGAACAGCTTGCCGTCGCGGAACACGGCGAAGCCGCTGTCGCCGACG
S1_23492845	2	35.356	gi|1	7813531											CTGCAGGCGAACACCTGCCGGTGACGGAAAAGGAGACCGAGCCG[C/G]TCGTGGCGACCAAGGACAG
S1_15223317	2	35.614	gi|1	7594899	Zjn_chr07	15310506									CAGCGGTCGAGGCGGG[C/T]GTGGTGGCGGTGGCGAGCGGGCGGAGCAACAGGCTGGTGCGGAGCCT
S1_31295713	2	35.828													CTGCGCACCGCG[C/T]TGGAACTGGAAGCTTGGCTCGCGCGTCTCCTCCGAATGGGCACGCTGAAAA
S1_15224323	2	36.591													CAGCGGTCGATGGATGTGCTGG[C/T]CCTCTTACAGGTTACAGCTTGCTTGACAAATGTGTTGGTTC
S1_1880249	2	37.722													CAGCACATCACTGATCAGCTTATCCAGGTTGTCGAGCGAGCTTCCCCC[A/G]GGCTTCATTGCTCGA
S1_19207842	2	38.157	gi|6	13048252			scaffold_1	28569725					Chr08	61984889	CAGCTGGTACGTCGCGTGCACGTCCAGGGCGCCGGGGAAAC[C/T]TGCACGAGCGCGCAGAAAAAAA
S1_16013425	2	38.337													CAGCGTGGCATGTGCTACAGAATC[C/T]CTGCTGATTTGGGCATCCAGTTCAACATCAGGCAGAAAA
S1_32104316	2	38.562	gi|6	13048252			scaffold_1	28569725					Chr10	3209800	CTGCGCGCTCGTGCA[A/G]GTTTCCCCGGCGCCCTGGACGTGCACGCGACGTACCAGCTGAAAAAAA
S1_14029412	2	38.833													CAGCGGCACGC[G/T]CGCGCGCCAAGGAGCTCGACGACCAGCTAGCGAGCTTCACGAGGAAAGTAAC
S1_30144842	2	39.004													CTGCCTGGAGACAACAGCTCGAAGTGCACAGCCCCGCCGGT[A/C]CCCTGCTTCTCTCCACCGACCT
S1_18462213	2	39.206			Zjn_chr08	14748890									CAGCTCTGCCAA[C/T]TCTCTTCGGAGCCTCCGGTTCTCTTGTGTTAGAGTTGCGCAGAAAAAAAAA
S1_18563644	2	39.397													CAGCTCTTGGAGCCGATGAGCAGGTCGGTGGAGAGAAGCAGGG[G/T]ACCGGCGGGGCTGTGCACTT
S1_31453663	2	39.825	gi|1	9621002	Zjn_chr07	13788833	scaffold_1	27977486	Chr04	52951855	Chr2	21418177	Chr08	59939859	CTGCGCCACGCCACCCCGGGGCTCGGCATCGCCATCGTCGCCTTCGGGATCTACCTCGTCGG[C/T]G
S1_13193147	2	40.652													CAGCGCGGCCAGCGATGGCTCAGCTTGGCATTGCGCGACGCTGGCG[A/G]ACGGCAGAGAGCATCGG
S1_32064541	2	40.914													CTGCGCGCGCGTGCGACAGGGGACGGGGCGAAATCAAAAG[A/G]GGGGCGCGGGGACGACGAGCCGC
S1_9771716	2	41.162	gi|3	3026805	Zjn_chr05	17897235	scaffold_5	42912204	Chr03	69104310					CAGCCGTGCTCTCCC[A/G]CAGTCAGCTCCGCGCCCTCAAGCGGTGGATGCGCGAGCACGACGTCGT
S1_33316513	2	41.54	gi|1	10162235	Zjn_chr07	13469356									CTGCGGCGTGGG[G/T]TCCGGCACGATGACGGCCAGCGGCACCTTCTCGTCCTCCTCGCTGAAGCCA
S1_31842612	2	41.852													CTGCGCCTGCG[C/T]GGCGAGCGGGGCGGGGGACGACAGCTGAAAAAAAAAAAAAAAAAAAAAAAAA
S1_2786119	2	42.448	gi|1	10273523	Zjn_chr07	13391318	scaffold_1	26615215	Chr04	51287318			Chr08	55763576	CAGCACGGCCTTGGTCGG[C/T]GAGTGCCTGGCCAGCGCATGGAGCGCGCGCACGGCGCTCTCGGTC
S1_33244464	2	42.887	gi|1	10272665	Zjn_chr07	13392174	scaffold_7	19729302	Chr04	51327644	Chr2	19982792	Chr07	99009302	CTGCGGCGGCTGATCCAGGCCTGGTGCGCCGCGCACGAGGTGGAGCGGTTCCCCACGCCGCGG[C/T]
S1_12040032	2	43.396													CAGCGCACACCTCATCCGGTCCTTCCCAAGC[A/G]TCTCCGCCTGCAGAAAAAAAAAAAAAAAAAAA
S1_19598421	2	43.778	gi|1	10911695	Zjn_chr08	13820502	scaffold_1	24618994					Chr07	109597060	CAGCTTACGGGGCCGGCGCC[A/G]GCGGCCGGCACGGGGACAGGGGGTACCCGGACCTGCAGAAAAA
S1_10226457	2	44.27													CAGCCTCGGCGGGTACAAGGGTCTGCCGGGTTCTCTCTCCTAGCGAGATCGACGGT[C/G]AAAGGAG
CDCA3-259/260	2	45.34
S1_10221722	2	46.384													CAGCCTCGGCCGAGGATTCTC[G/T]CTGGGTCCCTCCTCGCCACCGCTCTGGTGCTGATCTGTTGGT
S1_14084251	2	46.523													CAGCGGCAGGGGAAGGAGAGATTAGGAGGGAGAAGGACGAGAAAGCCGCG[A/G]CGCACACATGCCA
S1_10924309	2	47.235													CAGCGAAG[A/G]CGAGCCAGTTCCAAGTGACTTGACAAACGACGGCGAGGGCAGAAAAAAAAAAAAA
S1_36793832	2	47.525													CTGCTCTCCATGGTGGTTTTGGTGGTGCTAA[C/T]GGTGCCTTTGCTGGTTGTAGTAGCAGAAAAAA
S1_12483857	2	47.778													CAGCGCCCTTCTCAGCCTCGGCACTCACAGCTCCACATTCTCTGCTCCATCCACGG[C/T]CCTTCTT
S1_34879627	2	48.145													CTGCTACTACAACCAGCAAAGGCACC[A/G]TTAGCACCACCAAAACCACCATGGAGAGCAGAAAAAA
S1_15093311	2	48.317													CAGCGGGTAA[C/T]AAACCTGCTTGCTCTTGCCGGTGATATCGATTATCCTGGCCTGCAGAAAAAAA
S1_10534224	2	48.448													CAGCCTGGCTCCGCGCTGGCGGG[C/G]CTGGCTCATGCGGTGCAGAAAAAAAAAAAAAAAAAAAAAA
S1_7609554	2	48.711													CAGCCCCAGCAAGAGCCACCCGCGCCTCCGCCATCATTCACTGCTCCGGTCAC[C/T]GCAGAAAAAA
S1_6054607	2	49.008													CAGCCA[A/G]CGCCCGGGCCCAGCAGGAGGCCGGTATAGGCAAGAAGCATGGGGAGGAGGAGGAGCA
S1_12013406	2	49.507													CAGCG[C/G]AAGGAAGGACGAGACTGGCAGGTCAGGGAAGACAGCTGAAAAAAAAAAAAAAAAAAAA
S1_19401839	2	49.617													CAGCTGTCTTCCCTGACCTGCCAGTCTCGTCCTTCCTT[C/G]CGCTGAAAAAAAAAAAAAAAAAAAA
S1_29181864	2	49.821													CTGCCGTCGCCGGCGCAGACTCATATTTCGCAGAGAAGAAGGTCAGCACAAGGAAGCAGTCAC[A/G]
CDGA1-865/866	2	50.343
CDCA6-571/572	2	50.748
CDGA2-1011/1012	2	51.042
S1_36075021	2	51.471	gi|1	12233293	Zjn_chr07	11963449									CTGCTCCTCCGCTTTGATGG[A/C]CTCCCCCGTCTTGCCTGCAGAAAAAAAAAAAAAAAAAAAAAAA
S1_23431321	2	51.733	gi|1	12233293	Zjn_chr07	11963449									CTGCAGGCAAGACGGGGGAG[G/T]CCATCAAAGCGGAGGAGCAGAAAAAAAAAAAAAAAAAAAAAAA
S1_13700510	2	51.97			Zjn_chr08	12795265									CAGCGGAAG[C/T]CGGAGGAGGAGGCGCGGCAGAAGTAGAGGTGCTGGTGGGATCGGTAACCGGAGC
S1_17751210	2	52.185													CAGCTCCTC[G/T]TCGGACCCCAAGCAAAGGCTAAGCGCCGGAGACGGCGGCGGCATGGGACACCCG
S1_11884840	2	52.276	gi|1	12307389											CAGCGATGCCCCATGCCCGGACGGCGGCGGAGACGGGGC[A/G]CGCGAGAGCCGGGTCGTCGCGGAA
S1_37417039	2	52.414													CTGCTGATGCACGATCAATCATGCTGTTAAAGAAAGGA[C/T]ACTTGCCAGCGCGCGTGTGCAGAAA
S1_16926735	2	52.563	gi|1	12307395											CAGCTATGTCTTCCGCGACGACCCGGCTCTCGCG[C/T]GCCCCGTCTCCGCCGCCGTCCGGGCATGG
S1_34477055	2	52.954													CTGCGTTCCACCCCAGCCGCCGATCTGGTCGTGCGACGCCGGCGCCCCAGACAC[A/C]GCCGCCATG
S1_33162130	2	53.592													CTGCGGCGGAGTGGTTGGCGTCTGTGGAG[C/T]CGTTCGTTCGCGTGGAGCGGCGCGTAGAAGATGC
S1_14955016	2	53.876													CAGCGGGCCCGGGGG[C/T]GGGAGAGGAGGTCCGACCGACCGGAAGCTGAAAAAAAAAAAAAAAAAA
CDGA5-1455/1456_150	2	54.33
S1_6272037	2	54.625													CAGCCACAGCGAGATCCTCCCCGCGCGCGGCTCCCC[C/T]CCTCCACGCGGTGGCCGCGGCAGAAAA
S1_2735056	2	54.772													CAGCACGGACAGAAGACAGCACAACGGCAAGGCGTCAAGGAGGTGACAACTGGGC[G/T]CCGCCTGC
S1_23139223	2	54.859													CTGCAGAGCCGAAAGCCATTCA[A/G]GTTCTCCAGGCCGGGGTGCTGAAAAAAAAAAAAAAAAAAAA
S1_37715309	2	54.974													CTGCTGGC[G/T]CACGCGGTCATTGTCGACGTCGTCAACACTGCGCCGGCTGAAAAAAAAAAAAAAA
S1_14074316	2	55.085													CAGCGGCAGGCATGG[A/G]CTTGCCCGGAAGTCAAGGAAGGGCCGGGATGCATCCACTGAGCGACGG
S1_39237035	2	55.191													CTGCTTGGGGGTGCTCCAGGGAGTGAGAGGAGTG[G/T]GAGAGAGGGAGCTGAGTGCGTGAGAGGGA
S1_35133438	2	55.328													CTGCTAGTTGTCGAGGAGTTCGAGCGCGGGGCCAAGA[A/G]GGCAGAAAAAAAAAAAAAAAAAAAAA
S1_26547523	2	55.453													CTGCCCCATCGGAGCCGAGAAC[G/T]CGAAGATGTTGTTCCCCGGGGAAGCAGAAAAAAAAAAAAAA
S1_2026813	2	55.616							Chr04	8002429					CAGCACCACGGC[A/G]CCCGCATCCTCCCCCTCCTCTTGCCGCTGAAAAAAAAAAAAAAAAAAAAAA
S1_25369036	2	55.65													CTGCCACCCCTCCCGGCGAGGGCGTGTGGTAGATC[C/T]GCAAGCGGCAGAAAAAAAAAAAAAAAAA
S1_24869453	2	55.743													CTGCATTCCTGCAATGCAGTCGTCGTCGCATACCACCAGCAATTCTCAATCG[C/T]CATGGCAGAAA
S1_15850911	2	55.877													CAGCGTGACA[G/T]TGGGATCATCAAGTTCGTTGTGCCCGAACCGACGGTAGCAGAAAAAAAAAAAA
S1_10420719	2	56.012	gi|1	24175507	Zjn_chr07	5217398									CAGCCTGCCACTGCTCCC[A/G]CCGCCGGCGCCGCCACCTCCTCCTCGCTGAAAAAAAAAAAAAAAA
S1_18067426	2	56.018													CAGCTCGCTCCGTGCGTCAGCCCCA[C/T]ATGCCATCGGAGCCGCTCGTCCCCTGAGGGTCATCCCG
CDGA1-921/922	2	56.691
S1_25047522	2	57.033													CTGCCAAAGACGGAGAGGACG[A/T]GGACGGCAACAACGATGAAAACCAGCCTCTGAACCGGGACCA
S1_1179853	2	58.044													CAGCAAGGGGGGAGCGAAGAGGACGAAATGGTGGGGAGGAGAGGCGGAGGAG[A/G]CAAGGGCTGGG
S1_29716811	2	58.342	gi|1	24587154	Zjn_chr07	5645240									CTGCCTCCGC[C/T]CTGGCGGCGAGCCGCCTCCGCCTCCTGCCCCGGGCCTCCGCATCCGCGTCTGC
S1_7466206	2	58.792													CAGCC[C/T]AGCCCCGACAGGCTAGACTGCCGGCCGCCGGTGCCGTACCGTGTCGCGATGCACGCCA
S1_30328629	2	59.17													CTGCCTTCGCCCCTCCTCCCCCGCCGCC[A/G]GCAGACGCCGCAGAAAAAAAAAAAAAAAAAAAAAA
S1_33305914	2	59.336													CTGCGGCGTCTGC[C/T]GGCGGCGGGGGAGGAGGGGCGAAGGCAGAAAAAAAAAAAAAAAAAAAAAA
S1_2646509	2	59.528	gi|1	25281781	Zjn_chr08	5432799	scaffold_9	36413582							CAGCACGC[C/G]GCCGGGTTGTTCCCGCGCTCAGTCTCGCCCTACGCCGCGCACCGCCGCCGCTCCG
CDCA5-469/470_260	2	60.081
S1_2658217	2	60.349	gi|1	25541214											CAGCACGCCGTGAGAT[C/T]AGATCACTGCCCGATCAGTCGCAACGGCTCTGAGCAGAAAAAAAAAA
S1_27752934	2	60.638			Zjn_chr19	11416165	scaffold_9	36938895	Chr01	50367510			Chr01	92381358	CTGCCGCACGCCGCGGTACCGGCGGAAGTCGTC[C/G]TCCTCCTCTGCTTGCTCGTGGCCGCCTCCG
S1_8404329	2	60.817	gi|1	25508116			scaffold_9	36907845	Chr01	50331608			Chr02	87737967	CAGCCGACGCCGGTGAGAGCTCCGCGCC[A/G]CCCGCGGCGGCTCAGGGTGCCGCACATCCTGTCGG
S1_4640626	2	61.053													CAGCAGTGGACACACACCCGATAGA[G/T]GGCAGGCTCCACATCAGCTGGATGTGAGATTCCTCCTC
S1_13582537	2	61.36													CAGCGCTGGAGCCAGGCACCGGTTCCCCTCGCTCCC[C/T]TCCCGGTCCCGGCGAAGGTTGCAAAAT
S1_11970033	2	61.453													CAGCGATTTTGCAACCTTCGCCGGGACCGGGA[G/A]GGGAGCGAGGGGAACCGGTGCCTGGCTCCAG
S1_6430627	2	61.513					scaffold_9	37537348							CAGCCACCTCGGCACGGCAAAGCCTA[C/G]CTTAACGGCCACGGCAGTCAGCGCCGCCTGGCTCTGA
S1_14763616	2	61.627													CAGCGGCTCGCTAGT[C/G]TTCTCCGTGTCCAACTGCAAATTGCCGCTGAAAAAAAAAAAAAAAAAA
S1_30202135	2	62.023													CTGCCTGGTTGGTCCGTGTCAGTTCTGAACGGTT[A/G]GTGAGTTAATTTTCAGTGCAGAAAAAAAA
S1_11472350	2	62.755													CAGCGAGAGCTTCTCCCGCGGCGGCGGATGGCTCAGGTCGTCCAAGGCG[C/T]GGGTAGCGCCGTCC
S1_12962824	2	63.115													CAGCGCGATCAGGACCAACGCCG[C/T]GGCGGCGCCCGCGAGGACCCCGGCGCGCAGGCCGAGGACG
S1_12058652	2	63.266	gi|1	26817916			scaffold_9	40443666					Chr02	94184424	CAGCGCACCCCCGTCCTCGGCCTGCGCGCCGGGGTCCTCGCGGGCGCCGCC[A/G]CGGCGTTGGTCC
S1_13379150	2	63.54	gi|1	27594602	Zjn_chr07	4266595	scaffold_9	13943162	Chr01	17782239	Chr2	33595022	Chr01	37249878	CAGCGCGTCGATCAGCGGCGTCGCCGCCACGAGCGGGACGTGCGCCGCC[A/G]CGAGCCGCTCGAAG
S1_8727338	2	63.787													CAGCCGCCATGGTCGCCTCCTGTGACTTACTCGACGT[C/T]GTCCCGCCAAAGCTGAAAAAAAAAAA
S1_22314222	2	63.909	gi|1	27838376			scaffold_9	14212127	Chr01	18141783	Chr10	19347384	Chr02	36308920	CTGCACCTTGCCGGCAACAGC[G/T]GTGCCCACGCCGGCGACCTTCTCGTACACCGTGGTCGCCAGC
S1_18277206	2	64.079					scaffold_9	14301951							CAGCT[C/G]GTGATGACAGTGCGGTCACTGAAGAACTCCCTTAAGTGACCCATGGCGGCTCATGCTG
S1_11070863	2	64.211	gi|1	27641864											CAGCGACAGCCGCCGCGTCCCCGCGCCGCACGCCGGCGCGCGCCTCCGCCGCGCTCTGCCTC[A/G]C
S1_4692912	2	64.354													CAGCAGTGTGC[A/T]GGGGCACGCACCACGCAGTGGCCAGGGCGTCGCTGAAAAAAAAAAAAAAAAA
S1_33936652	2	64.51													CTGCGTACGAAAAGGTCGCCGGCGTCGCGCCCAGCCTCCGCCCGCAGATGA[A/C]TCCTCAAGGAAA
S1_12485932	2	64.798													CAGCGCCCTTTACTGGCACCACAGCGGATGT[A/G]GATGACGCCTCCTCGATCTTGGGCTCCTCGGC
S1_19153961	2	65.072	gi|1	28067531											CAGCTGGGCGGCGATGACGGACCAGCTGTTTTGGTGGAAACGTGAAGAGAAGAAGTTTGC[C/G]GTG
S1_12688861	2	65.473	gi|10	9326499	Zjn_chr16	6746690	scaffold_3	47171820	Chr08	50142878			Chr15	59091990	CAGCGCCGGGTAGAAGTCGCCGAGGCTGGGCGCGCCGCTCACGACGAAAGTCTCTTCCAC[G/T]ATC
S1_18100650	2	65.907			Zjn_chr07	3654912									CAGCTCGGAGGAGGCGAATTTGATTGGTTGGTTGATTGGTAACTGGGTC[A/G]TCGATTCGCTTTTT
S1_29299719	2	66.606													CTGCCGTGCTCGCCGGAC[C/G]GGCGCTCGAAGCTAACATCGCAAGGCGGCTGAAAAAAAAAAAAAA
S1_11189932	2	66.994													CAGCGACCTTCTCCACCGTCCCATTCAGGAG[A/G]TTTAGCGCGAAAGTTCCATCATGCGTGCTGAA
S1_3386845	2	67.345													CAGCAGACACGTTGCCCACATAAGCTAACATTCCCGGCCAAGCA[C/T]AAGCTGAAAAAAAAAAAAA
S1_19650707	2	67.626													CAGCTT[A/G]TGCTTGGCCGGGAATGTTAGCTTATGTGGGCAACGTGTCTGCTGAAAAAAAAAAAAA
S1_23160632	2	68.357													CTGCAGAGGAAACAGAGCAGGGTCGCTTCTC[G/T]TCCCCTGAAGAAAGAAGATGCAGGGCGGCCAC
S1_31429010	2	68.612													CTGCGCCAC[A/C]GCGCGCCGCCACACGCGCCTCCTCCGGGCCGGCGCCGACGCGGCACGCCCCGAC
S1_14430335	2	69.176					scaffold_1	14432326							CAGCGGCGCGAGCGCGAAGAAGTGGCGGAACACG[A/G]GCAGAAAAAAAAAAAAAAAAAAAAAAAAA
S1_2973832	2	69.332													CAGCACTAATCTGATTACTACTCAGCGAAGA[A/G]TGGTAGCTGGTCCTGGGGTTCCAGCCACGGCA
S1_6190716	2	69.52													CAGCCAATGCGCGAC[A/G]CGGCGACAAGTCAACGACTGGCAGAAAAAAAAAAAAAAAAAAAAAAAA
S1_3416008	2	69.689													CAGCAGA[C/T]CTCGACGCCCTCTGCCGCTCCGCCTCCGTCGGCAGAAAAAAAAAAAAAAAAAAAAA
S1_17109936	2	69.904	gi|1	29167024											CAGCTCACGACCCTCAAGGATTGCAAGCTCGTGCT[C/T]GACGAAGAGGAGCTCCAGGATGAGCAGA
S1_37071216	2	70.057													CTGCTCTTGCAGTAG[C/T]GAACATTCTAGCGGGCCGCGGTGCAGAAAAAAAAAAAAAAAAAAAAAA
S1_12064338	2	70.316													CAGCGCACCGCACCTGGTGAACAGAACAGCACAATGG[A/G]CGAGACACACGGCAACAGCAGAAAAA
CDAAC7-2675/2676	2	70.721
CDGA5-1439/1440	2	70.973
CDCA8-717/718	2	71.5
CDCA3-269/270	2	71.733
CDCA6-563/564	2	72.153
S1_14230416	2	73.128													CAGCGGCCGCGGCGC[G/T]GTCCACGCCCTCCCGGAGGAGCTCGTCGCGTGGGAGATCCTGATCCGC
S1_10100712	2	75.311													CAGCCTCCGCC[C/T]GCGGGGGCCGGCGGTTCCATCGGTCGCGCGGACACGCACGCACGCGGCGAGG
S1_16368044	2	75.441													CAGCTAAGGTGGCAAACTCTGGAGGGGTCTTAGCGGGACAGTC[A/G]GTGATAGCTGAAAAAAAAAA
S1_13390647	2	75.817													CAGCGCGTCGGGCGTGAGGAACCCGGCGCGCGCGAAGCCCGGCTAC[A/G]CCAGAGGCTGAAAAAAA
S1_31892830	2	78.944					scaffold_1	1601705					Chr07	21302970	CTGCGCGACCACTCGACGTGCCCGGTCTG[C/T]CGGTGCAACGTCCTCGTGCCGCTGAAAAAAAAAA
S1_13168033	2	79.855	gi|1	30301464	Zjn_chr08	3873528	scaffold_1	2147911	Chr04	9717895	Chr2	7613226			CAGCGCGGAGGCCGGGAGCACGTCGAGGACGA[T/C]GGCGAGCTCGGCGTCGAGGTCGCGGAAGGAG
S1_18806307	2	80.696	gi|1	30496087	Zjn_chr08	4039980	scaffold_1	2482161	Chr04	8979317					CAGCTG[A/G]TAGCTCGTCAGGTCGAGGCACAGCGCCGGCCCCTCCTGCTCCTCCGTCTCCATCTCG
CDAAC3-2439/2440	2	81.486
S1_69108	2	81.825													CAGCAAA[A/C]GGAGCTAGAGATCGATGCCGCGCCGAAAGCTACGGCAGAAAAAAAAAAAAAAAAAA
S1_22935136	2	82.593													CTGCACTTTCTCCACCGCAACTCGACCGCCGACCG[C/T]AAGTCCGCAACCAGCAGAAAAAAAAAAA
CDGA4-1335/1336	2	83.341
S1_21259725	2	83.721			Zjn_chr08	4435283									CTGCAAGCCAGGCACGAGCTCGCG[A/T]CGGCGACCAAGGCACGGAACGCTGAAAAAAAAAAAAAAA
S1_16170625	2	83.871			Zjn_chr08	4435283									CAGCGTTCCGTGCCTTGGTCGCCG[A/T]CGCGAGCTCGTGCCTGGCTTGCAGAAAAAAAAAAAAAAA
S1_19857938	2	84.184													CAGCTTCCTGGAGTTCCTCTGGAATGGGTCCAGGCTC[C/T]TCTACGACGCTGAAAAAAAAAAAAAA
S1_15752913	2	84.31													CAGCGTCGTAGA[A/G]GAGCCTGGACCCATTCCAGAGGAACTCCAGGAAGCTGAAAAAAAAAAAAAA
S1_11917732	2	84.53					scaffold_1	3786135							CAGCGATGGCTGTGCTTCCGCCGCGTCCCGG[C/T]TCCTAGCGTTCGTGTGGCTCGACGTGGCGCTC
S1_16482846	2	84.665													CAGCTACCAGCTAGTGGTATGGTTGGCTATTCGCTGGAACATTGA[C/T]GGACGCAGAAAAAAAAAA
S1_36364310	2	85.065													CTGCTCGCC[A/G]TGACGCGACACCCGGCCGAGGTGAGCGGGTTCGCACGCAGAAAAAAAAAAAAAA
S1_2491008	2	85.336													CAGCACG[A/C]ACGCACGATCTCGGCCCGCCCCGCCGCCGCCGCTGAAAAAAAAAAAAAAAAAAAAA
S1_18595138	2	85.71													CAGCTGAAACCTTTCACTCTCCACTTGCACCCATGAC[A/G]CGAAGGTCCATCACCTTTGCTCCGCT
S1_17026757	2	86.319			Zjn_chr07	1902867	scaffold_5	8048775					Chr07	14366501	CAGCTCAAGGAGAAGCTCGTCGCCGCGGCACCTGACGGGCGCGTGGGCGCCGCGGC[C/G]CTGGCCG
S1_12573419	2	86.458	gi|1	31693021	Zjn_chr08	1986618	scaffold_1	4858344	Chr04	6525195			Chr07	14397304	CAGCGCCGCCGCGTCGGA[G/T]GAGACGGCGTCGGAGACGGACCGGTGCATCGCGTGCAGTTCGTGG
CDGA2-1037/1038	2	86.865
S1_25470133	2	87.537													CTGCCACGACGGCATTCCACCACCATAGCAGG[G/C]CACCACGCGGCTGAAAAAAAAAAAAAAAAAA
S1_32417535	2	87.692													CTGCGCTCGCTCGCTCGCCGTGGAGCGGTGGCGT[A/G]TGCTGAAAAAAAAAAAAAAAAAAAAAAAA
S1_16467937	2	87.797					scaffold_2	1527627							CAGCTACATGGACGCATGCTCCCAGTTCGTCCCAAC[C/T]ACTAGTTTCTCGCCGCCGCCGCTGAAA
S1_1737806	2	88.025													CAGCA[C/T]ACGCCACCGCTCCACGGCGAGCGAGCGAGCGCAGAAAAAAAAAAAAAAAAAAAAAAAA
S1_15474236	2	88.259	gi|3	26981380											CAGCGTACTGTTCAAGAACATCAAGGGCAGTGGTA[C/T]CACCAAGGACGTGATCAGCCTTCACTGC
S1_33400243	2	88.782													CTGCGGCTTACGAAGCTGGACGTGGATGGCTGGAATGGAACA[A/G]GTGTTGCAGAAAAAAAAAAAA
S1_17780926	2	89.123	gi|1	32457834									Chr08	11802628	CAGCTCCTGCGTGTCCACGGCGGAC[A/T]CCGCGGAATCCACCGCCGCGGCAGAAAAAAAAAAAAAA
S1_716451	2	89.365													CAGCAACGGCCAAGTTAAGCTTCATCAGCGACAGCGCGGACGCAAGCTTC[A/G]GTTCCAGTCGGCT
S1_28660342	2	89.748													CTGCCGGCAGTCGCGGGGAATGATGGCATCGTTTAGCCCCT[C/T]GTTCTCTCTCTGACAATGAGGG
S1_24876640	2	90.175							Chr05	17838507					CTGCATTCGGCCTGAAGAAGCAAGCCACGGAGACTCGTG[G/T]ACCAGTGGCGGTCGTCGCAGAAAA
S1_6220408	2	90.363													CAGCCAC[A/T]ACGGCCGCCGGTCCAGGTCCATGACCAGCATGCAATGCAGAAAAAAAAAAAAAAAA
S1_18189136	2	90.64													CAGCTCGGTCACGTTGTTGCCAGCGCACGGCGGCA[C/T]GCGCAGAAAAAAAAAAAAAAAAAAAAAA
S1_32497505	2	90.901													CTGC[G/T]CTTACAATTGCACTTGAAGAATCGTTCGCTGTACCAACACGGCCGCCTGCCTGAATGAC
S1_3804117	2	91.038													CAGCAGGAGAACCAGA[G/T]GGAAGAAATCCAAATGAAATGGCATCAGCAAGATGGCGACAAAACAG
S1_9876244	2	93.158	gi|1	31917064	Zjn_chr08	1766400			Chr04	5908865			Chr08	15239608	CAGCCTAAGCTCCACCGTGGAGTCCTTCGGCGGCCCGCGGCCG[A/C]GGCCCGTGCTCCCGCCGCGG
S1_13391130	2	94.235	gi|1	34560258	Zjn_chr08	149464	scaffold_1	294154	Chr04	409543	Chr2	295999	Chr07	1391773	CAGCGCGTCGGGGGAGTGCTCCGCCAGCG[A/C]CGGCACGATCTTCCTGAAGAGCGACACGTTCCTC
S1_13555762	3	0			Zjn_chr19	19440426							Chr18	84547807	CAGCGCTCTCCCGCCTCCCTCCGCTACCCCTCCTCGCCGCCGCCTTCACCGCCGGATTCGC[C/G]GG
CDGA5-1363/1364	3	0.816
S1_3510142	3	3.096			Zjn_chr20	15995388									CAGCAGAGCCACGGTTGCGTGAGCTTGCGCTGTTTGCCTTC[C/T]GACGCAGAAAAAAAAAAAAAAA
S1_33928332	3	3.933			Zjn_chr20	15939808	scaffold_4	39603068	Chr10	60041192	Chr6	30417922			CTGCGTACAGGCGTCTGGCGAGGGAGGTGCA[C/T]CCGGACGCCGCGGGAGGGTGCGGCGGCGACGA
CDAAC1-2245/2246	3	4.35
S1_20420641	3	5.106													CAGCTTTCACGCGAGAGAAGAGAGATCTACGCTTGAGGAT[C/G]GTCTGAACTCTAGCAGAAAAAAA
S1_26321535	3	5.733	gi|2	51560	Zjn_chr20	15851602	scaffold_4	39378059	Chr10	59648895			Chr19	76877419	CTGCCCACCTCGCCACGGCCGCCGACCCCGACGA[A/G]GACCTCTGCGCCAGCGCAGAAAAAAAAAA
S1_34988417	3	6.007													CTGCTAGAGTTCAGAC[C/G]ATCCTCAAGCGTAGATCTCTCTTCTCTCGCGTGAAAGCTGAAAAAAA
S1_3495055	3	6.285	gi|2	47482	Zjn_chr19	19131533	scaffold_4	39393947							CAGCAGAGCACCGCGGCAGGCTCGCCACCGCAGACGTCGCAGTTCACTCGCATG[A/T]TTCGTGCCT
S1_5251311	3	6.901	gi|2	155194	Zjn_chr19	19063900									CAGCATCGGC[A/C]GGCCGCCGCGCCCACCGCCTGACCCGCCGAACAGCCGCTCCAGGTCCTCATCG
S1_32056623	3	7.353													CTGCGCGCGCCTCCTTCCAGCC[A/G]GGTAAGGCGGAGACGCCGCCACCTTCCCCGGCCGCCGCTGA
S1_29069729	3	7.578													CTGCCGTACGGATCCCGTCTTCCTCCCT[C/T]CCCTGCTTCTGCTTGCTGAAAAAAAAAAAAAAAAA
S1_987119	3	7.724													CAGCAAGCAGAAGCAGGG[A/G]AGGGAGGAAGACGGGATCCGTACGGCAGAAAAAAAAAAAAAAAAA
S1_26974736	3	7.885													CTGCCCGGAGGATCAGGTGATGGTCTTGCGGGGGC[A/T]TCCATGTCCGTGGCAGAAAAAAAAAAAA
S1_28442433	3	8.296	gi|2	363428	Zjn_chr20	15677488									CTGCCGCTGGCCAAGGCGAGGAAGGGCTTCTC[T/C]CCGCAGAAAAAAAAAAAAAAAAAAAAAAAAA
S1_15472608	3	8.566													CAGCGTA[C/G]TGAGCACGCGCGGATCGGTCGGAGGAAGTCGGGGCGGAGCCGGAGTCCAGCCGCAC
S1_15653438	3	9.624	gi|2	561206											CAGCGTCCTCCTCCTCCTCCTCCATCTCCTCATCATC[A/C]TCCTCCTCCTCTTCCTCCCCGACCTC
S1_11549416	3	10.023	gi|2	598889	Zjn_chr19	18824869									CAGCGAGCCGGCGGA[C/G]ACGGCCTCGTCCCGCCAGCTGGGCTCGCGGGAGGCGGATTTGTTCCGG
S1_9378230	3	10.229													CAGCCGGCGACGATGTCCCCGACCGCACC[C/G]GATCGCCGGAACAAATCCGCCTCCCGCGAGCCCA
S1_4612563	3	10.645			Zjn_chr20	15448535	scaffold_4	36944204							CAGCAGTGCCCCGTCGGGACCATGGAGACCGCCGCCACCACGGGCAGGCGCGGGCGCGCCGG[C/T]G
S1_35910309	3	10.858	gi|2	626894	Zjn_chr19	18817778	scaffold_4	36844757			Chr6	29181538	Chr19	80488782	CTGCTCCG[C/G]CCCGGCAGGATGGACCGCAAGATCGAGCTCGGATACTGCAAGGCGCCCGCGCTGA
S1_9789052	3	11.273													CAGCCGTGGCGACCAGGAAGCAAGGAAGCAATGGCGAAATGGCCGGGCCAC[A/C]AGTCTTGTTACG
S1_11548037	3	11.467			Zjn_chr19	18692628							Chr19	81889405	CAGCGAGCCGGAAAGGCGGTTGTTGCTGACATCGAC[A/G]ACGGCGGCATTGGACAGCAGAAAAAAA
S1_3597517	3	11.653	gi|2	1061626	Zjn_chr20	15195075					Chr6	28508074			CAGCAGAGTCAGCGTA[C/T]GCCACAAGGCCTCCACTACTGCAAAGCCATAATGCAGAAAAAAAAAA
S1_2675340	3	11.957													CAGCACGCGCCAGAAGCTTCACCACGTACTCATCCTTCC[A/G]CCGGTGCGCACCGGCTGAAAAAAA
CDGA3-1113/1114	3	12.407
CDCA3-247/248	3	12.495
S1_3900431	3	12.76													CAGCAGGATGGTTCTTGGATCGGTTGGAGG[A/G]GGGCGGGGGCTATGTCACCATCGCAGAAAAAAA
S1_14540633	3	13.065	gi|2	1072786	Zjn_chr19	18563374	scaffold_4	37602419							CAGCGGCGGCGACCTCGAGGGGCCCGAGGCTG[T/A]GCCCCCTCGTCCGCGGCCGCGCCGCCTTCGC
S1_8855159	3	13.326	gi|2	1072808	Zjn_chr19	18563368									CAGCCGCCGGAGCCCAAGCGCGTCGCGGCGAAGGCGGCGCGGCCGCGGACGAGGGGGC[A/T]CAGCC
S1_5259059	3	13.617													CAGCATCGGCGTCGCGCTTCGACGGGGACGGGGAGCCCGAGGCGCGGGTCGCCGCCGC[C/T]GTGGC
CDCA7-651/652	3	15.902
CDGA3-1159/1160	3	17.03
CDGA5-1469/1470	3	17.387
S1_20974036	3	17.495													CTGCAACCCGTGCGGGAGGCCGAGCTGGTCGACCT[A/G]CTCCGGGCAGAAAAAAAAAAAAAAAAAA
S1_36790442	3	18.234													CTGCTCTCCACTGCCACCAGACTGCCGCGGCCTGTAGATCC[A/G]CCGGGGCCCTAACCGACCGCAT
S1_31158228	3	18.754													CTGCGATGCGGTCGGTTAGGGCCCCGG[C/T]GGATCTACAGGCCGCGGCAGTCTGGTGGCAGTGGAG
S1_2724856	3	19.406													CAGCACGCTGTGTTGCTCCTGATGCCCTGCTTCCAAGAGGAGTCCTCCTGCCGAT[C/T]GCTGAAAA
S1_13840637	3	19.658													CAGCGGAGGACTCACCCAGACGGTCAGCGTTGACCA[A/G]AGCGGCAGAAAAAAAAAAAAAAAAAAA
CDCA3-309/310	3	19.718
CDCA6-605/606	3	21.444
S1_17026117	3	22.095													CAGCTCAAGGACGAGG[C/T]CCAGCGGGACGACAAGGCCCAGCTGAAAAAAAAAAAAAAAAAAAAAA
S1_9411536	3	22.631													CAGCCGGCGGCAAGAGCGGCGGCGGCTCAGCGCCG[C/T]CGAGCTCGGAGCAGGAAGGGCCCCGGAC
S1_30878006	3	23.05			Zjn_chr19	548279	scaffold_4	1232077	Chr10	1552675			Chr18	2537729	CTGCG[A/C]GACGCCAAAGCAGACTTCTCCTTCCTCCGTGCGCGCGGCCTCCGCAGAAAAAAAAAAA
S1_19386838	3	23.766	gi|10	852286	Zjn_chr19	590274	scaffold_4	1346582	Chr10	1698232	Chr6	1630446	Chr18	3093030	CAGCTGTCGCTGGATTTGGTGGGGGGCTGGATGGAGG[A/T]GCACGCGGGCGACGCGATGCTGAAAA
S1_37991212	3	24.204	gi|2	3280726	Zjn_chr20	13687430									CTGCTGGTGCG[C/G]GTCGTGGAGGCACGCGGGCTCCCGGCCGTCCACGTGGACGGCTCCAGCGACC
S1_20793153	3	25.29													CTGCAAATCAACGGCGTAGCGGGAAGCAATGCCTCGGGTTCGGGGTTGATCT[A/G]GTCAATGTCGG
S1_12323607	3	25.456	gi|10	877309	Zjn_chr19	601679	scaffold_4	1371200	Chr10	1722089	Chr6	1645840	Chr19	4831788	CAGCGC[C/G]AGCACGGCGTGGCTCTGGAACCGGAGGTCCGTCTTGAAGTCCTGCGCGATCTCGCGG
S1_31842706	3	25.77			Zjn_chr20	13458301									CTGCG[C/T]CTGCGCGGCGCACGGGACCGAAGCCGAAGCCTCCTCTCCTCGTCCGCTGGGTGGCTGA
S1_2554318	3	25.917													CAGCACGAGCCCTGTTC[C/T]GCGTCATCCTCCTCTCGACACGCCTTTGCCGAAAAGCTAAGGCTTG
S1_27669253	3	26.429													CTGCCGATGACGGGCGATAGCGACGGGGGCGGTGGAGTGCGGTGCTGGGCGG[C/G]CGCAGAAAAAA
S1_28642742	3	27.212													CTGCCGGCAACGGCTCCGTCCGTGATGCCATCATCCAATCC[A/T]GCACCATTGATGCCCTTGTCCG
S1_33121552	3	27.686													CTGCGGCGCGGAGGAGCCCGCGGCGGCGAAGGCGGAGAGGAGGTCGTTGGT[A/G]AGCAGAAAAAAA
S1_29318725	3	27.804													CTGCCGTGGCCAGAGACAGACCGA[G/T]AACCGTGTTCATCACCGAAACAGAGGAACGCGTGTATTG
S1_21725227	3	28.207													CTGCACAATCAGGCCATGATGCCACC[A/T]TCCTAGAGCGCGGAGCAGAAAAAAAAAAAAAAAAAAA
S1_24644645	3	28.316			Zjn_chr19	16375081	scaffold_4	36403628	Chr10	49540916	Chr6	21448211	Chr18	57082981	CTGCATGCGAGAAGGAAACAGTAGTGACCTGGCCGGTGTGGTCG[A/C]GGATGCCGGAGCCGCCGGA
S1_13748428	3	28.989													CAGCGGACCGGAGAATGCGTTGTTGAA[G/T]AGGTAAAGATTCTCGAGCTTCTGGAGCTGAAAAAAA
CDCA4-353/354	3	29.329
CDGA5-1415/1416	3	29.924
S1_8856039	3	30.15													CAGCCGCCGGAGGAGGAGCAGGAGGAGATCTGCATGCC[A/G]CCACCAGCAGAAAAAAAAAAAAAAA
S1_15985518	3	32.019													CAGCGTGGAAGCAACTT[C/T]CGTCTGGTTTGAACGGATTGGCCTCGCTGAAAAAAAAAAAAAAAAA
S1_29438719	3	32.481													CTGCCGTTGGGGTGCCAG[C/T]CTCGAGGGTCAACAGGGGCAGAAAAAAAAAAAAAAAAAAAAAAAA
S1_16132012	3	32.931													CAGCGTGTTGG[C/T]CACGGCGAGGCTCACAGATCTTCTTCAGCTTGAGCAGAAAAAAAAAAAAAAA
S1_20685947	3	33.537	gi|10	1507590											CTGCAAACCGGCCGGCGGCGAGGGGACGAGGCGGAGGTGGAGCGCG[C/G]ACGCGGAAGCCGCCATT
S1_8191208	3	33.85	gi|10	1435503							Chr6	2138404	Chr19	6929903	CAGCCCT[C/T]GTCCTCGTCCGCCGCCGCCACGCTCACAATGTGCCCCTCCTGCCGCCGCGTCGCCA
CDGA7-1667/1668	3	34.414
S1_6697339	3	34.842													CAGCCAGATCCCCCGCGACAGCAGTAACAGGGTGTCGG[C/T]GATGGCGTCCACGGCGACCGAGGTG
S1_27789050	3	34.879													CTGCCGCAGTCATACCCGTCGTTCTCCGGGCGGGGCCGCTGGTTCGAGG[A/C]CGCGCCGCCGCTGA
S1_14848430	3	35.355													CAGCGGGAAGAAGGGGGCGGGCGGGGAGG[A/G]ACTGACGGAGCAGAAAAAAAAAAAAAAAAAAAAA
S1_12447628	3	35.694	gi|2	5081855	Zjn_chr20	12447815									CAGCGCCCGCGGCCTCGCCCCCGCGAC[A/G]CCCCCCGGGGGCGACCGGAGGACGGTCAGCAGGAGC
S1_32613352	3	35.737					scaffold_4	2210583							CTGCGGACCGCTCCCTCTTCCTCCTCTTCACGCTTTTCACGGCGTTGTCTC[C/G]ACCGCCTCTTGG
S1_15300024	3	35.862													CAGCGGTGCGCTACCCGTCGAGG[A/G]GGACAGGGTGTCGGATCCCTGTCCGGCGAGAGGAGAGCAG
S1_8223824	3	36.043													CAGCCCTGCCCCAGAACTTGATG[C/G]CGTAATGTTGCCCGCACCAAGTGCAGAAAAAAAAAAAAAA
S1_29874252	3	36.264													CTGCCTCGTGCGGGAGCGCCCGTCCTACGCCGTGTGACTTGGGCCTCCCGC[G/T]CGCTGAAAAAAA
S1_11586806	3	36.425													CAGCG[A/C]GCGGGAGGCCCAAGTCACACGGCGTAGGACGGGCGCTCCCGCACGAGGCAGAAAAAAA
S1_1172110	3	36.617													CAGCAAGGG[C/G]GGAACGAGCTTGGGGTGGGGTTGGCGGCTGAAAAAAAAAAAAAAAAAAAAAAAA
S1_8683131	3	36.681													CAGCCGCCAACCCCACCCCAAGCTCGTTCC[C/G]CCCTTGCTGAAAAAAAAAAAAAAAAAAAAAAAA
S1_26083214	3	36.758													CTGCCATGGAGGT[C/T]GCCTGTCCTGTCCGTGCCCCTTAGCCGCGCGGCTGAAAAAAAAAAAAAAA
S1_7827346	3	36.868													CAGCCCCTTCCACACCAGCAACGTGCAAGTCAGAGAGAAGAGTGT[A/G]GCTGAAAAAAAAAAAAAA
S1_532123	3	37.001													CAGCAACCAACCACCCGCTCGG[C/G]TCCAACGCGGCGGCGGCGGTAGGGGAGGGAGGAGGAGACGA
S1_8339333	3	37.112													CAGCCGAAGCTGGACACGAGTTTCGACTGCCC[G/A]TTCTGTAACCACAGGGGCAGAAAAAAAAAAA
S1_36071355	3	37.333													CTGCTCCTCCGCCGGTCTCTCTCACGCTTCCTTCGCTCGCAGGTGCGTGCGGAT[A/T]GGCTAGATC
S1_28645205	3	37.654													CTGC[C/G]GGCAATACGCTGAGGAAGACGGCACGAGTGGATCCTGATCTTGTGGCAATGAGCAGAAA
S1_21425819	3	37.797													CTGCAAGTTCGACCCCAG[C/T]ACGCGCCGCTCGGTCTCGGAGTCGTCGGCGTGCGTGATCACCAAC
S1_29928423	3	37.826													CTGCCTCTGCCTCCGCCGCCGC[G/T]CCTGGCCGCGATCTCTGCTTCTTCCTCCTCCTCATCGGCGG
S1_18719536	3	37.87													CAGCTGACGTTGGACGGCGCACGCATGAGCAATTG[A/G]GCAAATGGCTGAAAAAAAAAAAAAAAAA
S1_12027617	3	38.045													CAGCGCAATCACGCCC[A/G]TCGGCGGACGAGACACCAGATGCAGAAAAAAAAAAAAAAAAAAAAAA
S1_35587257	3	38.144													CTGCTCATTGCCACAAGATCAGGATCCACTCGTGCCGTCTTCCTCAGCGTATTGCC[C/G]GCAGAAA
S1_18284231	3	38.281													CAGCTCGTGCGCGGGATCAACCCTGCCGGG[A/G]GAAAGAAGAAGGAAAGCGACGACGAGCTAGCAG
S1_17557138	3	38.525	gi|2	5583038	Zjn_chr20	12197003	scaffold_2	36047195							CAGCTCCGACGAGCTCGGCTTCGACGCGCCCGCCCGC[A/G]CGCTGGCCGCCGAGGAGCAGAAAAAA
S1_23942149	3	38.579	gi|9	13639637	Zjn_chr20	12000932	scaffold_2	35456587	Chr02	63347464	Chr9	18717988	Chr04	81480431	CTGCAGTGGAACATCGTCCTGCTCCTCGGAGCGGGCTTCGCCATCGCC[A/G]ACGGATTCAAGAGCA
S1_2671234	3	38.704	gi|2	5976195	Zjn_chr20	11932408									CAGCACGCGCACCGGCGCCACCGCGCACGCGGG[C/T]GGCGCGGAGGTTCTTGCCGTGAGAAGCGCT
S1_38553628	3	38.795	gi|2	5948138	Zjn_chr20	11951840									CTGCTTAGCACCATCCTCGCCACGGCC[G/T]CCACCGGCGCGCGCACGCAGAAAAAAAAAAAAAAAA
S1_9593833	3	38.978													CAGCCGGTGTGCGAGGAGGGGCCGCCAGGCGA[T/C]GCATGGCGAGGAGGAGCAGAAAAAAAAAAAA
S1_33290318	3	39.086	gi|2	6212751	Zjn_chr19	15086798	scaffold_2	34649900	Chr02	62665134	Chr9	18207992	Chr03	75095537	CTGCGGCGTACAGCGAG[A/G]GGAAGTCGTGCTCGTGCGTCGCCGCCTTGTTCCCTGCGCGATAGCT
S1_13635532	3	39.255	gi|2	5976194	Zjn_chr20	11932423									CAGCGCTTCTCACGGCAAGAACCTCCGCGCC[A/G]CCCGCGTGCGCGGTGGCGCCGGTGCGCGTGCT
S1_12085016	3	39.268									Chr6	4487535			CAGCGCACGCGAACG[C/T]TACCAGTCGGGTGGACCTGCGGGTGAGGGACTCGCGTGGAAACGTCGT
CDGA2-961/962	3	39.354
S1_10169758	3	39.461													CAGCCTCGACGACTGCCTCTTCCACCGCGGTGGCGGCGCGGGCGGGCCCGTCATTCC[A/G]TGGCAG
S1_31832852	3	39.638													CTGCGCCTGCAACGCGCGTGCGTGCATTTCTCCCCTACAAACCCACCCCGT[G/T]CGCCGCAGAAAA
S1_24609736	3	39.659													CTGCATGCATCATGTGGCGATCGGCCTTTTAGCCG[A/T]CGATTACTGTGCCGCCTGCGCTGAAAAA
S1_12365050	3	39.725													CAGCGCCATAGCTCACGGCTCCTCCCTGTACCAACTTGTTTTGCTCCGC[C/T]CCCGCAAAGAAGTC
S1_8968039	3	39.884	gi|4	23574384	Zjn_chr02	15718259	scaffold_6	31175830	Chr01	67661017	Chr3	4653744	Chr04	78459530	CAGCCGCGCCAGGTCGCCGTCTGGTTCCAGAACCGCCG[A/C]GCCAGGTGGAAGACCAAGCAGAAAA
S1_35836228	3	40.095							Chr02	61918991	Chr9	17448590			CTGCTCCCGGGTGCTGGTCACCGTGTC[A/G]GAGCACGACAGGCTCAGCCCGTGGCAGAAAAAAAAA
CDCA3-271/272	3	40.178
S1_39247322	3	40.211	gi|4	23574384	Zjn_chr02	15718259	scaffold_2	34126912	Chr01	67661017	Chr8	23804581	Chr02	133046505	CTGCTTGGTCTTCCACCTGGC[G/T]CGGCGGTTCTGGAACCAGACGGCGACCTGGCGCGGCTGAAAA
S1_25505807	3	40.246													CTGCCA[C/T]GGAATGACGGGCCCGCCCGCGCCGCCACCGCGGTGGAAGAGGCAGTCGTCGAGGCTG
S1_33667725	3	40.396													CTGCGGGTGGGCCGACCTGGAGCT[G/T]GAGACTGGAAGGCATGCAATGCAGAAAAAAAAAAAAAAA
S1_10988531	3	40.568													CAGCGAATAGGGAGGGGGAGCAGTTGCCTG[C/T]TTCCGTGACGAGGCAGAAAAAAAAAAAAAAAAA
S1_30947006	3	40.922			Zjn_chr19	14669356	scaffold_2	33206040							CTGCG[A/C]GCGCGAGCCGGCGGGCGCGGTCCTCGTCGGCGGGCCTGCGCCCCCAGCTCCGCGGCCA
S1_29171912	3	41.147													CTGCCGTCGCA[C/T]GGCACCGCCACGCCACTCACCCACCTCGTGGCTCCATCCCAGCCGCTCCGCG
S1_14485655	3	41.7	gi|2	25468775	Zjn_chr20	1226586	scaffold_4	2596782							CAGCGGCGGACGAGGCCGGTGTCATCGCAGGCGACACGTTCCCCTCTCTCTCCT[A/G]CCTCCTCCG
S1_4162021	3	41.79	gi|2	25469249											CAGCAGGGCGCCAGCAAGGC[G/T]CCGGAGGACGACCTCGTCGCGGCCCTCGCGCGGCTGAAAAAAA
S1_8990237	3	41.822	gi|2	25469249											CAGCCGCGCGAGGGCCGCGACGAGGTCGTCCTCCGG[A/C]GCCTTGCTGGCGCCCTGCTGAAAAAAA
S1_1609527	3	42.165	gi|2	6873634	Zjn_chr19	14581828	scaffold_2	32910978	Chr02	61474250	Chr9	17034710	Chr03	79072961	CAGCACAACAGCGCCCGCGTCGTGCG[C/G]GAGGGCGTCGAGTTCTACAGCAATGGCGACTGCTACG
S1_8460653	3	42.438													CAGCCGAGCCGGGGCCGGAAGAAGAAGAAGCCGATGGCGGTGGTGAGGCTGG[G/T]CGCTGAAAAAA
S1_30835834	3	42.709													CTGCGACTGCCGCGGCGAGGCCGGCCACTGCAC[C/T]AGCAGAAAAAAAAAAAAAAAAAAAAAAAAA
S1_14732244	3	42.776													CAGCGGCTACGACGAACTGGCGCGATGCGTGCTGTCATCACAC[G/T]CCCAATGAATTTCGTTGGTC
S1_26864134	3	43.075													CTGCCCGCAGGTGACGTCGACGACGACGTCAGC[A/G]CGCTGGCTCGCGAGCTCGGCAGGGCCGCCG
S1_3403720	3	43.294													CAGCAGACCAGCTGTTCAG[A/T]GGCTATCTTCTCGAACCTTCTTGCACCAGCAGAAAAAAAAAAAA
S1_30789324	3	43.342	gi|2	7109193											CTGCGACGGGATTTTGGGCCGGA[A/G]CCTCGCGCCCGGGAAGCACGGCCTGCTCTTGCTCTTTCGT
S1_28306435	3	43.425	gi|2	6979312	Zjn_chr19	14510230									CTGCCGCGGGGAGCCTGCGCGCGTTGACCACGCC[A/G]AGCTCGCGGCACAGCTCCAAGTACGAGGC
S1_5964941	3	43.711													CAGCCAAACCCAAACGACCCGGCAGTCAGAAGCGCCACGC[A/G]AGGCAAAGGCAAGCAGAAAAAAA
S1_11072818	3	43.816	gi|2	25398823	Zjn_chr19	2061495	scaffold_4	7198583	Chr10	6250159			Chr19	18515479	CAGCGACAGCGACCGCA[A/G]GTTCGCCGTGCTCAGCCGCCGCAGAAAAAAAAAAAAAAAAAAAAAA
S1_35886015	3	43.866													CTGCTCCGAGGAGG[A/G]CTCACGACACTGTGCGCACATGCCGTGTCTCGCAGAAAAAAAAAAAAAA
S1_15071264	3	44.051			Zjn_chr20	10951121									CAGCGGGGGCGGAGGTGGGAGGAGGAGCGGAGGATGAAGCGAGGAGCAGGACCCCATATAGCG[A/G]
S1_16556340	3	44.1													CAGCTACGGTGCGAGTCAACCACTGCATCGAGGAGGCCG[C/T]GGGCGAGTGCGTGGCGTAGTTTGG
S1_28125826	3	44.135													CTGCCGCCTCATGGATCCCTCACTT[C/G]CACCACGGTCATCCGCAGAAAAAAAAAAAAAAAAAAAA
S1_39409310	3	45.242													CTGCTTTCG[A/T]CTCTCTCGCTGGCTCTCCGCCGCAGGTGGAGCTGAAAAAAAAAAAAAAAAAAAA
S1_39029235	3	45.404													CTGCTTGACCGATCGATCGTCGATCCCCAAACCG[C/G]CGCGGCAGAAAAAAAAAAAAAAAAAAAAA
S1_14924755	3	45.471	gi|1	2636599									Chr08	89625031	CAGCGGGATGTTGGACGGGTCCTCGCCGCTCATGACCACGTTGGCATCCTGTAT[C/T]TCGATCGGC
S1_37078038	3	45.683	gi|2	25174888	Zjn_chr20	1417927	scaffold_4	6752857	Chr10	6620286	Chr6	5570649	Chr19	19462668	CTGCTCTTGGAGGAGTCGAACATGGAAGTGAAGCAGT[A/T]GGAGAAGCTGGTCACGTTAAGCTGAA
S1_2277419	3	45.697													CAGCACCGCCTTCTTCAT[C/T]GTCCTCGTCGCTGTTGGCAAGAGCAGAAAAAAAAAAAAAAAAAAA
S1_13225118	3	45.752													CAGCGCGGCGATTGCGA[C/G]CTCCACCTCCACCGCCCTTCCGCTGAAAAAAAAAAAAAAAAAAAAA
S1_32657052	3	45.99													CTGCGGAGAGGCTCCAACGATCCAAGCGGCAAGTGCCGAGTCCTCCTCGCG[A/T]CCGGCAGAAAAA
S1_15464831	3	46.199													CAGCGTACGGACAGTCACAGCTTGTCGCAC[A/T]GCGCAGGGGCGAAGAGCAGAAAAAAAAAAAAAA
S1_19208532	3	46.36													CAGCTGGTACTGGAACGAGGGATTGATGTTT[G/T]TATATGGTTCGGCGGAGCGGCAGATTCCCGAC
S1_19466002	3	46.816													C[A/T]GCTGTGGTCCAATTCGCCCTGGTCCTCGCCGCCGTAGCAGACCGCTTCATTCTCGCTGAAAA
S1_3106931	3	46.869													CAGCACTGCACAGGGTAGCTGTTCATGGTG[A/G]ACAACGCCTCGCGGCTGAAAAAAAAAAAAAAAA
S1_8948318	3	46.957													CAGCCGCGAGGCGTTGT[C/T]CACCATGAACAGCTACCCTGTGCAGTGCTGAAAAAAAAAAAAAAAA
S1_27003224	3	46.996													CTGCCCGGCGCCTGACGCTCTGG[C/G]CGCGGTCGCGGCACGGTGCGCGACTTCCAGTGGCAGAAAA
S1_11442459	3	47.078													CAGCGAGAATGAAGCGGTCTGCTACGGCGGCGAGGACCAGGGCGAATTGGACCACAGC[A/T]GAAAA
S1_34055307	3	47.436													CTGCGT[C/T]CCCCTCGCGCCCAACCACCCCCACCTGGATACGCGGATGCGTTCCGAGTCGGCAGAA
S1_13488208	3	47.467													CAGCGCT[A/G]TGGTGGCCAATCAGGAGCGCGGCGAGCTCAGGCTGTGCACGCAGAAGCGTGGCAGA
S1_6753750	3	47.882													CAGCCAGCCAGCCGTGGCGGCCGATCGTGCTTGTGGGTGAGCTCGACCA[C/T]CAGCTCGCTCGATC
S1_5417912	3	47.951	gi|2	24909904			scaffold_4	6036788	Chr10	7195121			Chr18	21291797	CAGCATGACGG[A/G]CCTCCTGTGCCGCGCGGGCCACGTCGACGAGGCCGCGCTTTTGGCGCAGACG
S1_9046216	3	48.013													CAGCCGCGGCAGGAG[G/T]AGGGAATCGGCCGGGGAATTTCTCGGAGCGGAGAAAAAGGCTGAAAAA
S1_32036243	3	48.061													CTGCGCGCCTGGACACCTGGGCAGGACCAGCGCATCGGCGAG[A/C]ACGTGACGTAGTCCGTGCAGA
S1_22543321	3	48.097													CTGCACGGACTACGTCACGT[G/T]CTCGCCGATGCGCTGGTCCTGCCCAGGTGTCCAGGCGCGCAGA
S1_31451354	3	48.49	gi|2	9084699	Zjn_chr19	13856109	scaffold_2	30759109	Chr02	59290044	Chr9	15010096			CTGCGCCACGACGGCCTCCTCCACACGCAGTGCGGGACCCCGGCCTACGTGGC[A/G]CCCGAGGTGC
S1_2412413	3	48.493	gi|2	9084698	Zjn_chr19	13856108	scaffold_2	30759108	Chr02	59290043	Chr9	15010095			CAGCACCTCGGG[C/T]GCCACGTAGGCCGGGGTCCCGCACTGCGTGTGGAGGAGGCCGTCGTGGCGC
S1_16055334	3	48.752													CAGCGTGGGGGTCCGCGCGAGGCGAGGAAGAGA[A/T]GACGACATTGGGGGCGCTGAAAAAAAAAAA
S1_26892339	3	48.82													CTGCCCGCCGCCGTTGGTCCGCGTCATCGGGAGGACGA[A/G]AAGGGGACGGGACGGAAGGGGGCGC
S1_14509611	3	48.844													CAGCGGCGGC[A/G]CCTGATGAGCTGAGGAGGAGGAGGAGACGGGCGCGCGGGCGCCGGAGGCAGGT
S1_18837402	3	49.229	gi|2	9107398	Zjn_chr19	13910518									C[A/T]GCTGATGATGGCGGCCCGGCCGGGCGGCCGATCCTGCCGGTGGACGCCCGGCTGAAAAAAAA
S1_2601011	3	49.31	gi|2	9030499											CAGCACGCAC[A/G]CCGCGGTGCGCGTCGAGGAACGCTCTGTTGCCGCCGCCGAGGCAGTCCACGGG
S1_2195302	3	49.389	gi|2	8969522	Zjn_chr19	13686985									C[A/T]GCACCCGGGTGGCGGCGGCGGCAAAGGGCCGGAGGCGTCAGGGTCCACATCCACGACGGGGA
S1_23623711	3	49.732													CTGCAGGGGG[C/G]CCGCCGGGGAGCCCGCCGCCGCCCCCGCCTGCAACGGCAGAAAAAAAAAAAAA
S1_9465005	3	49.813	gi|2	23960753	Zjn_chr20	2161597			Chr10	8927742			Chr18	26072807	CAGC[C/T]GGGACATGGACAGCGGCGCGGGCGCGAGCTCCCGGCCGTGGACCGTGATGGTTGCTGAA
S1_13035215	3	49.83													CAGCGCGCCGCCAT[C/T]GCCTTTGCCTCACTACTGCCATGGCGCGGCCTAAGCTGAAAAAAAAAAA
S1_556558	3	49.892	gi|2	23960753	Zjn_chr20	2161597									CAGCAACCATCACGGTCCACGGCCGGGAGCTCGCGCCCGCGCCGCTGTCCATGTCCC[A/G]GCTGAA
S1_32425224	3	49.998	gi|2	23952750											CTGCGCTCGTCGAGTCATGGCGT[C/T]TCCGCGCGGCGCTCACCGGCAGAAAAAAAAAAAAAAAAAA
S1_25278708	3	50.057													CTGCCAC[A/G]CGGGGCCCGCAACGTGAGCTTGCCGCGAGCTGAAAAAAAAAAAAAAAAAAAAAAAA
S1_21857922	3	50.17			Zjn_chr19	3217032									CTGCACAGTAAGGGCGCCAAG[C/T]TGAGCCTGACGAACGCCGGCAGAAAAAAAAAAAAAAAAAAAA
S1_30052211	3	50.797													CTGCCTGCCC[A/C]AAAGTCCATCATCCAAACCGCGCGAATCCTCTGGGGTCTGCAGAAAAAAAAAA
S1_3790764	3	50.868													CAGCAGGACGCCGGGGTAGGGAGCGTGTCAGGTGCAGGGCTCGGAGACGAAGACGAAGCGTTC[C/T]
S1_23068144	3	50.941													CTGCAGACCCCAGAGGATTCGCGCGGTTTGGATGATGGACTTT[G/T]GGGCAGGCAGAAAAAAAAAA
S1_22157709	3	50.985													CTGCACCG[C/T]CTGGATGACATCGTCTTATTGCCACGCGACATAGTTAACGGCGCGCCGCCGTCCG
S1_16350909	3	51.053													CAGCTAAG[A/C]GCGAAGGCAAGCGCCCCGGATCCGTTTCACATCCCCATCGTGTAAGCAAGCAACA
S1_11928228	3	51.121													CAGCGATGGTGGACTGGTCGTCACCAC[G/T]GCAGGCCGCGATCGCTCGGCGTTCTACACGGGTTCT
S1_9051932	3	51.214													CAGCCGCGGCCGCCGCGGACGCGCGCATCGA[C/G]GTGCCCGACGGCAACGTCGACGAGCAGAAGCA
S1_15825958	3	51.267													CAGCGTCTTCTATCCCCGCCCCTCGCGCCGGCAGAAGCGCCGTCTCTCCCCAGCCCT[C/T]GCGCCG
S1_18281115	3	51.45													CAGCTCGTGCCCGC[A/T]CCGGTACCATGAGACTTCTTTGCTGAGGCTCTGCAAGACAGATGAAGCA
S1_18550052	3	51.564			Zjn_chr20	10010476									CAGCTCTTCTTCCCGCCGCACGAGGACGGCGCCGGCACCGGCGGCGGGCTC[A/G]ACCAGGCCGCCA
S1_13904960	3	51.697													CAGCGGATCAGGGTCACCTCCTTCCTCTCCTTCGCCGCGTTCGTTATGTACATGGCGCT[C/T]GCAG
S1_13851862	3	52.131			Zjn_chr01	11299430	scaffold_1	10500840			Chr4	6263863			CAGCGGAGGATGGCCTTGGCCGGCAGGCGGACCAGGATCTCCCACACCACCAGCTCCTCCG[C/G]GA
CDGA1-927/928	3	52.872
S1_3589826	3	53.279													CAGCAGAGGTGGTCGCTCCGTTGAA[C/G]CTCGGATGGCATCGGGCCATTGTCAGAAGCGCAGAAAA
S1_31804009	3	53.422													CTGCGCCT[C/G]CGCTCTCCACATGGTGCCCGGGCTGGTACGTCGGCTGAAAAAAAAAAAAAAAAAA
S1_8417638	3	53.565													CAGCCGACGTACCAGCCCGGGCACCATGTGGAGAGCG[C/G]AGGCGCAGAAAAAAAAAAAAAAAAAA
S1_31557942	3	53.853	gi|2	8064177	Zjn_chr19	12913614									CTGCGCCCCTGGCGCCGGGGACCGCGGCGCGGTGTGCGTGC[G/T]CGAGGCGCGCGCGCTGAAAAAA
S1_28446215	3	53.927													CTGCCGCTGGCGCC[A/C]CCATTGTTCAGTTGGAGGTGTCTCCTCCGTTTCTGCCGCAGAAAAAAAA
S1_15922418	3	54.016													CAGCGTGCCCGTTCTTC[A/G]CTCGCCGGTGAGGTGGTGTTGCCTGCTCGGCGGCGCTCGTGTTAGA
S1_2595811	3	54.928													CAGCACGCAA[A/C]AGCACAAAAGGGAAGGGGAGGAGGGAACAAACGCTCCTGCCACCTGAGCGCAG
S1_34854844	3	55.111			Zjn_chr19	3577748							Chr19	30816976	CTGCTACGCTCTCAGAGACGAAGTCCCAGAGCGGACCGGCCGG[C/T]TCCGGGTCGTCGAATGGCGG
S1_17076425	3	55.181													CAGCTCACCAGACAAGCCCGTGGC[A/G]GGAGCACGCACTAAACGCAGAAAAAAAAAAAAAAAAAAA
S1_32855730	3	55.37													CTGCGGCAGGTCGGGCAGGGGCGACACGG[C/T]GGTAGTGGTGATCCTGCTCCGGTCGTCGTCGGCG
S1_24501952	3	55.56													CTGCATCTGGACCTCGCCGCCGACGACGACCGGAGCAGGATCACCACTACC[A/G]CCGTGTCGCCCC
CDCA6-569/570	3	55.908
S1_33769715	3	56.43													CTGCGGTGAAGGAC[A/C]GCGGGGGAGGCAACGTCCAGCACCATGTTGCCAGGGAGCTCCACGGTGC
S1_12718543	3	56.655													CAGCGCCGTCTCCATGCTGACGTGACCGTCTCCGATGGCGTC[A/G]TCGTGGGTGGTGGCCCTGAGC
S1_6293350	3	56.946													CAGCCACATCGAGGACCTGGTCCTCGATGCCCACGAACTGGTCGGGGTC[A/G]TTGACAGGCCGCAG
S1_9781629	3	57.083													CAGCCGTGGAGTTCACTATCATCGTCAA[A/C]ACCGTCGGTGCGCCGCCCATGTGTGTAACGCCGTG
S1_11150341	3	57.281													CAGCGACCGCACACTGCACTGCACTCTGCCCCTCTCTCTC[C/T]CTCCCTCCACTCTGGTCTGTCAG
S1_10345208	3	57.38	gi|2	22471657											CAGCCTG[A/G]AGTCCACGTCGTGCACCGCCCGTTCCCCCGCCCCCAGCAGAAAAAAAAAAAAAAAA
S1_9578315	3	57.573													CAGCCGGTGCTAAA[C/T]GAGTTGGGCCACTGGGCCGCAGGGAGCGCCGCGTGGCAGAAAAAAAAAA
S1_2765854	3	57.812													CAGCACGGCAGGGACCTCATGGCCTGCGCATCGGCATGGTTCATCCTCGACAT[A/C]CCTTACTACA
S1_26694016	3	57.986													CTGCCCCGTCAGTAC[A/G]TGCTGGCATTGCCTTCTTCTTCCTCGTGATGCAGGCATGCAGAAAAAA
S1_5875535	3	58.194													CAGCATTGTTCGCGGGCACTAGCGGGAGGTACCC[A/G]TAAAGATGCTGAAAAAAAAAAAAAAAAAA
S1_15916930	3	58.431													CAGCGTGCCCAAATCTCCCGCCAGGTGCG[C/G]GATGTTCTGCTGAAAAAAAAAAAAAAAAAAAAAA
S1_2781127	3	58.609													CAGCACGGCCGGCCTCGTCGCCGCGG[A/C]GGCAATAATGCCTGGTGTGGCGGCAGTGGTGTTGGCT
S1_3273913	3	58.671													CAGCAGAACATC[C/G]CGCACCTGGCGGGAGATTTGGGCACGCTGAAAAAAAAAAAAAAAAAAAAAA
S1_23991145	3	59.008													CTGCAGTTAACACCGTGGGAGATGCCATGAAGTCGGAGGGCCTG[G/T]CCATTGTGGTGAGCAAGGC
S1_32798326	3	59.068													CTGCGGCAATGCCGCGGGTTGCTTG[A/C]GCGGCCGCCGGCCGCCGCCCAGTTCTCAGTCTCGTTCT
S1_25120914	3	59.218													CTGCCAACGGCGG[C/G]GGCCTCCTCCCCCTCCCCCTGCGCGTCGAGGAGATCGTCGCGCACCCGCT
S1_33209060	3	59.348													CTGCGGCGGCGGATGGCGTTCCCGTGGCCATCGGAGTCAACGGCGCGGCGGAGTTCGCC[A/G]TCGA
S1_36173936	3	59.474	gi|2	11818827											CTGCTCCTGGGAAACAAAATTCCAGTTGCATCCAC[A/G]ACCAGCATTAGCTTTGCCTGCAGAAAAA
S1_11280522	3	59.609													CAGCGACGCGGATTGTGGTGC[C/G]TGTGGGAGCTTGCTTATCCGTCCGCGCTGAAAAAAAAAAAAA
S1_13160415	3	59.802			Zjn_chr19	11971461									CAGCGCGGAGAAGG[A/G]GTCGTCGCCGGTGGAGCCTGGCCCGAGTGCGCTCCGTAAGTCGCAATCG
S1_35385909	3	59.962													CTGCTCAC[C/T]AACTTCCTCGAAGCAACGCTGGTGGGCACGCTGAAAAAAAAAAAAAAAAAAAAAA
S1_15917234	3	60.121													CAGCGTGCCCACCAGCGTTGCTTCGAGGAAGTT[A/G]GTGAGCAGAAAAAAAAAAAAAAAAAAAAAA
S1_11229546	3	60.37	gi|2	10573000	Zjn_chr19	11861623									CAGCGACGAGGAGACACCTGTCATGTTGCAGAGAAATCGTCCTGC[A/G]CCGAACACCCGTCCCACT
S1_3500848	3	60.663													CAGCAGAGCAGAGCAGTGGCTACATCCACCCCGCACCTTGAGCATTT[A/C]TCGGCGGGGCCGACCA
CDCA8-731/732	3	61.23
CDCA4-389/390	3	61.948
CDCA4-333/334	3	62.097
CDCA1-111/112	3	62.322
CDCA8-711/712	3	62.514
CDCA1-27/28	3	62.644
CDGA5-1443/1444	3	63.221
CDCA5-437/438	3	63.499
CDCA5-473/474	4	0
S1_32930664	4	3.379													CTGCGGCCCGCTCGCCAGCCACCTCGCCGCGGCCCAGCGCCGCCTCCACAGGCTGGCCCACGC[G/T]
S1_23066657	4	4.019													CTGCAGACCATGACTCGCAACGAGGTCAACCGTTTCGTGGTCTACGCGATGAGGAG[A/G]AGCGCTG
S1_10931115	4	4.196													CAGCGAAGATAAGG[C/G]TACCGTACTCCTAGCAAGGAAGGAACATACAAGCCAGACGGAGCTGTCT
S1_13519708	4	4.305													CAGCGCT[C/T]CTCCTCATCGCGTAGACCACGAAACGGTTGACCTCGTTGCGAGTCATGGTCTGCAG
S1_4173340	4	4.479													CAGCAGGGCGTTGTTGTGTGGCGCACTGCTGGCGCCCCG[C/G]CCGGCGGCCCGCTGAAAAAAAAAA
S1_7209305	4	5.403													CAGC[C/T]ATGGGGTGCGTCTGCTCCAGGCGATACTCCCACAAGGACGTGCCGCGCCCGCTCGCCGC
CDCA1-53/54	4	7.708
S1_29770743	4	8.964													CTGCCTCCTGACCCCTTTGGGTTTGGGCGCCCCAGGTGAAGA[A/T]GCTGAAAAAAAAAAAAAAAAA
S1_3208241	4	9.18													CAGCACTTGCCGCGGCCGCCTCCTTCAGTCGGCCAACGGT[G/T]TACTACTAGCCTGTTGCTGAAAA
S1_5364405	4	9.695													CAGC[A/T]TCTTCACCTGGGGCGCCCAAACCCAAAGGGGTCAGGAGGCAGAAAAAAAAAAAAAAAAA
S1_14442618	4	10													CAGCGGCGCGCGGGAAC[C/T]CGGCGTAAAGCCGGCCGGCTGAAAAAAAAAAAAAAAAAAAAAAAAA
S1_19723243	4	11.422	gi|2	720482			scaffold_4	37043996	Chr10	58323772	Chr6	29021983	Chr19	81126293	CAGCTTCAGCGTCTGGTCGTCCGGGCTCCGCCACTCGTCGTC[G/T]CCGTCAGGGTTGATGATCAGG
S1_31544549	4	12.245													CTGCGCCCCAGGATCAGCCGCTGAGGAGGCCAAGCAGACACAGCCATT[C/T]TGGCAGAAAAAAAAA
S1_36183648	4	12.992			Zjn_chr19	18691717	scaffold_4	37240764	Chr10	58128017	Chr6	28900461	Chr18	77590981	CTGCTCCTGTCGTACAACTTCTACGGCGAGGCGTTGCCGGAGGCCGA[C/G]TGGGTCGGCGACCACG
S1_32607817	4	14.539													CTGCGGACCACGTCGC[G/T]CAGGTTGGAGATGGTGTTGGAGCAGAAAAAAAAAAAAAAAAAAAAAA
S1_33434744	4	15.642													CTGCGGGAAGTTGCCCCAAGATTCAAGAACCGATGCAACTCGC[C/G]CCAAGATTGCTGAAAAAAAA
S1_13250035	4	16.158	gi|2	1401669											CAGCGCGGCGGCGGCGGCGGCGACGGGCGGCGCC[G/T]CGCGGGGCTGAAAAAAAAAAAAAAAAAAA
S1_12101115	4	16.41													CAGCGCACGTCGTC[C/G]TAGGTGGCTTACTCATCATCCCGTGGAACTAACTTGCTGAAAAAAAAAA
S1_5301853	4	17.944													CAGCATCTATGCATGCATGGATGGAGTAGGTGGGGCTCTGTCCGATACTGTT[A/C]CCCGCGCTGAA
CDCA6-521/522	4	19.043
S1_11891915	4	20.409													CAGCGATGCGGCGG[A/G]CCACGGAGCGCGGCGGGGGCGGGAGGCTCCTGCCGCTGGCGCTGAAAAA
S1_14071145	4	21.116			Zjn_chr19	17594110									CAGCGGCAGGAGTTGGTCGGTTTCATGGACGCCATTGTTCGGGA[C/T]CACGAGGAGAACAAAACCA
S1_9841811	4	21.413													CAGCCGTTGC[A/T]TGTCGTCGATCAGCTGGGAGGGATTCCGCTGTGCAATGTGTGTCCAGCGGCGG
S1_7491228	4	21.743			Zjn_chr19	17558643									CAGCCCAGGCTGAGCTCGAGGTCAAGC[C/T]CCCCGTCCCAAGCTGAAAAAAAAAAAAAAAAAAAAA
S1_13506206	4	21.999													CAGCG[C/T]TCCAGCACGTTCGCCGCGCGCCCGCCGCGCTTCAGCGCCGCCGGCAGAAAAAAAAAAA
S1_9139112	4	22.757	gi|2	3189833	Zjn_chr19	17136791	scaffold_4	33893713	Chr10	52759768	Chr6	24316038	Chr18	64543775	CAGCCGCTCCC[G/T]GCTCCCCGGCGGCACCGTCGCCTCCAGCGCCTCGAACACCGCGGCGTAGTGG
S1_17558353	4	23.511	gi|2	2818946	Zjn_chr20	13988627	scaffold_4	32859793	Chr10	53728091			Chr19	66559591	CAGCTCCGACGCGCTCTACTTCGACGCGGAGGTGCCGGCGCTCGGAGCCGAC[A/G]AGCTGAAAAAA
S1_7767343	4	23.84	gi|2	2947523											CAGCCCCGTCCCCGTTCTCCAGTTTCTCGGCCTCACCGACCG[A/C]ATCTACCGCCGGGTCGCTGAA
S1_29406710	4	24.395	gi|2	3146614	Zjn_chr19	17161590									CTGCCGTTG[A/G]ACCCGTCGAAGCTGACGGCGGACACTGACACATCGTTGGAGCCGCAGAAAAAAA
S1_16036420	4	25.089													CAGCGTGGCGTCCGGATCC[C/T]CGCGTTCCACCACCGCCGTTACTGCCTTCCTCCTCGTCCTGCTG
S1_9206354	4	26.951													CAGCCGCTTTGTCGATCAAATCCAACGCCTCTCCTATTCGAATCGAACGTCCT[A/G]AGCAGAAAAA
S1_6918012	4	27.257													CAGCCAGTAGA[A/G]CCCAGTGCATGCGAGACCGGGCGAGCGAATGAGGCGAAGGCACCGCAGAAAA
S1_15290032	4	27.582	gi|2	3608055	Zjn_chr19	16821017									CAGCGGTGCCCAAGGTAAACGGCGGCAAGTC[A/G]GCCGTGGCAGAAAAAAAAAAAAAAAAAAAAAA
S1_33793749	4	27.803													CTGCGGTGCCTTCGCCTCATTCGCTCGCCCGGTCTCGCATGCACTGGG[C/T]TCTACTGGCTGAAAA
S1_28217218	4	28.087	gi|2	3532884	Zjn_chr19	16859829	scaffold_4	34623723	Chr10	51796089	Chr6	23549542	Chr19	60264245	CTGCCGCGCCGCGCCAG[G/T]GTCCTGATCAGCACGTTGCAGTCCCGCAGAAAAAAAAAAAAAAAAA
S1_25514511	4	28.421	gi|2	3608056	Zjn_chr19	16821017									CTGCCACGGC[C/T]GACTTGCCGCCGTTTACCTTGGGCACCGCTGAAAAAAAAAAAAAAAAAAAAAA
S1_11400359	4	28.958													CAGCGACTGCATCGCGGGCCGGGCCCCACTCACCAGTGACACGGCCGCGGCGCTTGGA[A/G]TGCTG
S1_30052721	4	29.787			Zjn_chr19	16444105									CTGCCTGCCCACCGCCCTGC[A/G]GATCCATGGGCGGCCTCCGGGCAGAAAAAAAAAAAAAAAAAAA
S1_26975125	4	30.488			Zjn_chr19	16444105									CTGCCCGGAGGCCGCCCATGGATC[C/T]GCAGGGCGGTGGGCAGGCAGAAAAAAAAAAAAAAAAAAA
S1_37822715	4	30.976			Zjn_chr19	16301629			Chr10	48808310	Chr6	21122253	Chr19	54396712	CTGCTGGGCCCGCC[A/C]TCGTCGGGGAAGACCACCCTGCTGAAAAAAAAAAAAAAAAAAAAAAAAA
S1_14867908	4	31.447			Zjn_chr20	12996752									CAGCGGG[A/G]CGCCACCGCCCTCGTAGTCGATCTGGCACGCCTGCGCCTCGGCGGACATCCTGTCG
S1_11858410	4	31.676													CAGCGATGA[A/C]GACGCCACATCCGGCGTGGGTACCGAGCAGAAAAAAAAAAAAAAAAAAAAAAAA
S1_36085713	4	32.227	gi|2	4586223	Zjn_chr17	176809			Chr10	47674341			Chr19	53403935	CTGCTCCTCCTC[G/T]ACCGGCATCCCGAAGATGCTCCTGGTGCGCGCCGCGTCCAGCTCGATCCGC
S1_14870913	4	33.244	gi|2	4656300	Zjn_chr19	16087735	scaffold_4	27986740	Chr01	67850520	Chr12	12318042	Chr02	133333341	CAGCGGGACGGC[G/T]CGGCGCGGCGGGAAGGCGCCCGTGGCGTGGGCGCAGGCGCGCTGGTAGGAG
S1_30425254	4	34.214	gi|2	5073129	Zjn_chr19	15754079									CTGCCTTGTCCTCCTCGATCTCCAGCACCCGCACGAACTCGTCAGCGCCGCAC[C/G]GCAGAAAAAA
S1_31716443	4	34.514													CTGCGCCGGATCTCCTTCTCCCACTTGGCGCCGCTGTACGTG[C/T]CCGCCGCTGATGAGGAGGACG
S1_4320421	4	34.872													CAGCAGGTGCAGTGGCGGCA[A/G]GATCTTGGGACCGGCCACCGCGGCCGGGTGCTGAAAAAAAAAA
S1_7729928	4	34.962	gi|2	5111825	Zjn_chr19	15715859	scaffold_2	36702170			Chr9	19630852	Chr16	17256148	CAGCCCCGCCTCTGGTGCCCCTTCTGC[A/G]CCGTCGACCTCGACAGTCACTCCGCTCGGTACTCGC
S1_2191434	4	35.049													CAGCACCCGGCCGCGGTGGCCGGTCCCAAGATC[C/T]TGCCGCCACTGCACCTGCTGAAAAAAAAAA
S1_10130836	4	35.237													CAGCCTCCTCATGTCGTCCTCCTCATCAGCGGCGG[A/G]CACGTACAGCGGCGCCAAGTGGGAGAAG
S1_16253331	4	35.353	gi|2	5203700	Zjn_chr19	15634314									CAGCGTTTCACTCCCCCTTTATAACCCGCG[C/G]GTCCTCGCTCACTCCCTTCCTCAGCAGAAAAAA
S1_1140623	4	35.786													CAGCAAGGCCATCCTCGCCACT[A/G]CCGTGCACTTCGACAGCACGGCTGGCCTCCTGTCGTCCTCA
S1_16363719	4	36.167													CAGCTAAGGATCCGTGTG[C/T]GGCAGACGAAGAAGCGGAAGACTGCCAACAAGGATACTGCTGAAA
S1_6533411	4	36.862	gi|2	6660349											CAGCCACGGG[C/T]CGAGGCGGACCGAGCAATAGGGCGAGGAAGGGCAGAAAAAAAAAAAAAAAAAA
S1_12265642	4	37.425													CAGCGCCACCACACGCAGGAATCATTTGGGGGGAAGAGAGC[A/T]TACCGAAGGGAGAGCAGAAAAA
S1_7164919	4	37.931	gi|2	5722456	Zjn_chr20	12083803			Chr02	63496593	Chr9	18874027			CAGCCATGGAGGAGTTGG[A/C]AGGGAGCAGGAGGCAGGATCACCAACACCTGCAGAAAAAAAAAAA
S1_23728435	4	38.053	gi|2	5722456	Zjn_chr20	12083803			Chr02	63496593	Chr9	18874027			CTGCAGGTGTTGGTGATCCTGCCTCCTGCTCCCT[G/T]CCAACTCCTCCATGGCTGAAAAAAAAAAA
S1_30636553	4	38.363			Zjn_chr14	7533984									CTGCGACAGCACCGACACCTCCCACCGCGCGCGCCGCAACGCGTCATCGCCC[C/T]CCGCAGAAAAA
S1_9414705	4	39.071			Zjn_chr20	11945289									CAGC[C/G]GGCGGCGAACCAAACTGGCACGTCGTGAGCGTCAGGTCGCTGAAAAAAAAAAAAAAAAA
S1_8972508	4	39.459													CAGCCGC[G/T]CCCTTCCCGTCAGCCTCAGCGGCAGGCGGAGCCCCTTCCGCTGAAAAAAAAAAAAA
S1_10101531	4	39.642													CAGCCTCCGCCGCCGCCACTACCGCCACAG[A/C]CAGAGCTAGCTGAAAAAAAAAAAAAAAAAAAAA
S1_4314547	4	39.998													CAGCAGGTGATCACGCATTTCGCTCCTTACGAGCTGGTCATCATTT[C/T]GTAGCAGAAAAAAAAAA
S1_18100212	4	40.194													CAGCTCGGAGG[A/T]GAGGCGAGGAGCAGTTTTGGTGCGGTTCGTTATCCTGCTTCGATCGGTCGTG
S1_2921223	4	40.545													CAGCACGTCGTGCAACAGCCAT[C/T]CAAGGCGGTGGCCGCGGCCATGGCCGGCGGCGAGAGGGCGG
S1_11059129	4	41.094													CAGCGACAGAAAAAGGGGATCGTCATTC[A/G]TAACCCGGATCCGTGGGGACCCGGGGATGGCGCTG
S1_7680552	4	41.32													CAGCCCCCGGCTCACGCTTCCCGCTCCACCACCACCTCCGCCCCTCATCTA[C/G]TCCCCGCCGTGT
S1_38212432	4	41.647			Zjn_chr20	11482415									CTGCTGTCGCTCCATGGCAAACACCGCCGTC[C/G]GCTTCTCCCGCTCCACGGCCCGTTGCTTCCCC
S1_7880759	4	41.988													CAGCCCGAGGCGGTTGTGGCCGTGGAGGGGAAGCAACGGGCCGTGGAGCGGGAGAAGC[C/G]GACGG
S1_4711739	4	42.184													CAGCAGTTAGCGAGCTTACACGGATCACACGGCCGGAG[C/T]TGGGTGGTCGTCGACCGAGCGGCAG
S1_11176862	4	43.338			Zjn_chr20	11371574									CAGCGACCTCAGCCACATCAGCTACTCCAAGGCAACCCGCCATCCCACCAAGAGCTACGGC[A/G]CC
S1_8971709	4	43.912													CAGCCGCG[C/G]CCGGCGGGCTCTCATCATCCATGGCATCATAGCACAGGGTTACGTCCACGTGACC
S1_20008625	4	44.536	gi|2	6916128											CAGCTTCTGCTTCACTCCACCGCC[C/G]GCGCCGCATGGCGTCCCAATGGCAGAAAAAAAAAAAAAA
S1_33418316	4	44.985	gi|2	6873557	Zjn_chr20	11216585	scaffold_2	32911064	Chr02	61474341	Chr9	17034796			CTGCGGCTTGTCGTC[A/G]TCGTCGCCGATGAACCACTGCACGGAGGCCGGGGAGCGGCGCAGGCGG
S1_36308857	4	45.355													CTGCTCGAGGTGGTCGCGGCGGAGGCGGAGTGGAGGCGTGGCGGCCGGGGAAGAGG[A/T]GGAGGAG
S1_7601451	4	45.691	gi|2	6896509	Zjn_chr19	14559064	scaffold_2	32880744	Chr02	61423198			Chr03	78916637	CAGCCCCACGGCGAGAGACGGCGGCGGAGACTTGGACGACAAGCACGCCC[G/T]CGTGAGCAGAAAA
S1_8306640	4	45.923	gi|2	7012346											CAGCCGAAACACCACCTGTTTGTCGACGAGCGCAGGAAA[C/T]AGAGCGCGGCAGAAAAAAAAAAAA
S1_12909014	4	46.025	gi|7	5877012	Zjn_chr04	7317940	scaffold_2	41868393	Chr02	69109493	Chr3	21545307	Chr04	96842302	CAGCGCGACGTCG[G/T]CGTCCTCGCTCCGCATTAGCATCTCCGACACCTCGGCGGGCGTGACCTCC
S1_2780828	4	46.807	gi|2	25130844											CAGCACGGCCGGCCGGCCGAGCCACCA[C/T]GTCCTTTCGCAGAAAAAAAAAAAAAAAAAAAAAAAA
S1_35723941	4	46.984													CTGCTCCATGCCCAAGAACAACTGCACGCTGATCAGCACC[G/T]GCAGAAAAAAAAAAAAAAAAAAA
S1_521546	4	47.603													CAGCAACATTCCACGGCTGGGCTGGAACCACTGGTTTTGCCAGTA[C/T]TCTAGTTGCAGAAAAAAA
S1_12145423	4	48.182	gi|2	7238085	Zjn_chr20	10951119									CAGCGCAGGCCATCATCCCTCC[G/T]TTCCTCCCTCTCGCTATATGGGGTCCTGCTCCTCGCTTCAT
S1_3820936	4	48.515	gi|2	7451116											CAGCAGGAGCAGGAACCCCGCGACAACGGCGTGTC[C/G]AGGAAAGCAAAGCGAATGCGCGCACGGG
S1_27097332	4	48.799	gi|2	7451116											CTGCCCGTGCGCGCATTCGCTTTGCTTTCCT[C/G]GACACGCCGTTGTCGCGGGGTTCCTGCTCCTG
S1_23493827	4	49.225			Zjn_chr19	14111699									CTGCAGGCGAAGGAGAAGGCGAAGGC[A/G]ACGGGCTAGCCCACTTCGGTGTTGCGCCGAGGCTGAA
S1_10223936	4	49.449			Zjn_chr19	14111699									CAGCCTCGGCGCAACACCGAAGTGGGCTAGCCCGT[C/T]GCCTTCGCCTTCTCCTTCGCCTGCAGAA
S1_20688016	4	51.358			Zjn_chr19	13828243									CTGCAAACCTGCGTG[C/T]GGGTCTGGAAATGTTGCTGTTGTTGTTGCTGAAAAAAAAAAAAAAAAA
S1_18042931	4	51.645													CAGCTCGCGGAGCACGAGCTCGCTGAGAAG[A/C]TGGGTCTCGCGGGGCAGAAAAAAAAAAAAAAAA
S1_28136806	4	52.082													CTGCC[G/T]CCTCCTCTACCGAAGCCCTGGCTTGGCATCGGCGCAGTTTGCTGAAAAAAAAAAAAAA
S1_175745	4	52.332													CAGCAAACTGCGCCGATGCCAAGCCAGGGCTTCGGTAGAGGAGG[A/C]GGCAGAAAAAAAAAAAAAA
S1_363232	4	52.628			Zjn_chr19	13828243									CAGCAACAACAACAGCAACATTTCCAGACCC[A/G]CACGCAGGTTTGCAGAAAAAAAAAAAAAAAAA
S1_18415414	4	53.498	gi|2	8706901	Zjn_chr19	13419591	scaffold_2	29827277	Chr02	58375350	Chr9	13983962	Chr04	67502145	CAGCTCTCGCAGG[C/T]GCGGCACGAGTCCACGAAGTAGCCCACGCCCACCGTGTCGCCGACTTTGA
S1_15603846	4	54.591	gi|4	767160	Zjn_chr02	387920									CAGCGTCCAGCTCGACGGTCTCCGCCGCGGCCTCCACCAACGCGG[C/T]GAACTCCTTGCTGAAAAA
S1_37904711	4	54.876													CTGCTGGTAC[C/T]GCCGGAGAGCAGTACACGGTACACAGCGTATCTGCTGAAAAAAAAAAAAAAAA
S1_18209110	4	55.17													CAGCTCGTA[A/C]CTGCTCCGTTAGCATGAGGCTGAGGCTCTGACAGGACAGATGGAGCAGAAAAAA
S1_7663728	4	55.425													CAGCCCCCGAAGCCCACGCGGCGCGCG[A/C]GCTGGCCAGCAGTAGTAGAGCCGCCGGTGAGCGGCT
S1_807915	4	55.63													CAGCAACTGCTTCT[C/T]CTTCTCCGACCACTCCGCCACACCCTCCTCTTCCTCCTCCTCCTCTAGC
S1_14333938	4	55.795													CAGCGGCGAGAAAAGGAGCTTGACCGAGAACAGGTGA[C/T]AGCGACGCAGAAAAAAAAAAAAAAAA
S1_12835606	4	55.912	gi|2	8219783			scaffold_2	28470758							CAGCG[C/T]CTTCATTGCAGATATCGCCGCGGCCGGGTCGAGACTCTTGGGGCAGGTCGCGGTGCAG
S1_19211956	4	56.1													CAGCTGGTAGCGAAGCAAGCAACTTCCCTACGTACAACGTACACACACGCATGCA[C/T]TGTTGCTG
S1_33642738	4	56.327	gi|2	8237965	Zjn_chr20	10120771	scaffold_2	28506279	Chr02	56932015			Chr04	64333028	CTGCGGGTCCCTTCGTTCCAGGTGATCATCGCGCAGG[G/T]CCTCACCGGCTCATTCCCCTGGTCCG
S1_13155232	4	56.473	gi|2	8237965	Zjn_chr20	10120771	scaffold_2	28506272	Chr02	56932008			Chr04	64333021	CAGCGCGGACCAGGGGAATGAGCCGGTGAGG[A/C]CCTGCGCGATGATCACCTGGAACGAAGGGACC
S1_32705454	4	56.54													CTGCGGAGGCGCGAATTCCTGGAGGCCGTAGAGCGAGAACGCGGCGGATGAGG[C/G]CGACGGCGCC
S1_10399341	4	56.669	gi|2	8234302	Zjn_chr19	13094822	scaffold_2	28515680	Chr02	56935891	Chr8	19632883	Chr03	61469559	CAGCCTGCACGATGGAGCGGTACAGCGTGAGGGCGCCGAG[C/T]CCCGTGGGCGTGGCGTGCAGAAA
S1_14965333	4	56.848													CAGCGGGCCTTCGGAGAATCGGAGCCCAGCAA[G/A]ATGCAAGTCCCAAGAACAAACGGAGCTGAAA
S1_17679429	4	56.982													CAGCTCCGTTTGTTCTTGGGACTTGCAT[C/T]TTGCTGGGCTCCGATTCTCCGAAGGCCCGCTGAAA
S1_30571910	4	57.252													CTGCGAAGG[A/G]GAGGCACGGCGACTTGGGGAGGGCGAAGGTGGCGGCGGCAACGACGGCGCCAGG
S1_31476748	4	57.451													CTGCGCCAGCACATCTCCACGCTCGGACCACGTGTGCTCCCGGTCTC[C/G]GAGATGCTGAAAAAAA
S1_28564930	4	57.719													CTGCCGGAGATCCAGCGTGTCGAGAGAGG[C/T]GTCGACGACGGCGTCGCTGAAAAAAAAAAAAAAA
S1_12819118	4	57.813													CAGCGCCTGGAGCTCGG[C/T]ATTGGCAACGTTGACCTCGTGCTCGAGGCGCTTGATGATGCCGACG
S1_11640012	4	58.257													CAGCGAGGAGC[A/G]CCGCCTCCAGAGGCCACTCGTCCTGGTCATCTGCACGCACCAGGGCAAAAGC
S1_7735639	4	58.915													CAGCCCCGCGCCGGTGTTTCTACAGCCCCGCGCGCCTC[C/T]TGCCCGCCAGCTGAAAAAAAAAAAA
S1_4093342	4	59.069													CAGCAGGCTTGGAGCTCCCTCTGCCGAAGTCCTCTCCGTCC[A/G]GATCCGGATGAAGGACACCATG
S1_14388523	4	59.424													CAGCGGCGCATCGAGCTCCCTC[A/C]TATCCGTCCATGGAGGCGCACGGTGGCGGTGAGTGGAGCTG
S1_7869113	4	59.937													CAGCCCGAGACT[C/G]GGTTGAATCCCGTCCCAATCGAATCTCTGAACCAAATCCGCGGACAGGACA
S1_31854139	4	60.045					scaffold_4	24389240							CTGCGCCTGGGACTGCCGGGCACGGAGGAGGCTGAGGG[C/T]GGCGAGGCGGCGGTGGGGGCGCCGC
S1_13723129	4	60.258	gi|2	9906317											CAGCGGAATCGGCGCCGGCGTCACCCGT[A/G]AAGAGGAACGTGAGGAGGTCGCGGGGGGCAGAAAA
S1_8603823	4	60.259													CAGCCGCACCGCCGCCGGCCTA[A/C]CACGGTTGAGTGGTGTGGAGTGGTTCTCCTAACGCTGGCAG
S1_18580420	4	60.416													CAGCTCTTTGCTTCGATCC[A/G]GACTGGGTTCGAGCGTGCGCTCTGCTTGGAGCAGAAAAAAAAAA
S1_25442830	4	60.749	gi|2	10295617	Zjn_chr20	8581537									CTGCCACCTCCAGTGGACGTAGCCGGTGT[C/T]CGTGCGCCCGTTCGCCGCGCAGAAAAAAAAAAAA
S1_2978515	4	60.859													CAGCACTACAGCAA[A/G]TCAGCAACCGATCTGTGCACAGCGTCGTTTTGCCCCGGCGCGTAGCGGC
S1_13537558	4	61.04													CAGCGCTCGCGACGCCCGCACCGGCAAGGAAAGCCAGCGCGAGCACGGCGAGAGCCA[C/G]TTGCTG
S1_8553335	4	61.122													CAGCCGATGGCACCGACGACGCCGAAGGAGGCGT[C/G]ATGGCGGCTGGCACGGCAGAAAAAAAAAA
S1_28815829	4	61.194	gi|2	4745619											CTGCCGGCGTGCCTGCACGCGTTCCACG[A/G]GCATTGCATCGAGCAGTGGCTGAAAAAAAAAAAAA
S1_22697920	4	61.294	gi|2	10289989											CTGCACGTTTTCTCTGAGC[A/C]TCAAGAGCGCCCTGTTGAACTCGGGCAGAAAAAAAAAAAAAAAA
S1_26839829	4	61.39	gi|2	10289989											CTGCCCGAGTTCAACAGGGCGCTCTTGA[G/T]GCTCAGAGAAAACGTGCAGAAAAAAAAAAAAAAAA
S1_41813	4	61.591													CAGCAAAACGCA[A/C]CGCACCGGGGGAAACAAAAGCTTTCCGCGCGGGCCACGATTCCAGGGGCAG
S1_19185013	4	61.768													CAGCTGGGGTGG[C/T]GGTCAGATCCGCCTGGCCACCGTGGCTCTTCGCGCGCTGAAAAAAAAAAAA
S1_6151905	4	61.944													CAGC[C/G]AAGTAGCAAACCGCAGAGGTCGCTCACGGCTCTGCTCCTCCTCCGTCTGCAGAAAAAAA
S1_11429713	4	62.113													CAGCGAGAACGA[A/G]GCTGAGAACTGGGCCGCGGCCGGCGGCCGCGCAAGCAACCCGCGGCATTGC
S1_32798457	4	62.417													CTGCGGCAATGCCGCGGGTTGCTTGCGCGGCCGCCGGCCGCGGCCCAGTTCTCAGC[C/T]TCGTTCT
S1_28070746	4	62.687	gi|2	11002371	Zjn_chr19	11521296									CTGCCGCCGGCGTTGCTCGAGCTGATGCCCTCGTGCCCGATCGGC[A/G]CGCTGGCCTCCGCGGCAG
S1_7910915	4	63.465													CAGCCCGCCACGTA[A/C]CAGCAGGCGGCACGCCGGCAAGCGGTGCAGAAAAAAAAAAAAAAAAAAA
S1_32540814	4	63.775													CTGCGCTTTGCAC[C/T]CGCGCCGAGGGAGTCCGTCCGTGGCCAACACGGACCGCGCACCGACCTCC
S1_22172831	4	63.978													CTGCACCGCTTGCCGGCGTGCCGCCTGCTG[G/T]TACGTGGCGGGCTGAAAAAAAAAAAAAAAAAAA
S1_10596938	4	64.219													CAGCCTGTGCGCCGCACCCTTGTCCTTCCCTTCGGCC[A/G]CCGCGGCGAGCAGGGTAAGGAGGAGC
S1_14545327	4	64.866													CAGCGGCGGCGAGGCGCTGACGGGCA[A/G]GTCGTGGTGCAGAAAAAAAAAAAAAAAAAAAAAAAAA
S1_10552246	4	65.697	gi|2	11969140	Zjn_chr20	4708885	scaffold_2	39124488	Chr02	66575695	Chr9	21630688	Chr04	90428391	CAGCCTGGGTAAATCCAGGCGTCCACGCCGGCGACAGGCGTCAAT[A/G]TACGGATGTCTCCTGCGC
S1_33722214	4	65.932			Zjn_chr02	11285151	scaffold_2	39161352					Chr03	89923623	CTGCGGTCCACCA[A/G]CCTGCCCGTGCGCCCGCACGCCTTGATCCAGGAGCTCGAGGACGAGCTGA
S1_18243550	4	66.058			Zjn_chr02	11285151	scaffold_2	39161352					Chr03	89923623	CAGCTCGTCCTCGAGCTCCTGGATCAAGGCGTGCGGGCGCACGGGCAGG[C/T]TGGTGGACCGCAGA
S1_26953705	4	66.288	gi|2	12029974	Zjn_chr20	4840800					Chr9	21736241			CTGC[C/T]CGCTCGTCGTCAGCAACAGCTGGCCATCGTGTCCCTTGACTGGCACCCAGAGCTGAAAA
S1_19180538	4	66.392													CAGCTGGGGGATTCGACCGTTGGGGTGAGGGTGGCTT[C/G]CTAGCTGAAAAAAAAAAAAAAAAAAA
S1_28061626	4	66.554													CTGCCGCCGGCGAGATACAACCGGT[C/T]CATGTCCCTCGCCAAGCGATACGTGCTGAAAAAAAAAA
S1_18503856	4	66.759	gi|2	12029974	Zjn_chr20	4840800					Chr9	21736241			CAGCTCTGGGTGCCAGTCAAGGGACACGATGGCCAGCTGTTGCTGACGACGAGCG[A/G]GCAGAAAA
S1_18958314	4	67.22			Zjn_chr19	10527856	scaffold_2	39734613	Chr02	67143138			Chr03	88918750	CAGCTGGAGGCGG[G/T]TCGCGGAGATCGATCTCCGACCACTCCTCGGCGGATGCCTCGGCGTCCGG
S1_5279523	4	68.136													CAGCATCGTCGTCGCCGCGGCC[A/G]CCTCCCGTCGGCTTCGCTGAAAAAAAAAAAAAAAAAAAAAA
S1_26924744	4	68.335													CTGCCCGCGCGCTATGTGCTCCCTCCTTGCCAACGTCCAGCAC[C/G]AGCAGAAAAAAAAAAAAAAA
S1_33991248	4	68.598	gi|2	14212021	Zjn_chr19	9780742	scaffold_2	17264882	Chr02	23908865	Chr9	1158645	Chr03	42202313	CTGCGTCAAGGTGGCGGTCCACGTCCGGCCGCTCATCGGCGACGAGA[A/G]GCTGAAAAAAAAAAAA
S1_4993332	4	69.02													CAGCATCACCAGTGCGAGGAGGCGGCGTTGA[C/T]CACGACGACGAGCAGAAAAAAAAAAAAAAAAA
S1_31713006	4	69.272													CTGCG[C/T]CGGAGAGGCCTCTTTCACGTTCTGTGCGGCGGCTGAAAAAAAAAAAAAAAAAAAAAAA
S1_8786936	4	69.471			Zjn_chr04	8430390									CAGCCGCCGCACAGAACGTGAAAGAGGCCTCTCCG[A/G]CGCAGAAAAAAAAAAAAAAAAAAAAAAA
S1_36103154	4	69.918					scaffold_4	17493309					Chr18	44103632	CTGCTCCTCGCCGCGGCCTTGCCGGCATTGCCCGACCCGGCGTCGCTGGAGCC[G/T]TCGCTGAAAA
S1_9281015	4	69.993													CAGCCGGAGTCCGT[G/T]CTCGCCTTCCTTGGCGTGCCCACAGCGGACGTCTCTGCTCTCGTCGCCG
S1_30972729	4	70.197													CTGCGAGCTGGTTCTTGCCCGCTCTCTC[C/T]GCGTTTCTTGGGTGCCTGCGGTAGTGGAGTGGGTA
S1_25410450	4	70.398													CTGCCACCGCGGCCGCCCTTCGTTGCCGTTCAAGTCCGGCGGCGGCTCC[A/G]CCACTGCTGAAAAA
S1_17500230	4	70.719			Zjn_chr20	2877111							Chr19	32618780	CAGCTCCCGCACCAGCTCATCGACCTCAC[A/G]CCACGAGTCGCCGCCTTCGCGCACTGCTGAAAAA
S1_19397533	4	70.873													CAGCTGTCTCCTCACCCTACCCGACCGTGTCC[G/A]CCCACGCCGCAGAAAAAAAAAAAAAAAAAAA
S1_16498138	4	70.952													CAGCTACCGAATCCCTTGCCATTGAGCCGGATGTCGT[C/G]GTTGCCTCGCAGAAAAAAAAAAAAAA
S1_32099311	4	71.036	gi|2	22889694	Zjn_chr20	2878147	scaffold_6	28830034			Chr6	9997338	Chr19	32614397	CTGCGCGCTC[A/C]TCGAACCCGTCCGGGAGCGTCGCCGTCGACGCCGCCCAGAGGAACGGCGTGCC
S1_12075723	4	71.13													CAGCGCACGACACACCTCCCCT[A/G]GCCCTCCATTGCTCTCAAGCACTCAAGCTGAAAAAAAAAAA
S1_4623330	4	71.293			Zjn_chr20	2877111							Chr19	32618780	CAGCAGTGCGCGAAGGCGGCGACTCGTGG[C/T]GTGAGGTCGATGAGCTGGTGCGGGAGCTGAAAAA
S1_33315713	4	71.549													CTGCGGCGTGGG[C/T]GGACACGGTCGGGTAGGGTGAGGAGACAGCTGAAAAAAAAAAAAAAAAAAA
CDCA1-81/82	4	71.815
CDGA5-1417/1418	4	72.194
S1_16458235	4	73.217													CAGCTACAGTGCACCAAACGGGATGGGATCTCGA[C/T]GAGGAGCTGAAAAAAAAAAAAAAAAAAAA
S1_2410632	4	73.554													CAGCACCTCGCGTCACCGGATCTGGCGGGGC[A/G]CGTGGCAGAAAAAAAAAAAAAAAAAAAAAAAA
S1_25495709	4	73.854													CTGCCACG[C/T]GCCCCGCCAGATCCGGTGACGCGAGGTGCTGAAAAAAAAAAAAAAAAAAAAAAAA
S1_463419	4	74.512	gi|2	23599671											CAGCAACAGCCCCGTCCG[G/T]CACGGCGGCGTGGGTCGGTGGTGAGAGTCAGCGCCTGGCGTGGCA
S1_36480144	4	75.081													CTGCTCGCTGGCAAACTATTGGGCTCATGGCCGGAGATCGATG[C/T]GGCGGCAGAAAAAAAAAAAA
S1_24880012	4	75.435													CTGCATTCGTT[A/G]TGGCCGCCCAGGCCACCGGTCTTTTGAGTGCAGAAAAAAAAAAAAAAAAAAA
S1_5768105	4	75.511	gi|1	3949325	Zjn_chr20	2238080	scaffold_1	37595709	Chr10	9218732	Chr6	7531500	Chr16	4208111	CAGC[A/G]TTCAAGGCCAAGCCCGCGCTCATCTCCCTCATCGGCGCCGCGTCGGCAGAAAAAAAAAA
S1_6872744	4	75.715													CAGCCAGGCGGCATCTGCAGTGAGGCGAAGTGGTCCAGCCATC[A/G]CTAGCTGAAAAAAAAAAAAA
S1_16704408	4	75.823													CAGCTAG[C/T]GATGGCTGGACCACTTCGCCTCACTGCAGATGCCGCCTGGCTGAAAAAAAAAAAAA
S1_22736334	4	75.924													CTGCACTCAAAAGACCGGTGGCCTGGGCGGCCA[C/T]AACGAATGCAGAAAAAAAAAAAAAAAAAAA
S1_14443807	4	76.03													CAGCGG[C/T]GCGCTCAAGAAGTTGAACCACACCCGGTCCGGCTGAAAAAAAAAAAAAAAAAAAAAA
S1_33190115	4	76.143	gi|2	24275137	Zjn_chr20	2062290	scaffold_4	8991924	Chr10	8537705	Chr6	6924133	Chr19	25182481	CTGCGGCGGCGACG[C/G]CGACAAGGAGCCGTTCGACTGCGCTGTGTGCCTCTGCGAGTTCGACGCC
S1_28408032	4	76.326													CTGCCGCTCGGATCCAGTGGACGGGCTCGAA[A/C]AGTTGCCGGCGAGAACCAAGACACCAATCCGC
S1_32774635	4	76.606													CTGCGGATTGGTGTCTTGGTTCTCGCCGGCAACT[G/T]TTCGAGCCCGTCCACTGGATCCGAGCGGC
S1_10273805	4	76.906													CAGC[C/T]TCTCCCTCTCTGCCCCCAGTCTCTCTCGTGCTCTCCGCTCCCCTTGCACTCGCAGAAAA
S1_33216017	4	79.962													CTGCGGCGGCGGCGCA[A/C]GAGCCGGAGGTGGAGGGGGAGGTGGAGAAGAAGGGGAAGAGGGGCAA
S1_32816337	4	80.268													CTGCGGCACGAAGGGGGGAGGCGACCCGTTAGCACA[A/C]CCCCGAGCGACAATTGGGGAAACGCGG
S1_31365607	4	81.378													CTGCGC[A/C]GTGGCGGTGTCTTTTGCCGACGACGAGTTGAGGGGTGGAGGAGCTGAAAAAAAAAAA
S1_11467708	4	83.146													CAGCGAG[A/T]GCCGGTACATGGCGGCGAGCCACCGCACGCGCAGAAAAAAAAAAAAAAAAAAAAAA
S1_32113139	4	85.819	gi|2	25928397	Zjn_chr20	906054	scaffold_4	3643855	Chr10	5161639			Chr19	16679266	CTGCGCGCTGTCCAGCGCCGATTCCAGCTCCACGATCC[G/T]CTCCTGCTGAAAAAAAAAAAAAAAA
S1_1831522	4	86.384													CAGCACAGGCACATCCACCCA[C/T]CGCTTCTCCCCGTCCGGATTATTGAGCAGAAAAAAAAAAAAA
S1_20911808	4	86.606	gi|2	25928324	Zjn_chr20	906123	scaffold_4	3643789	Chr10	5161712	Chr6	4205707	Chr18	15781235	CTGCAAC[A/G]GGGCCAAGAGTCCCCCGCACGGCGGCGTGTCGGCGCGCGCGCTGGAGCGGCGCCTG
S1_3810910	4	87.052	gi|2	25928397	Zjn_chr20	906054	scaffold_4	3643855	Chr10	5161639			Chr19	16679266	CAGCAGGAG[A/C]GGATCGTGGAGCTGGAATCGGCGCTGGACAGCGCGCAGAAAAAAAAAAAAAAAA
S1_536422	4	88.038													CAGCAACCAATCCGCGCCTTC[A/C]AATTCCCCCAAGGCCTCGCTCGGCCTCGGTGTCCAGAGGGAA
S1_31411150	4	89.236													CTGCGCCAAAACTCCTTCCGTTCCACTTGCATCTGTTCCCCGCTCCGCC[G/T]CCTAGCTAGCCATC
S1_12585135	4	90.294													CAGCGCCGCCTCCATCGCTCGCTGGCTCGCTGGC[A/T]GAAAAAAAAAAAAAAAAAAAAAAAAAAAA
S1_1123925	4	90.865													CAGCAAGGAGTCGCTCCGCCGCGG[C/T]AGGTCAACGATGCTGAAAAAAAAAAAAAAAAAAAAAAAA
S1_34497526	4	91.384													CTGCGTTCTCCATCGTCGAGCTCCC[C/G]GATGGAGCAGAGCACAGCGCGTCTTGCAAGTTTTCACG
S1_12036651	4	91.778													CAGCGCACAATTCTGAAGAGTTTGTGTTCGGTCACTTCACACCTGCAGGC[A/G]GAGCTGAAAAAAA
S1_17593007	4	91.992													CAGCTC[C/T]GCCTGCAGGTGTGAAGTGACCGAACACAAACTCTTCAGAATTGTGCGCTGAAAAAAA
S1_3535944	4	92.367													CAGCAGAGCTCCTCTCGCCCAGCGTTCACTTTCCGATCGAGCT[C/G]TAGTGGCTGAAAAAAAAAAA
CDCA3-243/244	4	93.371
S1_13558855	4	94.233													CAGCGCTCTGACAGGTCACTTGTTTCGATGGGAATGGAGGTATCTGCACTGCAC[C/T]GCACGGCTG
S1_15207740	4	94.424													CAGCGGTCATCGTGTCGGGCTGGTGAGCCAGATCGCGTT[C/G]CCGCTCAGACCTGCAGAAAAAAAA
S1_23684017	4	94.655													CTGCAGGTCTGAGCGG[C/G]AACGCGATCTGGCTCACCAGCCCGACACGATGACCGCTGAAAAAAAA
S1_3068905	4	96.109	gi|10	1435503							Chr6	2138404	Chr19	6929903	CAGC[A/C]CTCGTCCTCCTCCGCCGCCGCCACGCTCACAATGTGCCCGTCCTGCCGCCGCGTCGCCA
S1_16636206	4	97.025													CAGCT[A/C]GACGGTCAGCGCGCTTGGGGGCGCGGCTCGGCACGGCAGAAAAAAAAAAAAAAAAAAA
S1_6945512	4	99.27													CAGCCAGTGCC[A/C]GCGTCTGAAGGCCACTAGTCGTTCTGTTGGCCGCGGCTGAAAAAAAAAAAAA
S1_17746615	4	100.524	gi|7	18009686							Chr6	1899655			CAGCTCCTCGGCAT[C/G]GCACGCGCGGTGCGTGCCGTCGGAGACGCTGTACACCGTCGTCGCGGGC
S1_11208507	4	103.945													CAGCGA[C/T]GACGACGGCATCATCGAACACTGCTTGGCGTCGGCCTAGGAAAAGGGAGCGGGGATC
S1_3783660	4	104.447													CAGCAGGACCTCGTCGCGGCGGAGGCCAAGCGGCTGGTGCTTCTCGCCGGCCCAATCAT[C/T]GCCA
S1_18994009	4	104.705													CAGCTGGC[A/G]ATGATTGGGCCGGCGAGAAGCACCAGCCGCTTGGCCTCCGCCGCGACGAGGTCCT
S1_36987752	4	105.431													CTGCTCTGGTCAGGTGTCGCCTCCGTCGAAAAGGTGTTTAGTCAAACGTGC[A/T]GAAAAAAAAAAA
S1_33146607	4	106.954													CTGCGG[C/T]GGACGAGGACGCGCGTGAGCGTGTGTGGAAGCTGAAAAAAAAAAAAAAAAAAAAAAA
S1_9380402	4	107.379													C[A/T]GCCGGCGACGTGGAGGCCGGGAACGGCACGGGGCGGCGGTGCTGAAAAAAAAAAAAAAAAAA
S1_38155215	4	107.642													CTGCTGTCAGTCCA[G/T]GGTGTCTTGGTGTGGGCACTCGTCGCCCCCTTCAACGTGGCCGTTACTG
S1_34372026	4	107.987													CTGCGTGGCCGTTGCCGCGGGCATC[A/T]CTGCCGTCATCGCGTTTGCCAACATCCCCATCCCCTGC
S1_16578409	4	108.32													CAGCTACT[A/C]TGGACGGACGCGGCGGCCGCAGAGCTACCAGTCATGGGTTTCCACAGATGATTCT
S1_10523724	4	108.682			Zjn_chr04	8430388									CAGCCTGGCGCCCTCGACAACTA[A/C]CCATGGCGTCCGCAGAAAAAAAAAAAAAAAAAAAAAAAAA
S1_11980635	4	109.274													CAGCGCAAATCAAAGCATGGGCCTGAATGATCAG[A/G]AACGAATAATCGGGAGGGGTCCGTTCCCG
CDATG1-1891/1892	4	129.946
S1_20499419	5	0	gi|3	455385	Zjn_chr06	19396175	scaffold_5	46734612	Chr03	73549728			Chr06	115337170	CAGCTTTGCTACAGAATT[G/T]CTCGAGATGAGATCCAAAGAACCGTCCCTCCACGTGCTGAAAAAA
S1_16918634	5	0.279													CAGCTATGGCTCCCGTGGCTGGGGGCTCCCCGC[C/T]GTCCGACCTGTGGCTGAAAAAAAAAAAAAA
S1_6282217	5	0.298													CAGCCACAGGTCGGAC[A/G]GCGGGGAGCCCCCAGCCACGGGAGCCATAGCTGAAAAAAAAAAAAAA
S1_2217638	5	0.605													CAGCACCCTTAGGGTTTGTTCCCCTTCCCGTCCTTGC[C/T]TTCAATCCCAATCTCGGCGTTTGCTT
S1_29905653	5	1.152													CTGCCTCTCGACGGCGAGAGGGGTTGCCGAGTAGTGTGTGGAGTGTCAGCTC[A/C]GCTGAAAAAAA
S1_13833705	5	1.357													CAGC[G/T]GAGCTGACACTCCACACACTACTCGGCAACCCCTCTCGCCGTCGAGAGGCAGAAAAAAA
S1_2938440	5	1.495	gi|3	455385	Zjn_chr06	19396175	scaffold_5	46734612	Chr03	73549728			Chr06	115337170	CAGCACGTGGAGGGACGGTTCTTTGGATCTCATCTCGAG[A/C]AATTCTGTAGCAAAGCTGAAAAAA
S1_28886916	5	1.74													CTGCCGGGCGTGGCC[A/C]GGGCCGTCATCCCGCGCGCCGGTCCGGCACTCACCTGGTCCGCAGAAA
S1_32607946	5	1.925													CTGCGGACCAGGTGAGTGCCGGACCGGCGCGCGGGATGACGGCCC[G/T]GGCCACGCCCGGCAGAAA
S1_26370117	5	2.625													CTGCCCAGAGCGGCGA[A/C]GAGCTGGCCACGGTGGCCCAGCTGAAAAAAAAAAAAAAAAAAAAAAA
S1_19138525	5	2.961													CAGCTGGGCCACCGTGGCCAGCTC[G/T]TCGCCGCTCTGGGCAGAAAAAAAAAAAAAAAAAAAAAAA
S1_7960229	5	4.33					scaffold_9	2288274							CAGCCCGCGGGCCACGTCCAGCGCGATG[C/G]CCACGCGGTCGCTCCAGTTCATCTTGCTGAAAAAA
S1_28867624	5	5.663													CTGCCGGGCAGGCTCCTCCCGAC[A/T]CCGCTTCTCCCCACCCAACGACGAACTCGCAATCCGGATT
S1_24729341	5	7.789													CTGCATGGGTTCGTTGGCCCGGGCGGGGATCATCGATCTC[A/T]TCAGTGGCCAGCAGAAAAAAAAA
S1_11353134	5	8.427													CAGCGACGTCGCGGCATCGCAAGGGCATCTGAG[C/G]CTTTTTGATCCATCCAGCTGAAAAAAAAAA
S1_270812	5	10.381													CAGCAAAGTGT[C/T]GGGCATGGATGCGCCACCGTTAGGTAACTGTTCTCCATCGGCTCTGTTCTGT
S1_9260341	5	10.903			Zjn_chr06	18528483	scaffold_5	44989973	Chr03	71336693	Chr1	40257680			CAGCCGGAGCGGCGGCGCGGCGATGCTGGCCCGGGCCGCG[G/T]TGGGCGGGCACGCGGCGGCGCTC
CDGA5-1459/1460	5	11.646
S1_33444647	5	12.335													CTGCGGGACCGGCTCCGCCTCCGCCGCGCGGCGAACGCGTGGCACG[A/C]GCCGTCGTCGGCGTCCA
S1_30521306	5	12.876													CTGCG[A/C]ACAGTAGCGTGACCCGGACGCCGAGGCCACGCGTCGCCATCGCAGAAAAAAAAAAAAA
S1_9034539	5	13.011													CAGCCGCGGAAGGCACGGCCGAGGCGAGCACCGGAGGG[C/G]GCAACCACGGTGGGCAACAGAGGGC
S1_33775241	5	13.194			Zjn_chr06	18136262									CTGCGGTGAGAAAAGAAGGCAAGTGAACAGGCGAAAAGGA[C/T]CTGGTTCGATCTCCTTGGGCTGA
S1_5411513	5	13.374													CAGCATGACCGC[C/T]GGCGCGCCTGTAGGCCCTTCACCCATCGCAGAAAAAAAAAAAAAAAAAAAA
S1_7349523	5	13.591			Zjn_chr06	18136262									CAGCCCAAGGAGATCGAACCAG[A/G]TCCTTTTCGCCTGTTCACTTGCCTTCTTTTCTCACCGCAGA
S1_12899119	5	13.657													CAGCGCGACGCGCCCGCT[C/T]CCAAACTTTGAGTGCCCCCCTCGGCCGAGTTGCCTCTCCTTCTCG
S1_2096257	5	13.866													CAGCACCATCATACGCGCCATAAAGAGCAAGTAAAAAAGGAGCAGTTGGTAGCTAC[A/G]GGCAGAA
S1_12588323	5	14.034	gi|3	1962962	Zjn_chr05	18712001			Chr03	70908286			Chr06	110529522	CAGCGCCGCCTCGGCCTCCGTC[C/G]CGGCGGACACGGCGGCGGCCAGCCTGATCCGGAACACGTCC
S1_29851344	5	14.763	gi|3	2409946	Zjn_chr06	17939761			Chr03	70201187					CTGCCTCGGCGGCGAGGCTCCTCGCCTCCGCCGTTGCGGGGTT[C/T]GCGCAGGGCGCTGAAAAAAA
S1_12479214	5	15.115	gi|3	2409946	Zjn_chr06	17939761									CAGCGCCCTGCGC[A/G]AACCCCGCAACGGCGGAGGCGAGGAGCCTCGCCGCCGAGGCAGAAAAAAA
S1_39231233	5	15.396	gi|2	10195400											CTGCTTGGGCTCGCGGCGGGGGCAGGGAGCCT[T/C]GGCTGAAAAAAAAAAAAAAAAAAAAAAAAAA
S1_14808652	5	16.064	gi|3	2534591	Zjn_chr05	18296570	scaffold_5	43746689			Chr1	39016266	Chr05	105796396	CAGCGGCTTCAGCTTCGGCCGCGGCGTCGTCTCCTCCGACTTGTTGCCGCC[A/C]TGATGGTCGGCG
S1_26058031	5	16.663					scaffold_5	43364062							CTGCCATGCCAGAACACGAAGGACAAGGCC[C/G]AGCTGAGCCCCTCGGAGGCGCACGCTGTCGCTG
S1_36436461	5	16.863													CTGCTCGCGCATTCAAGAGACCGATCGAAGAGACGATCAATGCCACGGCACCGAACAGAA[C/T]GAG
S1_11079234	5	17.047					scaffold_5	43364062							CAGCGACAGCGTGCGCCTCCGAGGGGCTCAGCT[C/G]GGCCTTGTCCTTCGTGTTCTGGCATGGCAG
S1_14604134	5	17.2													CAGCGGCGGCTACTCCTCGGCGTCCGATGACTC[C/G]GAGTACGACGACGACCGCTACTCGCTCCAG
S1_28942240	5	17.427	gi|3	2682968	Zjn_chr05	18201446	scaffold_5	43449291	Chr03	69714863	Chr1	38736544	Chr06	108815255	CTGCCGGTACTCGGGGGAGAGCTCGGAGATCTTCATGGG[C/G]GTTAGGGTTCTGGAGCTGAAAAAA
S1_439607	5	18.443	gi|3	3095483	Zjn_chr05	17853771			Chr03	69040089			Chr06	106996800	CAGCAA[C/T]AGACGATGGGCTCTTGTTGTCTTCGCGGTTAGGGTTCTCGCCCCGCGCGGCGGCTGA
S1_29619441	5	18.578													CTGCCTCAGGAAGCGCTCCCCTGCGCCGCCCGCCATCACT[A/G]GCCTGGCCAGCTGAAAAAAAAAA
S1_19016514	5	18.746													CAGCTGGCCAGGC[C/T]AGTGATGGCGGGCGGCGCAGGGGAGCGCTTCCTGAGGCAGAAAAAAAAAA
S1_34869917	5	18.994													CTGCTACGTACGCCCT[C/T]GATCCGGGTCTGCGCCTGGCCCCAGCTGAAAAAAAAAAAAAAAAAAA
S1_29607123	5	19.253	gi|3	4134458	Zjn_chr06	16730396									CTGCCTCACGGGCGGCTCCATT[A/G]GCTCCTCCAGAGGGATCAACGCTGAAAAAAAAAAAAAAAAA
S1_4546730	5	19.32	gi|7	2468140	Zjn_chr20	8726755	scaffold_4	23604372	Chr06	47958734	Chr6	13681481	Chr11	49584376	CAGCAGTCGGCGATCTCGATGCAAGTGGG[A/G]TCCGGGCAGGCCTTCGCAGAAAAAAAAAAAAAAA
S1_2639819	5	19.462													CAGCACGCCGACGATGAG[C/T]GCCCACTCGCTCCATCGTACACGGAACGCAGAAAAAAAAAAAAAA
S1_16201925	5	19.613	gi|3	4134458	Zjn_chr06	16730396									CAGCGTTGATCCCTCTGGAGGAGC[C/T]AATGGAGCCGCCCGTGAGGCAGAAAAAAAAAAAAAAAAA
S1_31862211	5	19.768	gi|3	3904473	Zjn_chr05	17306338	scaffold_5	41836637	Chr03	67886532	Chr1	36943828	Chr05	100616558	CTGCGCCTTC[A/G]CGCTGGGACTCGGCGAGCCCAACCTCGCCGGGAAGCCCGTGCTCGAGTACGAC
S1_8697609	5	20.037													CAGCCGCC[A/G]CCGCCGCTGTATGGGGATCTCAGCCCCGACGGCAGAAAAAAAAAAAAAAAAAAAA
S1_33142925	5	20.155													CTGCGGCGGAACCTGTCATCTGAT[C/G]TGAATGCCGGCACCGGCAGAAAAAAAAAAAAAAAAAAAA
S1_10256028	5	20.316													CAGCCTCGTGGTGCCGGGCGGCGCCAA[G/T]AAGTGGGAGCGCAGAAAAAAAAAAAAAAAAAAAAAA
S1_10426832	5	20.371	gi|3	4709874	Zjn_chr07	683378	scaffold_9	57221451	Chr04	2811196			Chr10	48703974	CAGCCTGCCCCGTGGGATCGCGGTCAGACTC[A/G]GCATACTCGAGCTCGATGGCAGAAAAAAAAAA
S1_19173529	5	20.606													CAGCTGGGGCCAGGCGCAGACCCGGATC[A/G]AGGGCGTACGTAGCAGAAAAAAAAAAAAAAAAAAA
S1_9096241	5	20.699			Zjn_chr06	16056751									CAGCCGCGTCATCGCCGCGCTGACGGCCAACGGCGGCAAG[A/C]AGAGGAAGGCCGTCCAGCACGAG
S1_27849337	5	20.884													CTGCCGCCACGTCCTCGTGCTGGACGGCCTTCCTCT[G/T]CTTGCCGCCGTTGGCCGTCAGCGCGGC
S1_14289529	5	21.056	gi|3	4876311	Zjn_chr06	16269630	scaffold_5	40453179	Chr03	66523580			Chr05	98988692	CAGCGGCCTGTGCCCCTCCACGTCCTCG[C/T]ACTCGACGTGCATGCAGAAAAAAAAAAAAAAAAAA
S1_11143955	5	21.125			Zjn_chr05	16644665	scaffold_5	40607816							CAGCGACCCTTCACGGACAAGTATCGATGCCACGTGGGAATGTTCCCCTCCGGC[C/T]TCCTCTGCC
S1_36441553	5	21.173													CTGCTCGCGCGCCGGGTTTGGATCTCACCTCGTCGGTCTACTCACGCGCGCG[C/G]TTGCTTCTGTT
S1_8227921	5	21.189			Zjn_chr05	16643315									CAGCCCTGCCTCTGCCTGGC[C/G]TCTTGACTTCTCTCGTCGATGTTGATGTGACTGCTGAAAAAAA
S1_6413614	5	21.292													CAGCCACCGTCGG[C/T]TCCCCAGTCCAACCCCCACCACCCGGCCTCCGACGGTGCGCTGAAAAAAA
S1_31767812	5	21.304			Zjn_chr05	16552925									CTGCGCCGTCT[A/G]CGGTGACCGTGCCCGCTCGAGGCGGTCTTCTCGCTGAGCAGAAAAAAAAAAA
S1_12068744	5	21.307													CAGCGCACCGTCGGAGGCCGGGTGGTGGGGGTTGGACTGGGGA[A/G]CCGACGGTGGCTGAAAAAAA
S1_15915026	5	21.407													CAGCGTGCCAGGAGCCGCTCCACCG[G/T]AGCAGGACTTCATTTACCTCTGCTAGCTGAAAAAAAAA
S1_4492437	5	21.604			Zjn_chr05	16643315									CAGCAGTCACATCAACATCGACGAGAGAAGTCAAGA[C/G]GCCAGGCAGAGGCAGGGCTGAAAAAAA
S1_5393935	5	22.258													CAGCATGAAGACCAATAAGCCTCCCGCATTGGTC[C/G]TGGCGCCGGAACAGAACGACGAGGAGGAG
S1_14854654	5	22.399													CAGCGGGAAGTGCGCGGCGGGCATCTCCTCCTCGTCGTTCTGTTCCGGCGCCA[C/G]GACCAATGCG
S1_9450448	5	22.455													CAGCCGGCTGGCGGACACGGGCGCTCCAGTCCAGTCACGCAATCGGC[C/T]AAGCAGGCAGAAAAAA
S1_13910041	5	22.73	gi|3	5592032	Zjn_chr06	15720849			Chr03	65506196					CAGCGGATCCTCCGGCGGCGGGCTCCGCATCCCCGGAGCC[C/T]GGGCAGAAAAAAAAAAAAAAAAA
S1_26408407	5	22.765	gi|3	5592032	Zjn_chr06	15720849			Chr03	65506196					CTGCCC[A/G]GGCTCCGGGGATGCGGAGCCCGCCGCCGGAGGATCCGCTGAAAAAAAAAAAAAAAAA
S1_15054117	5	22.961	gi|3	5530091											CAGCGGGGCGGCGGCA[A/G]GAAGAGGTGGCGCCTGGGTTTGGATGTGCAGAAAAAAAAAAAAAAAA
S1_36365040	5	24.058													CTGCTCGCCATGGCCTGTCGCGGCGGTATCCGGCGGCGC[A/G]GTCGCTGGCTGAAAAAAAAAAAAA
S1_30765055	5	24.107													CTGCGACGCTCCGCAGTTCCCCATCACTTGATGCTCTCTGTATCTGCTGTGTCT[C/T]TCTCTACTC
S1_17014826	5	24.211													CAGCTCAAGAGAAGAAGAGTAGAGA[A/G]AGACACAGCAGATACAGAGAGCATCAAGTGATGGGGAA
S1_12116864	5	24.437											Chr05	93845826	CAGCGCAGAAACCTGGCGGCGTAGCGAGGCATGGAGGAGGGGATGGTGTCGGTGGACAAGTTC[G/T]
S1_33453833	5	24.624	gi|3	5961483	Zjn_chr06	15373620	scaffold_5	38914010					Chr06	96529432	CTGCGGGACGTGCCCACGTTCCGGGACTACAC[T/C]GCGCCGCTGAAAAAAAAAAAAAAAAAAAAAA
S1_14387310	5	24.73	gi|3	5961483	Zjn_chr06	15373620	scaffold_5	38914010					Chr06	96529432	CAGCGGCGC[A/G]GTGTAGTCCCGGAACGTGGGCACGTCCCGCAGAAAAAAAAAAAAAAAAAAAAAA
S1_12917408	5	24.951	gi|5	16929152	Zjn_chr18	8896354	scaffold_5	38682617	Chr03	64555145	Chr1	33168597	Chr06	94854973	CAGCGCG[A/C]GATACTACTCACCCGGGTGGCGCACGTGGGCCGCCGTGGCCGTGCAGAAAAAAAAA
CDCA4-373/374	5	25.247
S1_20737819	5	26.061													CTGCAAAGCCCCCGGACC[C/G]GTCAGTCTATCCCCGTGTCGCAGAAAAAAAAAAAAAAAAAAAAAA
S1_30630424	5	26.09													CTGCGACACGGGGATAGACTGAC[C/G]GGTCCGGGGGCTTTGCAGAAAAAAAAAAAAAAAAAAAAAA
S1_8490233	5	26.586	gi|3	6686383											CAGCCGAGGCCGAGCTATCCCTCTCTCCCTTC[T/C]CTCCTCGCGCAGAAAAAAAAAAAAAAAAAAA
S1_17531119	5	26.722													CAGCTCCCTCCCCCGCCG[A/C]GCCAGTGCCTGGGGCGGCGGCAGAAAAAAAAAAAAAAAAAAAAAA
S1_27976524	5	26.852													CTGCCGCCGCCCCAGGCACTGGC[G/T]CGGCGGGGGAGGGAGCTGAAAAAAAAAAAAAAAAAAAAAA
S1_4342030	5	27.601													CAGCAGGTGGGTTCTCTCTGCACTGCATG[A/G]CATCCTTTCGAGCGACAGAATGCATGCTGAAAAA
S1_5490330	5	27.716													CAGCATGCATTCTGTCGCTCGAAAGGATG[C/T]CATGCAGTGCAGAGAGAACCCACCTGCTGAAAAA
S1_14754440	5	27.901													CAGCGGCTCCTCCGCGCCGGGCTCCGAGAACGGCGACAG[A/C]GACGGGGGAGGAGACAAGCAGAAA
S1_31727326	5	28.168													CTGCGCCGGCGCAGGGTGTCGCGCG[A/C]GCGTGCAGTGGCCGCTTCCGACCGCGCGGGCGGGCTCT
S1_25117923	5	28.454													CTGCCAACGCGTCGTGCAATGA[C/G]AACGCTGACCACGCAAAGGCGGCGGCAGAAAAAAAAAAAAA
S1_4030752	5	28.853													CAGCAGGCGCGGTAGTGGTGCCAGTGGCACCCACAGCCACCTTCTCAGCAG[A/G]CTCGTCGACGGC
S1_8211431	5	29.099													CAGCCCTGAGCGAATCCGCCCAGTGGCCGT[C/T]GTCGCCCTCGACGACGAGCCCTTCGTCTGCAGA
S1_17609549	5	29.273													CAGCTCCGCTGATGCTTGGATTCCTACGCCGCAGGACGATGTGGCGCC[C/G]CCATTGCCGTCACCG
S1_29160815	5	29.583													CTGCCGTCGACGAG[C/T]CTGCTGAGAAGGTGGCTGTGGGTGCCACTGGCACCACTACCGCGCCTGC
S1_23079233	5	29.881													CTGCAGACGAAGGGCTCGTCGTCGAGGGCGAC[G/A]ACGGCCACTGGGCGGATTCGCTCAGGGCTGA
S1_33750612	5	30.71	gi|3	8067142	Zjn_chr06	13779739	scaffold_5	35771521					Chr06	84747064	CTGCGGTCGGG[A/G]CCCGGCCGCGCGCGCGAGCTCAGCCACCTGCGGCATTCCGTGCTGAAAAAAA
S1_2313746	5	32.22	gi|3	8290548	Zjn_chr05	14265160	scaffold_5	35461330							CAGCACCGGCGCGGCGTCCTCGACGAGCACCTTCCTGACGATCCC[A/G]AGCAGAAAAAAAAAAAAA
S1_36569506	5	32.596	gi|3	8290548	Zjn_chr05	14265160	scaffold_5	35461330							CTGCT[C/T]GGGATCGTCAGGAAGGTGCTCGTCGAGGACGCCGCGCCGGTGCTGAAAAAAAAAAAAA
S1_34572123	5	32.87													CTGCGTTTTTTGATGGTGCACT[A/C]GGCGCGGACGGACAAAGCAGAAAAAAAAAAAAAAAAAAAAA
S1_39497121	5	33.338													CTGCTTTGTCCGTCCGCGCC[G/T]AGTGCACCATCAAAAAACGCAGAAAAAAAAAAAAAAAAAAAAA
S1_4146734	5	35.281	gi|3	8948709											CAGCAGGGCCACCCGGACGATGCCGGCAACAAC[A/G]CGCACCACAACGGCAGAAAAAAAAAAAAAA
S1_8021714	5	35.602													CAGCCCGGCGGCG[C/G]CCGGGATGAGGATCAAGTCGTTGGCGTGCTCGGCGCTGAAAAAAAAAAAA
S1_17198434	5	35.749	gi|3	8963001	Zjn_chr06	13162995	scaffold_5	34409405	Chr03	60602679	Chr1	28940855	Chr05	82001881	CAGCTCAGGCGTGTCCGCACCCTGGGCCGCGGC[A/G]CGTCCGGCGCCGTAGTGTGGCTCGCGTCCG
S1_33218813	5	36													CTGCGGCGGCGG[C/T]GGAGGGTGCGCGCGCCGACTTGACCGCGAAGAGCTCGCCCGAGGTGGCGTC
CDAAC3-2391/2392	5	36.468
S1_35842216	5	37.711													CTGCTCCCGTCGTCC[A/G]CCACCGCAACCACCGGCGGGGAGAGCAAGGGCGTGCTGAAAAAAAAAA
S1_20753205	5	38.301													CTGC[A/G]AAGGCAACGCCGCCGGTACGCCGCCGTCGACGTAGCGTGCGACGAGCGTGGCTGGAGCC
S1_11734806	5	38.949													CAGCG[A/C]GTACAGGGGCCCCGCGCGGCGCCGTCCGGCGGCCGGCAGAAAAAAAAAAAAAAAAAAA
S1_22899445	5	39.312													CTGCACTTCGCACTCGCCAGCCCTCCTCAGTCGATGGTCGTCTT[C/G]GACCACCGCGCTGAAAAAA
S1_649114	5	39.704													CAGCAACGACAGC[A/G]TGGTGGCGTCGACGACGAAGACAAAGAACTAACCAGCGGCGTAGTTGATG
CDCA5-435/436	5	41.179
CDCA2-125/126	5	41.892
CDAAC7-2693/2694-325	5	43.978
CDGA2-1001/1002	5	45.148
CDCA6-595/596	5	46.722
CDGA2-999/1000	5	54.271
CDCA7-641/642	5	64.271
CDCA4-335/336	5	64.529
CDGA5-1471/1472	5	64.829
CDCA8-763/764	5	68.135
CDGA2-1073/1074	5	71.557
CDCA7-691/692	5	78.552
CDCA7-639/640	5	82.792
S1_12654349	5	89.55							Chr03	6320588					CAGCGCCGGCCAGCGACAACAACAACGAGCCGTCCCGGTTCACCGGTG[C/T]CGCGGCGCGGATGGA
S1_24645126	5	90.589			Zjn_chr05	2813902									CTGCATGCGAGGAGACTGGATCTGG[A/G]CGAGTCAAAGGACACCGGCTTGCACTGCAGAAAAAAAA
S1_32817252	5	91.145			Zjn_chr05	2776983	scaffold_5	8206064							CTGCGGCACGACGCCCTTGAACCGCGAGGATTGGCGCGGCAATAGCTGAAG[A/C]GCTGAAAAAAAA
S1_13626305	5	91.653			Zjn_chr05	2776983	scaffold_5	8206064							CAGC[G/T]CTTCAGCTATTGCCGCGCCAATCCTCGCGGTTCAAGGGCGTCGTGCCGCAGAAAAAAAA
S1_22372721	5	92.827	gi|3	25008507	Zjn_chr05	2727792	scaffold_5	8077416	Chr03	6813540	Chr1	2056601			CTGCACGAGATCGCCGCCGG[C/T]GTGGCGCGGGGGCTTGAGTACCTGCACGAGGGCTGAAAAAAAA
S1_25569015	5	93.057													CTGCCACTCATGTG[C/T]CGCGTGGCGTGCCGACGAAGATGGTGAACAAGGAGATGCTGAAAAAAAA
S1_10213219	5	93.351													CAGCCTCGCTTCTTCCCC[C/T]GTGCCGTACAGCTCACATCGCCGTTCACAGCTGATCTGCTGGATC
S1_17526308	5	93.836													CAGCTCC[C/G]GTTGCCGCCGGTCTTGTTGGAGCCTAAGGCTACAACCGAGCTCAGCAATTGAAGCA
S1_20724107	5	95.063	gi|3	25065473			scaffold_5	7910232	Chr03	7048905	Chr1	1944635			CTGCAA[A/G]GAGAAAGAGGACAAGGACGACAAGTGGCACCGCATCGAACGCAGAAAAAAAAAAAAA
S1_22211226	5	95.48													CTGCACCGTCTCGTCGTCGTCATCT[C/T]CTTCCTCGCCCGCCGTGGCTGAAAAAAAAAAAAAAAAA
S1_6770229	5	97.678													CAGCCAGCCGCCCAGCATCTTTGGCAGG[A/G]AGAGGAGATCCTCTGCCTGTCCCGTCCGTGTCGAT
S1_28830446	5	97.878													CTGCCGGCTCTCACTGAGCCAGCTCCTTGTTCTTGGCCTCCTCGT[C/G]CTCTTGGCGCTGAAAAAA
S1_7161028	5	98.121			Zjn_chr05	1935080									CAGCCATGGACTCCGGGATGGTGCCAA[A/C]GAGGCCAGTGTTGGATAAGTCCAGCGTGGCAAGGCT
S1_10733838	5	98.176			Zjn_chr05	1935080									CAGCCTTGCCACGCTGGACTTATCCAACACTGGCCTC[G/T]TTGGCACCATCCCGGAGTCCATGGCT
S1_1900505	5	98.494													CAGC[A/G]CATCTTATGCGCCACCGTTGTTGCCGGAGGAGGCAACACGCCGTTCTCTGCCGTTGCTG
S1_32884510	5	98.691													CTGCGGCCA[A/G]CATGCAAGAAGTGTCCGGCGGTCCGGCGGGCTGAAAAAAAAAAAAAAAAAAAAA
CDGA3-1225/1226	5	99.132
S1_37025710	5	100.176													CTGCTCTTC[A/C]GTACCGACGCCGTGCTCAGCGACGGCGACGCAGAAAAAAAAAAAAAAAAAAAAA
S1_27905909	5	103.478	gi|3	27767360	Zjn_chr05	964565	scaffold_5	3828902							CTGCCGCC[C/G]GAGAAGGTGTCCTTGACGGTGCCCATGACGGAGCTCAGGATGCCACCGCCGCTGA
S1_28291423	5	104.064	gi|3	27770144	Zjn_chr06	1080953									CTGCCGCGGCGGCCTCCTTGCC[C/T]GCGCGCGCGCGGACGGGGTCGTACACCGACGCGCGCAGAAA
S1_35661322	5	104.756													CTGCTCCACTGATCGATCGAG[A/T]CGCGACCCAATCCGATCGACATGGCCCGCCCCGGCGTCGCCG
S1_31709520	5	105.142													CTGCGCCGGAAGCCGCGCG[C/T]GCCGGACCAAGCCGCGTCCCCGGAGCTGAAAAAAAAAAAAAAAA
S1_12008564	5	105.573	gi|3	28369161			scaffold_2	36754176							CAGCGCAAGCCAGCGGTTGGCGGCTGGGTCGCAGACAAAGTAGCGGCTACGGCTACGGCACAG[A/G]
S1_36185606	5	105.83	gi|3	28369155											CTGCT[C/T]CTGTGCCGTAGCCGTAGCCGCTACTTTGTCTGCGACCCAGCCGCCAACCGCTGGCTTG
S1_15974515	5	106.164	gi|3	28425956											CAGCGTGCTCGTCG[C/G]GGCGCCGCCGCCGCGTGTCTCCTCGAAGCCGATGTTCACGCGCCGCATC
S1_16069713	5	107.799													CAGCGTGGTGCC[G/T]TTCGCGGTGCAAGTCATGGTCAGGTGCTGGACCTAACAGCCTCCGCGACCG
S1_12769359	5	108.211													CAGCGCCTCCGGCGGTCTTCGGTGCCGGAGGGACGCTGGTCGTCACCGTACAGGGCGG[C/T]GCTGA
S1_2265605	5	108.303													CAGC[A/G]CCGCCCTGTACGGTGACGACCAGCGTCCCTCCGGCACCGAAGACCGCCGGAGGCGCTGA
S1_30632720	5	108.915	gi|3	28601598	Zjn_chr05	513477									CTGCGACACGTTGAACAGG[A/T]AGCCGCCGCCGCCGCCTGGGTCGGGCATGTTCCCCCACGGCAGA
S1_22149307	5	109.504													CTGCAC[C/T]GCCGCCGTCCCCGGCCAAGGGGCTCCCCCCGCCATGCCGCCCGCCAAGCGCTGAAAA
S1_7233912	5	109.953													CAGCCATGTGA[A/G]TCGTGAGCTTTGTCGACGCCGGGACCGCTCAATGGCTGAAAAAAAAAAAAAA
S1_11403131	5	110.191													CAGCGACTGCGGAGCGCGTGTCGAGGCCGC[G/T]CTCGTGAACTCGTGCAGAAAAAAAAAAAAAAAA
S1_7266739	5	110.47													CAGCCATTGAGCGGTCCCGGCGTCGACAAAGCTCACGA[C/T]TCACATGGCTGAAAAAAAAAAAAAA
S1_3027509	5	110.789													CAGCACTC[A/G]GCGAGGAGGAGGACTCGACTCGACTCCTCAGGTCAGCAGAAAAAAAAAAAAAAAA
S1_10350930	5	111.514	gi|3	29090307											CAGCCTGACAGGGTCGTGTTCCGGTCCCA[G/T]CCGATGCCGGCGGCAGAAAAAAAAAAAAAAAAAA
S1_28054817	5	111.792	gi|3	29090307											CTGCCGCCGGCATCGG[A/C]TGGGACCGGAACACGACCCTGTCAGGCTGAAAAAAAAAAAAAAAAAA
S1_28908145	5	111.929	gi|3	28967034	Zjn_chr05	332868	scaffold_5	1949097					Chr06	1525332	CTGCCGGGGCTCACGGGGCTCCACCTCCAGCGCAACGCGTTCGC[C/T]GGCCCGCTGAAAAAAAAAA
S1_10082408	5	112.087					scaffold_5	527120							CAGCCTC[C/G]CGGTGGTGACCGAGAGCGAATTTCGCCATGCTTGATCTTGATCGGTGCAGAAAAAA
S1_12600207	5	112.176	gi|3	28967148											CAGCGC[C/G]GCGAGGCGGCCGAGCGTGCGCGGCGGGACGGGGCCCGACAGGCCCAGGCCCGGGAGG
S1_35342152	5	112.236													CTGCTCAAGCTGAGGAAGCCCAAGGTGGCTGTCCCGGCCTTGGATGGCAAC[A/G]GTGGTGCTGAAA
S1_2013210	5	112.283													CAGCACCAC[C/T]GTTGCCATCCAAGGCCGGGACAGCCACCTTGGGCTTCCTCAGCTTGAGCAGAAA
S1_8331340	5	112.381													CAGCCGAAGAGGCCGCTCGACTCGTCGGATTCTTTTGGC[C/G]GCTGGGGTGGTGGTGCCTTGGCAA
S1_14565233	5	112.407	gi|3	29002587											CAGCGGCGGCGGATGCGGCTTGGGCGAGAAGA[G/A]AGAGAGGAAAGCAGAAAAAAAAAAAAAAAAA
S1_1199848	5	112.571													CAGCAAGGTGCCCGGCCGGAACATCCTCGCCAGCCGCTCACGGAGCC[G/T]GCTGAAAAAAAAAAAA
S1_39402515	5	112.831	gi|3	29002587											CTGCTTTCCTCTCT[C/T]TCTTCTCGCCCAAGCCGCATCCGCCGCCGCTGAAAAAAAAAAAAAAAAA
S1_14948510	5	113.07	gi|3	28967034	Zjn_chr05	332868	scaffold_5	1949097					Chr06	1525332	CAGCGGGCC[A/G]GCGAACGCGTTGCGCTGGAGGTGGAGCCCCGTGAGCCCCGGCAGAAAAAAAAAA
CDATG1-1829/1830	5	114.612
CDGA1-895/896	6	0
CDAAC7-2693/2694-285	6	5.895
CDCA2-207/208	6	7.751
CDCA5-411/412	6	13.24
CDGA2-1003/1004	6	15.451
CDCA7-633/644	6	22.715
CDCA6-587/588	6	26.316
CDGA2-1029/1030	6	28.051
CDAAC5-2537/2538	6	28.892
CDGA1-933/934	6	30.468
CDCA7-611/612	6	32.822
S1_8220224	6	37.166													CAGCCCTGCATCTACAAACAGCC[A/G]CACATCGACAAAGGGAAGAAGAATTAGCAGAAAAAAAAAA
CDGA1-847/848	6	39.624
S1_36268609	6	40.412													CTGCTCGA[C/T]GGGCCGGTTCCGCTGGTCGACGATCTCGTGCTCATCAAAGCGTGGCAGAAAAAAA
S1_20019511	6	40.889													CAGCTTCTGT[C/T]CTGTTGGCGGATAGTGAAAAGGGGAGAGAAGCACGATAATCCACAGGCGTCCA
S1_1043806	6	41.206													CAGCA[A/G]GCGCCGTTCGGCGACGGGGCGACCAGGTGCCTCCCCTTTTCGCACGGTGCCAGCCCGG
S1_22631843	6	41.439													CTGCACGTACGAAGGCCTTGGTCCGTGTCTCGTCGGGACAAG[A/C]GACGTGCAGGTGCAGAAAAAA
S1_30705034	6	42.056													CTGCGACCTGCCTCTATGTTTTTCCCCCCTCCA[A/C]CGACGCGCAGAAAAAAAAAAAAAAAAAAAA
CDGA4-1287/1288	6	42.483
S1_32278911	6	43.094													CTGCGCGTCG[G/T]TGGAGGGGGGAAAAACATAGAGGCAGGTCGCAGAAAAAAAAAAAAAAAAAAAA
S1_29393142	6	43.473											Chr09	5423315	CTGCCGTTCGAGACGTACAAGACCGCGGCGGAGTGCAAAGC[A/G]TCGTGCGCAGGCAACTGCAGAA
S1_12950206	6	43.85													CAGCG[C/T]GAGGCTGGGCGCGCTCGAGGCGGTGGCGGCGCAGAAAAAAAAAAAAAAAAAAAAAAAA
S1_1054306	6	43.999	gi|8	1369658									Chr15	13050491	CAGCA[A/G]GCGGGAGCGGGAGAGGAGGAGGTGCCGCATCGTCCCGCTGAAAAAAAAAAAAAAAAAA
S1_6945260	6	44.162													CAGCCAGTGCCACCCGCAAACGGAACTCTCCACATCGATCGAATCCACCCAAATCCGAG[A/G]ACGT
CDGA2-957/958	6	45.277
CDGA3-1215/1216	6	45.721
S1_648844	6	46.351													CAGCAACGACACTGCCTCCGTTGACCAGGCGCTCAAGTCCATG[A/C]TCGGCGAGCTGAAAAAAAAA
S1_17986612	6	46.644													CAGCTCGCCGA[G/T]CATGGACTTGAGCGCCTGGTCAACGGAGGCAGTGTCGTTGCTGAAAAAAAAA
S1_28063141	6	47.065			Zjn_chr06	3866590	scaffold_5	11046812					Chr05	9577965	CTGCCGCCGGCGAGGTCCGGCGCCTCCTTGCCCACCTAGA[A/C]TCCCAGCAGAAAAAAAAAAAAAA
S1_2883413	6	47.639	gi|3	23752742	Zjn_chr05	3722120	scaffold_5	10466398	Chr03	4269248			Chr05	12540368	CAGCACGTACCC[C/G]GCGTGCGCGCGCAGGCCGGCGTAGATCCTGGCGGCCACCTGGCGCCGCCGC
S1_2822717	6	47.9													CAGCACGGCTGTGTTG[A/T]AACCTGCTCGCTTGTGCCCCGGGGAAGCTGAAAAAAAAAAAAAAAAA
S1_26285019	6	48.017													CTGCCCACAAACACATGA[A/G]CTTACCGAGGTCTCCGTGCGCCTGCTGTGCAGAAAAAAAAAAAAA
S1_21821933	6	48.136													CTGCACAGCAGGCGCACGGAGACCTCGGTAAG[T/C]TCATGTGTTTGTGGGCAGAAAAAAAAAAAAA
S1_19799131	6	48.66													CAGCTTCCCCGGGGCACAAGCGAGCAGGTT[A/T]CAACACAGCCGTGCTGAAAAAAAAAAAAAAAAA
S1_23667419	6	49.641			Zjn_chr20	3866034	scaffold_4	19503932	Chr07	651765			Chr07	45337471	CTGCAGGTCCACCCACCC[C/T]TCGAAGAAGCCCGCCGTGTGCACTAGGTCCATGGTGTTGTCGAAG
S1_29657437	6	50.108													CTGCCTCCAGAATGCAATAGTTGTGTAGTTGCAAGC[C/T]GTCGAGGTCACAGCTGAAAAAAAAAAA
S1_2442313	6	50.452	gi|3	24477447	Zjn_chr06	3176459	scaffold_5	9362825							CAGCACCTGGAC[A/C]GCCCTCGTCGTTGCCGTCCGGTTCTCCGCGCCGACCACGATCCAGAGCAGA
S1_27105863	6	50.949	gi|3	24530217	Zjn_chr06	3130225	scaffold_2	3371025	Chr03	5613052	Chr1	2954704	Chr06	18286007	CTGCCCGTGGGAGCCACCAGGGACCACCCGGTGGCCAACCCGTTTGGCCCAGACAGCCCTGA[C/T]C
S1_9632826	6	51.046					scaffold_5	9297966							CAGCCGTAGCCCTGGAGACCAGGAA[C/T]GCCGTGACATCAGTCCAGGTGCAGAAAAAAAAAAAAAA
S1_12247519	6	51.12											Chr06	18288947	CAGCGCCAACGGCCCCAG[A/G]TCAGGGCTGTCTGGGCCAAACGGGTTGGCCACCGGGTGGTCCCTG
S1_22287625	6	51.284					scaffold_5	9297966							CTGCACCTGGACTGATGTCACGGC[A/G]TTCCTGGTCTCCAGGGCTACGGCTGAAAAAAAAAAAAAA
S1_35451764	6	51.463													CTGCTCAGACGCGGATGGTGGGTCCACGTCGTCGCTCCGCCAGCTCGACACCATCGACCACCG[C/T]
S1_15427802	6	51.738													C[A/T]GCGGTTTGTTTTCCACGACGCAATCGATCGATTGGACTCAACCCTCGAGGCGCAGAAAAAAA
S1_7022664	6	52.003													CAGCCATCACGAGCCACAGCGGAAGCTTCGCCATCTCCTCCTCCACCCGCTCCGAGGTGCCCG[C/G]
S1_12655010	6	52.572	gi|3	25266608	Zjn_chr05	2431612	scaffold_5	7531547	Chr03	7433010	Chr1	1699398	Chr06	17566467	CAGCGCCGG[C/T]CCGCTGGTGTTCAAGGACCAGTACCTGGAGGTGTCCACGTCGCTGAAAAAAAAA
S1_11361946	6	52.817	gi|3	25266608	Zjn_chr05	2431612	scaffold_5	7531547	Chr03	7433010	Chr1	1699398	Chr05	16116619	CAGCGACGTGGACACCTCCAGGTACTGGTCCTTGAACACCAGCGG[A/G]CCGGCGCTGAAAAAAAAA
S1_23188243	6	53.956													CTGCAGAGGGGGCAGTCGAGCTTAGCTTTCTCCATCTTCACG[A/G]TCACGACGACTTGGCGGCTTC
S1_28444832	6	54.376													CTGCCGCTGGCCGGAACGTGGTGTACTCCGG[A/G]TTCGGCTGAAAAAAAAAAAAAAAAAAAAAAAA
S1_9765614	6	54.392													CAGCCGTGCGCTT[C/T]GTGCGGGCACGGCACCAACGCCGAGGAGATGAAGGCGTCCATCGCGAAGC
S1_32168934	6	54.442													CTGCGCGGCGCCTGGCGAGGCCTCCGCGGAGAA[A/G]GCGTTGTGGCTGAAAAAAAAAAAAAAAAAA
S1_12003919	6	54.816													CAGCGCAAGAGACAGCAG[G/T]GGGGCGGCGCTGTGCTGGTCGGAGCGGCCGCCGGAGACGAGATGG
S1_9682830	6	54.905													CAGCCGTCGAAGCCGCCAAGTCGTCGTGA[C/T]CGTGAAGATGGAGAAAGCTAAGCTCGACTGCCCC
S1_15753228	6	55.63													CAGCGTCGTAGCCATTGCCGGTAGGGC[G/T]TGGTGGCTGGCGAGGCGGCGGCTGAAAAAAAAAAAA
S1_8827125	6	56.067													CAGCCGCCGCCTCGCCAGCCACCA[A/C]GCCCTACCGGCAATGGCTACGACGCTGAAAAAAAAAAAA
S1_37351546	6	57.874													CTGCTGAGTGCTGTGCTGTGAACTCCACAGTCCAAACCCCTGCTC[A/G]TGCCGGAAAGTCCGCGGC
S1_9546835	6	58.208			Zjn_chr05	1917704									CAGCCGGTCATGAGGCCGGTGAAGAAGGGGAGGG[G/T]GTGGGATTCCTTGCGCTGAAAAAAAAAAA
S1_25228514	6	58.437													CTGCCAATGCCAA[C/T]GTGCCAATGCGAGTCGCAACTCACGGTGATGAAGGAGCTGAAAAAAAAAA
S1_17807141	6	58.481													CAGCTCCTTCATCACCGTGAGTTGCGACTCGCATTGGCAC[A/G]TTGGCATTGGCAGAAAAAAAAAA
S1_13250329	6	58.956													CAGCGCGGCGGCGGCGGCTGGCGAAGGG[A/C]CCGCGCACAGCAGAAAAAAAAAAAAAAAAAAAAAA
S1_26872959	6	59.406			Zjn_chr06	1823180			Chr03	9559754			Chr06	12704819	CTGCCCGCCACGTGTCGCGTTCACGCACCCCGAGTACAGCTCTACCAATGGCAGTAAT[G/T]GCAAT
S1_10031113	6	59.468													CAGCCTCATTGC[A/C]ATTACTGCCATTGGTAGAGCTGTACTCGGGGTGCGTGAACGCGACACGTGG
S1_22343108	6	59.663													CTGCACG[A/G]CCACCCTGCCACCAGCTCCGAAGCAGGCAGAAAAAAAAAAAAAAAAAAAAAAAAAA
S1_14389327	6	59.746													CAGCGGCGCATGGAGTGGAACCAGCC[G/T]CCATGGCAAGATCGTGCGGTGGGTGACCGCAGAAAAA
S1_424216	6	59.892													CAGCAACACGACGAG[C/T]GGTACTAGTAGGTGCTAGCTCTACGTCGTAGCGGCAGAATGCAGGCAT
S1_17601023	6	60.022													CAGCTCCGCGCGCGCCTTCTTA[A/G]CCGCCGTCGAAGAGGCCCACGCCGGCGCCGTCGCGGCCCTG
S1_34496656	6	60.226													CTGCGTTCGTTGAGTTACCGGAGAGGAGCCAGACGGCGAGGACGACGAGGAGGGA[G/T]GTGCCCAG
S1_33714033	6	60.505													CTGCGGTCACCCACCGCACGATCTTGCCATGG[A/C]GGCTGGTTCCACTCCATGCGCCGCTGAAAAA
S1_12303059	6	60.804													CAGCGCCACGGCGAGCTCGACGCCGGCAGACACGCCTCCCTCCGCCGCTTCAAGCACC[C/T]CACGC
S1_12321822	6	61.562	gi|3	26625474	Zjn_chr05	12061574	scaffold_5	5636706	Chr03	56730386	Chr1	25117702			CAGCGCCAGCACCACACCGGC[A/C]GGGTACCGTACGCCGCCGAGCTCCATCGGCTTGTACGTCCGG
S1_21252538	6	62.062													CTGCAAGCATCCGGGACGACACGGAACTTTCCCATGA[C/T]CCCGAGCAGAAAAAAAAAAAAAAAAA
S1_10310829	6	62.376													CAGCCTCTGTCACCTCGAGATTACGGTC[A/G]GTCTCGTTCGCTCGACCAAAGCAGAAAAAAAAAAA
S1_7179728	6	62.535													CAGCCATGGCCGCCATGGCTTCCTGCC[C/T]GATGAGAGACGGGGCAACTTTGCTGAAAAAAAAAAA
S1_273526	6	62.544													CAGCAAAGTTGCCCCGTCTCTCATC[A/G]GGCAGGAAGCCATGGCGGCCATGGCTGAAAAAAAAAAA
S1_18611554	6	62.67													CAGCTGAACATTTTGTTGTCCTGCAGGATCGATTTCGTCGCGCCAAGCACATT[A/C]TTTCAAGGTG
S1_3022618	6	62.771													CAGCACTCACCTTGAAA[G/T]AATGTGCTTGGCGCGACGAAATCGATCCTGCAGGACAACAAAATGT
S1_25924920	6	62.802													CTGCCATATAAATCGTGAG[C/G]AATGAAGGGGATGTCGCCATCGCCGCGCTGAAAAAAAAAAAAAA
S1_5645722	6	62.803													CAGCATGGTTAATCACCTCCC[C/G]CTTCCTCTCTCGCGGCGCATGGCTGGCGACGCAGAAAAAAAA
S1_11661250	6	62.823	gi|3	26880918	Zjn_chr05	1480444	scaffold_5	5263448	Chr03	10407637					CAGCGAGGCAGAGGACGAAGGCGACGAGGCCGCAGATGATGGAGAGCGC[C/G]ACGAGGGAGACGGC
S1_13224731	6	62.889													CAGCGCGGCGATGGCGACATCCCCTTCATT[C/G]CTCACGATTTATATGGCAGAAAAAAAAAAAAAA
S1_22808532	6	63.024	gi|3	26969401	Zjn_chr06	1511151	scaffold_5	5170861							CTGCACTGAGCGACATGAGGGAGTTCGTCGT[C/G]CTCCTCAACGGCTGAAAAAAAAAAAAAAAAAA
S1_9838715	6	63.057	gi|3	26969401	Zjn_chr06	1511151	scaffold_5	5170861							CAGCCGTTGAGGAG[C/G]ACGACGAACTCCCTCATGTCGCTCAGTGCAGAAAAAAAAAAAAAAAAAA
S1_36704349	6	63.122													CTGCTCGTGGTGCTGGGCACTGAAAATCAAAAGAGTGCACGCTGAAAA[C/T]ACCTGCTGAAAAAAA
S1_8487210	6	63.181													CAGCCGAGG[A/C]TGGTGAGGAGGACCGCCGCGGGGCAGGAGGAGCTGATGGCGGTCCAGAAGGAGA
S1_6524841	6	63.264	gi|3	27387746	Zjn_chr06	1300811									CAGCCACGGCGCCTCCGCCCACATTATTCGGCTCCTCCAT[C/T]GCCAACACGAACACGACCCACCA
S1_28588255	6	63.47													CTGCCGGAGGAAGACGACGCGCATGAGCGAGCTGTAGGAGGAAGAAGACCGTGT[G/T]CCGACCGGG
S1_12278545	6	63.549													CAGCGCCACCGCAACGGCCAAGCTTACAAAAAGATGTGTCAGTT[C/T]GGTATCCGCACGGCTAGCT
S1_3864835	6	63.6													CAGCAGGAGGGCGTGCTCGCTGGGATGGCCGGAG[C/T]GGACAGCTGAAAAAAAAAAAAAAAAAAAA
S1_27041813	6	63.733													CTGCCCGGTCGG[A/C]ACACGGTCTTCTTCCTCCTACAGCTCGCTCATGCGCGTCGTCTTCCTCCGG
S1_31492237	6	64.008													CTGCGCCAGGCCTGCTTCAACGTCTCCACATCCTCA[C/T]CAGGGACCCACGACGCCGCGTGCGTGT
S1_35669133	6	65.59													CTGCTCCAGACGAGATGGCCACTTCCCGCGTC[A/C]AGCTCGCCAAGGCGGCGTGGGCCCGGCTCAC
S1_9691736	6	67.029													CAGCCGTCGCAGACGACGGTCAGTGACGATGACGA[G/T]GGCAGAAAAAAAAAAAAAAAAAAAAAAA
S1_26006506	6	67.438													CTGCC[A/C]TCGTCATCGTCACTGACCGTCGTCTGCGACGGCTGAAAAAAAAAAAAAAAAAAAAAAA
S1_16065442	6	68.391													CAGCGTGGTCGTCGTCGAGTTCCATCGACTCTGCGCCCGAG[A/G]TGGCGGACGGCTCGGGCTGAAA
S1_15979825	6	68.623													CAGCGTGCTTACCGGAGCCCATAG[A/C]CGCGGCAAGGGGGCGGCGACGGCGGCAGAAAAAAAAAAA
S1_7917328	6	68.87			Zjn_chr06	1061040			Chr03	12269494			Chr05	31457639	CAGCCCGCCCGGCCTGAACAAAGGAGA[A/G]CCCGGACGCGAGCCACCGCCGATCTGCTCCTCCTGC
S1_10935413	6	69.053	gi|3	28249577	Zjn_chr05	683103					Chr1	5641004	Chr06	3085707	CAGCGAAGCACC[C/G]GAACGGGTTCTCCGGCGAGGAGATGTCCGGCACGAACATGGCGGCAGAAAA
S1_22673217	6	69.284													CTGCACGTGCCGGAGC[A/G]TCACCCGGCCATTAGCCATCAGCCATCAGCAGAAAAAAAAAAAAAAA
S1_7872920	6	69.578													CAGCCCGAGCCGTCCGCCA[C/T]CTCGGGCGCAGAGTCGATGGAACTCGACGACGACCACGCTGAAA
CDAAC2-2361/2362	6	70.031
S1_37439433	6	71.014													CTGCTGATGGCTGATGGCTAATGGCCGGGTGA[T/C]GCTCCGGCACGTGCAGAAAAAAAAAAAAAAA
S1_3479524	6	75.284													CAGCAGAGAGAGGAGAGGCGGCG[C/G]CTACTTAGCTCTGAATCACATGCGCGCAGAAAAAAAAAAA
S1_31987130	6	75.781													CTGCGCGCATGTGATTCAGAGCTAAGTAG[C/G]CGCCGCCTCTCCTCTCTCTGCTGAAAAAAAAAAA
S1_11393352	6	76.529	gi|3	28668369	Zjn_chr05	455997	scaffold_5	13480894	Chr03	1779405	Chr1	6390386	Chr05	4821099	CAGCGACTCGTACTGGTTCAGCGCCAGCGAGTCGCCCACGAACATCACCTT[C/T]TTCCCGCTCCAC
S1_33085023	6	77.866													CTGCGGCGCCCAAGGCAACGCC[A/G]CCTCCTGTTGCCAAGGCACCACCACCACCAAAAGAATCCGA
S1_14626328	6	78.64	gi|3	29045924	Zjn_chr06	334533	scaffold_5	1852801	Chr03	1070598			Chr05	3519533	CAGCGGCGGGCGGGAGTTCCTCGCCGG[C/T]GGGGTGGGCGGCATGGCCGGCGTGCTGGCGGGCCAC
S1_20198351	6	79.122													CAGCTTGCGGTCCATGGCATGGAATGGATGAACGTTTCCGGCGGCAGGCA[C/G]AGCAAGCAGGCAG
S1_9404952	6	80.34													CAGCCGGCGCTCAACTACATCCCTCTGCCGACCGAGGTCGCCGCGCCATTC[A/G]TCGACACGAACG
S1_2489310	6	80.647													CAGCACGAA[C/G]CAGGGGCGCGCCGCCGCGGCGGATCCTGACGCTTGAGACGACGACATGGCCTCG
S1_20035332	6	81.623													CAGCTTCTTCTCCTCTGCGTCTACGGCGGCA[A/G]GTGGACGCGGCGGTGCAGAAAAAAAAAAAAAA
S1_22151019	6	81.757													CTGCACCGCCGCGTCCAC[C/T]TGCCGCCGTAGACGCAGAGGAGAAGAAGCTGAAAAAAAAAAAAAA
S1_4701016	6	82.286													CAGCAGTGTTCGCGT[C/G]CATGGCCCTGCACGCACGTCTGCCCGTGATCCAGCCTGACCACAGGCA
S1_15213561	6	82.496	gi|3	29332110	Zjn_chr06	173301	scaffold_5	526534	Chr03	622672					CAGCGGTCCCATGCCCCCGACGGCGCGGCGCGGGTCCACGATGGTGGCGTACACCGCGAA[C/G]AGC
S1_30242150	6	82.705													CTGCCTGTGGTCAGGCTGGATCACGGGCAGACGTGCGTGCAGGGCCATG[C/G]ACGCGAACACTGCT
S1_10983715	6	82.856													CAGCGAAGTTGGTG[A/G]GGAAGGCAACAAGGAGGAGGGCTCATCATCTCTCATCGCAGAAAAAAAA
S1_31144242	6	82.949													CTGCGATGAGAGATGATGAGCCCTCCTCCTTGTTGCCTTCC[C/T]CACCAACTTCGCTGAAAAAAAA
S1_19916313	6	83.246													CAGCTTCGGCGG[A/G]CTTCTCCTCTTCTTTCTTCTCCTCTGCTTCCTTCTTCTCCTCTACCACCTC
S1_37042606	6	83.573	gi|3	29332108	Zjn_chr06	173330	scaffold_5	526536	Chr03	622673					CTGCT[C/G]TTCGCGGTGTACGCCACCATCGTGGACCCGCGCCGCGCCGTCGGGGGCATGGGACCGC
S1_26699436	6	83.949													CTGCCCCGTGCCCTGCACTGCCCTGTCGGTGAGAA[A/C]TGTGGTTCACCCATGGGATCAAGGGAAC
S1_38026325	6	84.303													CTGCTGGTGGTGACATTGTTGATG[C/T]TGTTGTTGTTGCCGGGAGCGGCAGAAAAAAAAAAAAAAA
S1_28383525	6	84.517													CTGCCGCTCCCGGCAACAACAACA[A/G]CATCAACAATGTCACCACCAGCAGAAAAAAAAAAAAAAA
CDAAC6-2611/2612	7	0
CDCA2-197/198	7	5.903
S1_9905535	7	7.432													CAGCCTACTGACTCTGAGGCTGATGCTGAGGAGA[A/C]CCAGGCCAAGCTGAAAAAAAAAAAAAAAA
S1_27160326	7	8.026													CTGCCCTCAACAAGTCATCACCGGC[C/T]ACCCCCTCCTCCTCCTTCTCTCGCAGAAAAAAAAAAAA
S1_30882127	7	8.225													CTGCGAGAGAAGGAGGAGGAGGGGGT[A/G]GCCGGTGATGACTTGTTGAGGGCAGAAAAAAAAAAAA
CDCA3-313/314	7	8.437
S1_37289236	7	8.775	gi|4	329061	Zjn_chr01	174129					Chr3	36108757			CTGCTGAGAGCCACGACGGAGAGCAAGCACCCGCA[C/G]AGCCGGTCATCGGGTTTGAGACCCCTCT
S1_27685915	7	9.008													CTGCCGATGGAGAT[A/G]CGGGAGCCGGCGGGTGGAAGACGGTCGGCGCTGAAAAAAAAAAAAAAAA
S1_22464532	7	9.296	gi|4	284739	Zjn_chr02	118685	scaffold_1	12689720	Chr01	407140	Chr3	36189657	Chr16	6238640	CTGCACGCCGGCATCGACCTCCACAACGCGC[C/T]GGGCGTCGGGCCGGGCATGCCCTTCGCCCACG
S1_35488021	7	9.508													CTGCTCAGGAGCAGAGGAGA[C/T]AGGGTCCAACGAAACAGAGCTCCAAGAAGCCCATCAAGCAGAA
S1_3946413	7	9.747													CAGCAGGCATCC[G/T]CCAAATCGGACAATCCCGCGCCTACACCCAAGAAGAAGAAGCAGAAAAAAA
S1_38990545	7	9.816													CTGCTTCTTCTTCTTGGGTGTAGGCGCGGGATTGTCCGATTTGG[A/C]GGATGCCTGCTGAAAAAAA
S1_32257910	7	9.952													CTGCGCGTC[C/G]AAAATGCTTCACTACCAACGGGCGCCTCTCACTGGCCATTGCTGAAAAAAAAAA
S1_1466145	7	10.101													CAGCAATGGCCAGTGAGAGGCGCCCGTTGGTAGTGAAGCATTTT[C/G]GACGCGCAGAAAAAAAAAA
S1_12113730	7	10.614													CAGCGCACTGGCGAGCTGAACAGCATCCG[C/T]CGTTGCCGTTGACTGCCCTGCTGAAAAAAAAAAA
S1_4141524	7	10.8													CAGCAGGGCAGTCAACGGCAACG[A/G]CGGATGCTGTTCAGCTCGCCAGTGCGCTGAAAAAAAAAAA
S1_3745215	7	11.231													CAGCAGGAAGAGAC[C/T]GAAGACAGCGATGAGGATGAAGAAGCGACGGCAGAAAAAAAAAAAAAAA
S1_29195135	7	11.359													CTGCCGTCGCTTCTTCATCCTCATCGCTGTCTTC[A/G]GTCTCTTCCTGCTGAAAAAAAAAAAAAAA
S1_32720331	7	11.602							Chr01	1405825			Chr01	1576796	CTGCGGAGGTGCTCTGTCGGATGACGAGGC[A/G]GGGGTTGCAGAAAAAAAAAAAAAAAAAAAAAAA
S1_12892808	7	12.028													CAGCGCG[A/T]CGAGACTCTGGCTCCACGGCCACCAGCAATGCCAGAGCAGAAAAAAAAAAAAAAAA
S1_3997622	7	12.192			Zjn_chr02	411391									CAGCAGGCCTCCGAGCCGCCG[C/T]GGCCACCGGGTACTCGAGCAGAAAAAAAAAAAAAAAAAAAAA
S1_34355036	7	12.535													CTGCGTGGACTTGGGCGAAACACATTTCGTGTGAA[C/G]CAATGTTCGGCTGAAAAAAAAAAAAAAA
S1_23764315	7	13.212	gi|4	1056677					Chr04	11106818			Chr08	29028727	CTGCAGTACAAGGG[A/G]CGCAAGGCCAAGTGCCCGCTAGTGATCGTTTGTCCGTTGGAGCTGAAAA
S1_17313446	7	13.555	gi|4	1056677					Chr04	11106818			Chr08	29028727	CAGCTCCAACGGACAAACGATCACTAGCGGGCACTTGGCCTTGCG[C/T]CCCTTGTACTGCAGAAAA
S1_35462034	7	14.154													CTGCTCAGCATAGCCACAGCTTTGCAGTTGCAG[A/T]GAGCTCGCACAGGCACCGCTTCAATGGCAG
S1_26927421	7	14.432													CTGCCCGCGCGTCTCGGACG[A/G]ACGCACGGCCGGGAGCATTTGGCGACCGAGCTGAAAAAAAAAA
S1_32966934	7	14.576													CTGCGGCCGCGTCTGGCGGCGCGCTCCTCCTCT[A/T]CATGCTCCTCACTTGCCGCCCGCAGAAAAA
S1_33215927	7	14.706													CTGCGGCGGCGGCGATTCCGGCCGTG[A/C]GTGTCGTCCCCACGATCTCCGGCTGAAAAAAAAAAAA
S1_9247926	7	14.81													CAGCCGGAGATCGTGGGGACGACAC[G/T]CACGGCCGGAATCGCCGCCGCCGCAGAAAAAAAAAAAA
S1_26170031	7	14.949													CTGCCATTGAAGCGGTGCCTGTGCGAGCTC[A/T]CTGCAACTGCAAAGCTGTGGCTATGCTGAGCAG
S1_12671410	7	15.192													CAGCGCCGG[C/T]GGGTGCTCCTGCGCTTCGAAGATGTAGTCCACGTACTGCTGAAGCAAATTGTTG
S1_5461816	7	15.973													CAGCATGCAAACTGC[C/T]AGTATTTGATCGTGCCTGCGGCGGGCTCGCTAGCGATTGGCCAGCAGA
S1_31635650	7	16.374													CTGCGCCGCCACATGCCGCCGCTGGTGCTACGTCGTGGCCAAGGACGCC[G/T]CCGTGTTGTCGCGC
S1_18336802	7	16.629													C[A/T]GCTCTACCCCGTTCCCGTTGTGCTGAACATTCCACACACCCAGTTTCTGCAGACGCGGGCAG
S1_8775657	7	16.939	gi|4	1420251	Zjn_chr02	784643	scaffold_9	1818968	Chr01	2582947	Chr3	34477165			CAGCCGCCGACGAGGACCAGCGCCGGTGGAAGTGCGAGTGGGAGCGCGACTGCTCC[A/C]ACCTGAA
S1_9417313	7	17.322													CAGCCGGCGGCG[A/C]GGGCAACCAAGAATGCCGTTCCGGTAGCCGCCGCTGAAAAAAAAAAAAAAA
S1_3655144	7	17.703													CAGCAGATCGATGCGTGTGTGTGTTTTCAAGTGTGCATTCACG[C/T]GCTGAAAAAAAAAAAAAAAA
S1_11397310	7	18.034			Zjn_chr02	1325655									CAGCGACTG[A/G]CCCACCGACCGCCGGGCCCCGCCGCACCCTACCCACATGCGCTGAAAAAAAAAA
S1_8668262	7	18.322													CAGCCGCATCGCATTTACCTCGTCCTCGTGCTGGTCGTTCTGCGGCAGTGAATTTAAGATG[A/T]GA
S1_22897015	7	18.377					scaffold_9	2454857			Chr1	30516893			CTGCACTTCCTCCG[G/T]AACGCGTTCCTGGGCCGCGACCATGCCCTTGACCTGCTCCACCGTCGTC
S1_32861833	7	18.547			Zjn_chr02	1513534									CTGCGGCAGTGGCGGCGCCAGTACCTGGGCGT[T/C]CATCAACTGATGGGTCGCAGAAAAAAAAAAA
S1_15062840	7	18.672													CAGCGGGGGAGCCTCGTGAGGGTCGTCATCGTCGGGCCG[A/G]CGGTGGGAGGAGGAGAGGGAGCAG
S1_18451820	7	18.776													CAGCTCTGAGCGAGCGGTC[A/T]CATCTTAAATTCACTGCCGCAGAACGACCAGCACGAGGACGAGG
S1_35855725	7	18.805													CTGCTCCCTCTCCTCCTCCCACCG[C/T]CGGCCCGACGATGACGACCCTCACGAGGCTCCCCCGCTG
S1_30952743	7	18.824			Zjn_chr02	1140923									CTGCGAGCGGCGCCATGGAACCCCTCTACCTCCATCTCCTCC[A/T]CCCGCGCAGAAAAAAAAAAAA
S1_21338515	7	18.909													CTGCAAGGCCACCC[A/G]ATCGAGCGTTTGGGTCTCCGATTTAGGTTCGCAGAAAAAAAAAAAAAAA
S1_36463237	7	19.086													CTGCTCGCGTCCTTCTTCTCGTCCCCTCTTACGGGT[G/T]TGCTGTCCTTCTTCTTGTCCTTGTTGT
S1_32425726	7	19.171													CTGCGCTCGTCGGCTCGTGCACGGA[C/G]AAACTCGCCGAGCGACCTGGTCACGCACCGGGAGATGT
S1_11276517	7	19.295	gi|4	2151454											CAGCGACGCGCATGGG[C/T]TGAAAGGGGTCGCCTGACCGCGAGAGCAAGGCGACGAGCTTCTTGCA
S1_2417756	7	19.336	gi|4	2003300	Zjn_chr01	1278176									CAGCACCTCTCCTCCCCGTCCACGTGGGACGCCTTCCTCTCCCCCGCCTCGTCGC[C/T]CTCGCGCC
S1_12228845	7	19.51			Zjn_chr02	1325655									CAGCGCATGTGGGTAGGGTGCGGCGGGGCCCGGCGGTCGGTGGG[C/T]CAGTCGCTGAAAAAAAAAA
S1_14746306	7	19.766													CAGCG[G/T]CTCCAGCGAGGCGGACCGGTCTCGGCCACGGTGAGGGCCGCGTGGGTGGCCGCAGAAA
S1_2186833	7	19.933	gi|4	2871237	Zjn_chr01	1838158	scaffold_9	4005959	Chr01	5314469	Chr3	32307157	Chr02	7411504	CAGCACCCGCTGAGCCAGATCGCGGAGAGCGG[G/C]ACGCACCGCCTGCTGAAAAAAAAAAAAAAAA
S1_28769344	7	20.117			Zjn_chr02	1842762									CTGCCGGCGCGGCGATGCTCCTCGGCATTCTCATCGCCGCCTG[C/T]ATCTGCTGAAAAAAAAAAAA
S1_11303947	7	20.329	gi|4	2906005											CAGCGACGGCAAGTTGATCTCGTGTAGGAACACCTCACTGATCTTT[A/G]CCATTCCCTTGCGCAGA
S1_36631327	7	20.534					scaffold_4	12126342							CTGCTCGTCATGGACAAGTGCCTGCG[A/G]CGCCGGACCTTCTCGTCAAAGTCCGGCGAGTGGGGCG
S1_32661030	7	20.688													CTGCGGAGATGGCCGGGTGGAGGAGGATG[A/G]AGCAGGACACGCTGAAAAAAAAAAAAAAAAAAAA
CDGA5-1465/1466	7	21.078
S1_2535621	7	21.533													CAGCACGACGTGTTGGGGTG[C/T]GCCGTGGAGACTTGATGGCGTTGCAGAAAAAAAAAAAAAAAAA
S1_353050	7	21.772	gi|4	3291846	Zjn_chr02	2137654	scaffold_9	4728667	Chr01	6053441	Chr3	31644934	Chr01	10939952	CAGCAACAAACTGCCGGTGAAGCTCTGGTGACCAGCAACGTCTCGCCTT[C/T]CTAGCCTGCTGAAA
S1_18489231	7	21.89	gi|4	3268171	Zjn_chr02	2121752									CAGCTCTGGACGTTCCCGGGAGAGTCAAGG[C/T]GGTTCCAGCCGACCACGCTGAAAAAAAAAAAAA
S1_27806819	7	22.086	gi|4	2782798											CTGCCGCATGAGTCCGCC[A/T]CGGATTGCCAAGTCGGTGGCTACGACGTGCCGGCCGGCACCATGC
S1_38729608	7	22.44	gi|4	3765030											CTGCTTC[C/T]CCTCCCCGCAGTCAGTCGCGCATCACTGTTGCTCATTTCGTTTCGCGTTCCCCTTT
S1_24874729	7	22.606	gi|4	3539081											CTGCATTCGCCAGGGCGCACGCGCCCAT[A/C]CTCTACGCCGCCGTCGCCGTGCTCGCAGAAAAAAA
S1_3170014	7	22.684													CAGCACTGTGGTG[A/T]GGAGCTGGTGTCGCGTGTGCGTTGATGCCAGCTACGCAGGCGCCCGGGCT
S1_20584211	7	22.728	gi|4	3796918											CTGCAAAAAA[A/G]CGAGGCCCTCATGGCCTCACGTCGGCGGCCCGCAGAAAAAAAAAAAAAAAAAA
S1_22122724	7	22.761													CTGCACCGACACTGAAAGGAGGG[C/T]ACGAATGTTTTGCCAGTTTGAACTGTGTTACTTGCAGAAA
S1_32872134	7	22.834													CTGCGGCATCGGGACGTACTGCGGCGGCGGGGG[C/G]GCCGGCGCCGGCGCCGGCTCGGGGTTCTTG
S1_4574613	7	23.185													CAGCAGTGAAGC[A/G]AGGAGCAGGCTGGTCCCATGAGCCAGGAGCACACACTCCAGCGCGTTACAG
S1_6352753	7	23.362	gi|4	4057606	Zjn_chr01	2681797	scaffold_9	5714826					Chr01	13750726	CAGCCACCCAATCGTTGCCGAACCTGTGCAGGATCTTGTCGACGAGGCGTGC[A/G]GACACCCTGAC
S1_16605758	7	23.439													CAGCTACTGTAACGCGCTGGAGTGTGTGCTCCTGGCTCATGGGACCAGCCTGCTCCT[C/T]GCTTCA
S1_1514631	7	23.677	gi|4	4174017			scaffold_9	5808607							CAGCAATTAGACGAGACGAGAGAAGCCGCC[A/G]GCCGGTCAGAACTGGTTGGACCAGTCCGCGGCG
S1_17382107	7	23.765													CAGCTC[C/T]AGCCATGGCGATGCAGGCGGCCTTCCTCTCGAGGCTCCCGCAGAAAAAAAAAAAAAA
S1_33653005	7	24.449													CTGC[G/T]GGTGAGATGGCGACTGCGGAGCAGAGCTGATTGCTGAAAAAAAAAAAAAAAAAAAAAAA
S1_19229823	7	24.715													CAGCTGGTCCTGGAGGTGGCCT[A/C]GGAGATGCCGTTCGACGATGTGCGGCAGAAAAAAAAAAAAA
S1_1351237	7	24.977													CAGCAATCAGCTCTGCTCCGCAGTCGCCATCTCACC[A/C]GCAGAAAAAAAAAAAAAAAAAAAAAAA
S1_19982133	7	25.512													CAGCTTCTCGGGCGTCTACCCGTCGTCCTCCT[T/C]CCGCGGAGGATGCGGCTGAAAAAAAAAAAAA
S1_10691524	7	25.884													CAGCCTTCTCAATCAGAATTCCT[A/G]GCGTGCGTGTGCGTACGTACACTGAGCGGCCACGGCAGAA
S1_15047027	7	26.071	gi|4	4533526			scaffold_9	6345733	Chr01	7807597			Chr01	15282705	CAGCGGGGCCGTACCGCATCCTCACG[A/C]CGGGCGCCTCGAACCGCCCGTACAGGTCGTCGGCGCT
S1_14830547	7	26.501													CAGCGGGAAACAGGGGGTCAAGCTGTGGAAGGTTTGCTACAGTATC[A/C]CAGCAGAAAAAAAAAAA
S1_6003447	7	26.684	gi|4	4995094	Zjn_chr02	3440086									CAGCCAAATCGAGATCTCCCTCCCGCATCCCGTTCCCGTTCCGAGT[C/G]CCCACCGGTAGCCGCGC
S1_38159035	7	26.894													CTGCTGTCATCGCGTCCGCTTCCCCGAGTCCTCT[A/C]AACAGAACGGGGCTTGGAACGTGTTCGTG
S1_21181938	7	27.15													CTGCAAGACACGAACACGTTCCAAGCCCCGTTCTGTT[G/T]AGAGGACTCGGGGAAGCGGACGCGAT
S1_31933908	7	27.356													CTGCGCG[A/C]GCGGGCAGGGGCAGGGCAGGCGGCTGATGCTACAGGGAGGGGTGGCAGAAAAAAAA
S1_15160319	7	27.502													CAGCGGTAATCTATTGCC[C/G]GTGCTGTTCTGTTCGTGGGGGGAGAGGCTGAAAAAAAAAAAAAAA
S1_33128116	7	27.73													CTGCGGCGCGGGGGG[C/G]CTGGGGCCGGACGGAGACGCGGATCGGCCGATGACGGCGGAGAAAGAG
S1_8356061	7	27.786					scaffold_2	1811292							CAGCCGACAACGTCAGGGACATCGTCCTCGAGAGTTTCTCCGTGTCCGCGGCCGGCGTGA[A/T]GCT
S1_33860316	7	27.865													CTGCGGTGTCTCGAA[A/G]GAGCAGTTATACCGCAACCGATGAGCTGGCGCTGAAAAAAAAAAAAAA
CDCA6-529/530	7	28.002
S1_4955359	7	28.173													CAGCATCAAACGGCTGGCGCGAACCGCGTCCTTGGCGATCAAATCATAACTCCACTGG[C/T]TCACT
S1_14519243	7	28.261													CAGCGGCGGCATCGCCGGAACTGGACGCCGACGCCGACGCCG[A/C]CGCAGAAAAAAAAAAAAAAAA
S1_20929119	7	28.407													CTGCAACATCTGTACGCG[C/G]CCACGATGGCGGCAGGCAACGGTAGCTGAAAAAAAAAAAAAAAAA
CDGA6-1583/1584	7	28.622
S1_29584022	7	28.867													CTGCCTCAAAGAGAACGGCGG[A/C]CTTGCCGTGCAAGCCGGCTGAAAAAAAAAAAAAAAAAAAAAA
S1_9762334	7	29.121	gi|4	6620368	Zjn_chr02	4673762	scaffold_9	9156365	Chr01	11168782			Chr02	24211359	CAGCCGTGCGAGGTGCGCGCCACGCTCGCCGTG[A/C]AGACGCAGGACGGCAGGCAGAAAAAAAAAA
S1_23609451	7	29.38			Zjn_chr02	4659898									CTGCAGGGGAGCCTCGCGCGCATCACATGATAGCGCACCAGGAGGTGGAT[C/G]AGGCCGACCCCTC
S1_3328826	7	29.597													CAGCAGAAGCCGTCGTCGTGCGTCG[G/T]CATGGCGCCGGCGTCGGGGCTGAAAAAAAAAAAAAAAA
S1_17747509	7	29.982													CAGCTCCT[C/T]GGCGGGCTCGTCGCGGATGGCGTGGCCGCGCACCTGCAGAAAAAAAAAAAAAAAA
S1_2646325	7	30.484													CAGCACGCCGCCGGCCTCTGGAGC[C/G]CCGCCGCACTTCTTCCATCGTCATCAAGAACACGGGCAG
S1_6729608	7	31.188													CAGCCAG[C/T]AGAGAAAGAGAGGCCACAGCGAGGAAGATACTCTCCTCAACATAGCAGAAAAAAAA
S1_13274637	7	31.409													CAGCGCGGCTTCTCGTGGTCCATCACGATGGCCCTC[A/G]CCGTGACAGCCTTGATGACATCCACCA
S1_21777330	7	31.652													CTGCACACGCCCTGGAAGATGACCTCCCC[A/G]TCGATGAGCTCCGCCATGATGCAGAAAAAAAAAA
S1_24291925	7	31.79													CTGCATCATGGCGGAGCTCATCGA[C/T]GGGGAGGTCATCTTCCAGGGCGTGTGCAGAAAAAAAAAA
CDGA2-1089/1090	7	32.141
S1_38766240	7	32.693													CTGCTTCCGTCTCTGCTGGTTTCTTCTCCTCTGCTTTAG[C/T]AGTAGCCTCCTCTGGCTTCTTCTC
S1_8236260	7	32.923													CAGCCCTGCTCTTCTTGGCTTGGGAAACGTCAAACGAGCACATGAGAGAAGCTTCCCTG[C/T]TTGA
S1_36437411	7	33.057													CTGCTCGCGC[C/T]AGAGAGAATAACGCCGCGCCGCGAGGGACGCGGCCGGTCCCCGCCCAGGCGGC
S1_1882328	7	33.205			Zjn_chr02	5255009									CAGCACATCATCCATCACCAAACTGAT[C/T]CCAATTCCCCCCAAATCCAAACAACGCTGAAAAAAA
S1_5077764	7	33.316	gi|4	7229207	Zjn_chr02	5254139	scaffold_3	23981484							CAGCATCATGGCCATGGTCTCGCTAGCGGCGCTGGCCGCGGCCAGGCGCTCCTCATCGACCTC[C/G]
S1_16247330	7	33.48			Zjn_chr02	5255009									CAGCGTTGTTTGGATTTGGGGGGAATTGG[A/G]ATCAGTTTGGTGATGGATGATGTGCTGAAAAAAA
S1_8680816	7	34.024													CAGCCGCATTTCATC[A/T]GCAAACCCCTCCCAAAACCCACCGGACATGCCTCTTCTGCCGCGGCGG
S1_13535944	7	34.258	gi|4	7502139	Zjn_chr02	5512632	scaffold_9	10367854	Chr01	12592364			Chr01	24913785	CAGCGCTCGCCGGGAGCACGGCGTTCTGGTTCCTCATGTCCAA[C/T]TGCGTCATCGCTGAAAAAAA
S1_11864414	7	34.403	gi|4	7502139	Zjn_chr02	5512632	scaffold_9	10367854	Chr01	12592364			Chr01	24913785	CAGCGATGACGCA[A/G]TTGGACATGAGGAACCAGAACGCCGTGCTCCCGGCGAGCGCTGAAAAAAA
S1_13113430	7	34.438	gi|4	7417450	Zjn_chr01	5533456			Chr01	12516959					CAGCGCGCGGGACGGCGCGAGCATGAGGA[G/T]CCTCAGGAGGCGGTCGGCGGCGTCGGGGCGGGTG
CDGA8-1807/1808	7	34.807
S1_33948350	7	35.116			Zjn_chr02	5529001	scaffold_6	19451712	Chr01	12629372			Chr01	24815720	CTGCGTAGAACCGCGCGGAGGCGAGCGGGAAGCGGCGGCCCGGCATCGC[C/G]CGGTGGCGCAGAAA
S1_16517118	7	35.329	gi|4	7738487	Zjn_chr01	5927938	scaffold_8	12008381	Chr05	16795371	Chr11	6204459	Chr10	24515592	CAGCTACCTTACCTCGG[C/T]GGGCTGGAACGGGAGGAGCGGGAGGTCGAGCGACGGCGGCAGGGGC
S1_31442012	7	35.444			Zjn_chr02	5529001	scaffold_7	30309433	Chr01	12629372			Chr01	24815720	CTGCGCCACCG[C/G]GCGATGCCGGGCCGCCGCTTCCCGCTCGCCTCCGCGCGGTTCTACGCAGAAA
S1_20127424	7	35.712													CAGCTTGATGCACCGCCTGAGCG[A/T]CGACGACGGCCGCCAAGAACACCAGAAGCAGAAAAAAAAA
S1_31281733	7	35.881													CTGCGCACATGACCAACGCTTCTCGCTCTCAG[T/C]CAACCAGCTGGCACGCTGAAAAAAAAAAAAA
S1_14151334	7	36.043	gi|4	7781102	Zjn_chr02	5831492	scaffold_9	10690101					Chr01	26293437	CAGCGGCCACCGCGGGATGAGCTCCGGCAGGCG[C/G]GCCTCGTCGCCGGCGGGTAGCTTCGGGAGC
S1_9693853	7	36.458													CAGCCGTCGCCCATGGTCCATGCCGCCAACAACGCAAACAATGCAGGTGGTG[G/T]TCATCAGTACT
S1_14076508	7	37.206													CAGCGGC[A/C]GGCGCCGGGCGTCGCTGGAGGGGCAGTTGGCGCGCGGGCTGGCGCTGAAAAAAAAA
S1_4379113	7	38.491													CAGCAGGTTTTC[G/T]CAGGCTTCTCCCGCATCAGTAACCCCAGTCTGGTGCTCTTTCGCTGAAAAA
CDAAC7-2671/2672	7	38.766
CDGA1-783/784	7	38.953
CDAAC5-2527/2528	7	39.116
S1_18486819	7	39.438	gi|3	6817519	Zjn_chr01	8737209	scaffold_9	41883891	Chr03	63611426	Chr1	32221986	Chr01	104706002	CAGCTCTGGAACTTCGGC[A/G]GGTGAGCGGAAGCTAATGCCGACGATCAAGGAGGAGCTGGACCGG
S1_30663929	7	39.609													CTGCGACCACCTCGAACCCGAGCTCCGT[C/T]ATGGCGGCGATGACGGCAGAAAAAAAAAAAAAAAA
S1_33386207	7	39.677	gi|4	8759209	Zjn_chr02	6658096	scaffold_9	11723640	Chr01	14244316			Chr02	30434522	CTGCGG[C/T]TGGGGGAGGTCCTCCTGCGCGGGGCGGGCGTCGGCGAGGAGCAGAAAAAAAAAAAAA
S1_36102345	7	39.683	gi|4	8759209	Zjn_chr02	6658096	scaffold_9	11723640	Chr01	14244316					CTGCTCCTCGCCGACGCCCGCCCCGCGCAGGAGGACCTCCCCCA[A/G]CCGCAGAAAAAAAAAAAAA
S1_1042844	7	39.818													CAGCAAGCGCCGCCGCCTCCCGCTCCGTGGAGGAGAGAGAGAG[C/T]CATGGGCGTCGCTGGATGGG
S1_3620211	7	39.958													CAGCAGATAC[A/G]AGGATATAACGCCCGCTTGCGGCCTGAAGCGGGCGCTGAAAAAAAAAAAAAAA
S1_28080352	7	40.324	gi|3	6817519	Zjn_chr01	8737203	scaffold_5	37748145	Chr03	63611439	Chr1	32221996	Chr05	90463550	CTGCCGCCGGTCCAGCTCCTCCTTGATCGTCGGCATTAGCTTCCGCTCACC[C/T]GCCGAAGTTCCA
S1_7577822	7	40.589	gi|4	15409126	Zjn_chr02	10279415	scaffold_2	45501058	Chr02	73070705			Chr02	101341376	CAGCCCCAAGAACCGGCCGGA[C/T]ATGACCGCCGTCGTCGAGGACCTGGAGCCGCTGAAAAAAAAA
CDCA1-51/52	7	41.054
CDCA5-475/476	7	41.142
CDGA4-1355/1356	7	41.29
CDGA4-1301/1302_120	7	41.57
S1_24808464	7	42.035	gi|4	15714564	Zjn_chr01	10181596	scaffold_9	43278209	Chr01	56199452	Chr3	16172067	Chr02	102572296	CTGCATGTTGGTGGCCACCACGTCGCCCGACTTGCTCAGAAAGTACACCGTGCCGCCGTCGTC[C/G]
S1_14023009	7	42.214													CAGCGGCA[C/T]GAGAGGCGGCGGCGGGGGCGAGGCGCGTCCTGGTCGCCGGCCGGGCGCGAGGGGC
S1_15611653	7	42.469													CAGCGTCCATGGCCCCGGCGGCAGGCGCGGGGCTTTCGGTCTCAGGGCCAGT[C/T]TCAGCAGAAAA
S1_15083918	7	42.883													CAGCGGGGTCCTCGCGG[C/T]GGTGTCGGCTGATGGCGTCGGGGTCGGGAGCAGAAAAAAAAAAAAA
S1_10800657	7	43.053													CAGCCTTTGAGCGATGGGATTGCATGCCTGCACTCTTTGGCCCCCACTCACTGTCA[C/G]GTTCGTC
S1_7278634	7	43.561													CAGCCATTGGATCGGCGACCGCCGGCGTGGGGA[C/T]TCCGGCGATCGCTGAAAAAAAAAAAAAAAA
S1_7321110	7	44.416													CAGCCCAAC[A/G]GCGAGGTGGCTACGGCGCGCATGTCTGCGCTCACGCAACCCAGCGGCGGCAGAA
S1_14684345	7	44.792	gi|4	16462308	Zjn_chr01	11072039	scaffold_9	44272643	Chr01	57356651	Chr3	14968022	Chr01	112401204	CAGCGGCGTCGACGGAGAGGGCCTCGCGCAGGGCGCGCCTGGCC[A/T]GGTCGATGTCGGTCTGCAG
S1_30750414	7	45.169	gi|4	16386257											CTGCGACGCCGCG[A/G]CGAGGCGTTCCCCACCGAGCGGTCTCCACTTCCGCTGTCGCCGCTGAAAA
S1_36314841	7	45.457	gi|4	16607065	Zjn_chr01	11147382	scaffold_9	45245109	Chr01	57559997	Chr3	14776279			CTGCTCGAGTTCGCCGCGTTCCTCTGGCTCCGCGCCAGGC[A/T]GAAAAAAAAAAAAAAAAAAAAAA
S1_10525602	7	45.71	gi|4	16607065	Zjn_chr01	11147382					Chr3	14776279			C[A/T]GCCTGGCGCGGAGCCAGAGGAACGCGGCGAACTCGAGCAGAAAAAAAAAAAAAAAAAAAAAA
S1_25302328	7	45.808													CTGCCACAGTCAGTCGGTCATCAGGAC[A/C]TCCTCTGTCTCCATTCAGTGGCTGAAAAAAAAAAAA
S1_18467559	7	46.106													CAGCTCTGCCGGAGGTCTCGGTGTCGCGTGACTCGAGAACCCACCCGGCACCAGCTCC[A/G]ACGAG
S1_37958624	7	46.974													CTGCTGGTCTCGGCCGCGCTCGT[A/G]GTGCTCGTAGCCTCATGGCTGAAAAAAAAAAAAAAAAAAA
S1_33768346	7	47.29	gi|4	17063316											CTGCGGTGAACCAGCCAGCGGGGCGGTGTGGTGGTGGGCCGGGGG[G/T]ATGCCTTGCGTTTGCGTA
S1_37199310	7	47.465													CTGCTGACA[A/G]CACCAACACGGCGACGACGACGACGACGAAGAAGAAGAGCTTCCTGCTGAAAAA
S1_18684637	7	47.644													CAGCTGACATCTTGCGTACGTCGCCACCAGCTTGTG[C/G]CACCGCTGAAAAAAAAAAAAAAAAAAA
S1_23594730	7	47.795													CTGCAGGGCGCGCTCGCACATTGGCCGCC[C/T]GCGGCAAGCCGGTGATCCGGCCGCGGCGTGGGTC
S1_35704629	7	47.956													CTGCTCCAGTGTGCTACGGTGGTCATCG[A/G]TCATCACCGCCTGTGCGCACCGAAGCAGAAAAAAA
S1_16676339	7	48.283													CAGCTAGCAGTAGGTTTCGAGCCGCCGGGGGAGGAGGC[G/T]CCCGATACGAAGAAGGCCGAGGCCG
S1_16553325	7	48.62	gi|4	17446411	Zjn_chr01	11945507			Chr01	58919068			Chr01	116806208	CAGCTACGGGAGGACAGGAGGTGC[C/T]ACCCTGCAGGTGTTGTAGGACTGGCAGTGGCAGAAAAAA
S1_7646208	7	48.901	gi|4	17477605	Zjn_chr02	11461320									CAGCCCC[C/G]AGCCACACCGCCGGATTCTCTCCCCCGCCACCGCCACAAACGCTGTCCCCACCCGC
S1_5158107	7	49.017													CAGCAT[C/T]CGGACGTGTACAGGTGTGCTGACCTGCGTGCAGAAAAAAAAAAAAAAAAAAAAAAAA
S1_1588008	7	49.441	gi|4	17885606	Zjn_chr02	11674853	scaffold_9	46887114	Chr01	59453018	Chr3	12679983	Chr01	117082003	CAGCACA[A/T]ACTGGCCGTCGACGAGCTCCTCCTTGAAGCGGAGGTACTCCGAGATGGTGAGCTGA
S1_30645707	7	49.574													CTGCGA[C/T]AGGGGTCTCTTCCTTTTTCCTGCTTTCCTTGGCTGGCACTGGCAGGCCACAAGCAAG
S1_27761027	7	49.785													CTGCCGCACGTTGATCGCGCCTGAGG[C/T]GAACTCGCCGGCGTTGGCGTTTCTGCCGATGCAGAAA
S1_36265322	7	49.886	gi|4	17885545	Zjn_chr02	11674792	scaffold_9	46887053	Chr01	59452957	Chr3	12680038	Chr01	117082063	CTGCTCGACGCTGAGCTCGTG[C/T]ACGTTGACGCGGACGTGCTCCCACACCCCCGGCCGCGGGCGC
S1_23064115	7	50.015													CTGCAGACCACGCG[A/G]GGGCCAGCGCCACGGCAACAGAGCAGTCTGGGCAGAAGAGCAGAAAAAA
S1_21145505	7	50.357													CTGC[A/C]ACTTGAACTTATCGCGCAAGCCCTTTGATGATTCCGTCGCTCTGTTGTCAGGGTCGAGG
S1_2144339	7	50.558													CAGCACCCATAGGGATGGCAACGGCGAAACCAGTGGCG[A/G]TGCAGAAAAAAAAAAAAAAAAAAAA
CDCA1-39/40	7	51.726
S1_8652642	7	52.608													CAGCCGCAGGTGGCGACAGTGGCGAGGCCGAAGCTCGCGAA[C/T]GCCAGCACTCCATCTCCCCCTG
S1_14260149	7	52.948													CAGCGGCCGTACGCGCACGTCGCGTCCCCGAGCGCCACGCGCCCATGC[C/G]CAGTCGGGTCCGGCT
S1_8990864	7	53.161			Zjn_chr01	12973784									CAGCCGCGCGATCGGAGGGCGTACCTAGTCACCCCGCGGAAGGAGGAAGTCCTGTGGCCAGTG[G/T]
S1_9686637	7	53.373	gi|4	18868339	Zjn_chr01	13029365			Chr01	60801547	Chr11	17088918			CAGCCGTCGAGCACCAGCATCTCCACGAACTCGTCG[C/G]GGCCCATGGCGAAGCCCTGGTCGGCGT
S1_5770953	7	53.729													CAGCATTCACGGTGTCCCTCTTCCGAGCAACAGCCATGTCAAGCGTCCCAGC[C/G]AGCTGAAAAAA
CDGA5-1425/1426	7	54.276
S1_32590922	7	55.223													CTGCGGAATCAGCGGCGCATC[A/C]CTCCAGGCCTTCTACCGACGCCGACGACTGGGATGACTTCGC
S1_28296625	7	55.457													CTGCCGCGGCGTCGCCTCCACCTT[G/T]GGCATGTCGATGGCGCGGCGGGCGGCGCAGAAAAAAAAA
S1_8246943	7	56.327													CAGCCCTGGGAGGGAGACCGTGACCGCCCGTGAACTTTTGTT[A/G]CCTTCCCGATGCCCGCGGCTG
S1_9077922	7	56.521													CAGCCGCGGGCATCGGGAAGG[C/T]AACAAAAGTTCACGGGCGGTCACGGTCTCCCTCCCAGGGCTG
S1_13686908	7	56.673	gi|4	21090446	Zjn_chr02	14029212	scaffold_9	51016735	Chr01	64051283	Chr3	8154281	Chr02	121085430	CAGCGGA[A/T]CGTGGAGTCGGTGCTGTTCGAGGGGAGGCGCGTCGGGGAGCAGACCAACGCGGAGA
S1_2701964	7	57.002													CAGCACGCGGTCGTCCACGGACTCCACCTCGGCGGGCGTGCGGGTCATCCCGCCCGCGTGCGG[C/G]
S1_17648835	7	57.752													CAGCTCCGGGTTTAGGGTTTAACAAAGCTTCCAA[C/T]GGGGGAGGAGCAATTCCGGTGCTGAAAAA
S1_29300509	7	58.353													CTGCCGTG[C/T]TCTGACCTGGCTGGGATTTGACGCCGCCAGACTCCCGACGCGAAGCAGAAAAAAA
S1_2296725	7	58.644													CAGCACCGGAATTGCTCCTCCCCC[A/G]TTGGAAGCTTTGTTAAACCCTAAACCCGGAGCTGAAAAA
S1_15787249	7	58.924													CAGCGTCTCCAAAAAGTTGTGCGAGTCGGACTCGGCCTCCTGGGTGTG[C/T]CACACCGACGTGCTG
S1_29180905	7	59.597			Zjn_chr01	15104208									CTGC[C/T]GTCGCCGGACCGGACGCCAAGTCCTTTTCCTTGTCAACGGGCGCCGCTTAGCTTATGCC
S1_33941046	7	59.779			Zjn_chr02	14309116									CTGCGTACGGCGGGTCCCGCTTGCAGGGAAACGCGGTATCCGGGG[C/T]TGAGTAGTCCCGCAGAAA
S1_13341931	7	59.873													CAGCGCGTACAACCACCGCTCCTTCCCGAC[A/T]TGCCCACCGTACCATCATCAGCAGAAAAAAAAA
S1_1229553	7	60.034													CAGCAAGTCATTCCCGGCACGGCGCGGCGGTGGCCAGGAAGAAGGAGGAGAG[A/C]GCGGCGATGGC
S1_23550251	7	60.289	gi|4	21603726	Zjn_chr01	15175875			Chr01	64749972	Chr3	7348599	Chr01	131207874	CTGCAGGCTTGCGAGCTCATCCCTCTTCTCCGGGGCATCAATCATGCCCC[G/T]CACAGCCTCCCGC
S1_30182124	7	60.556													CTGCCTGGGCCTGAGCGGGAAAA[G/T]CCTTCGCCTCCTCCACGCTGAAAAAAAAAAAAAAAAAAAA
S1_6473607	7	60.785													CAGCCA[C/T]GCACTGCAGGGGCCAGAGGGCGATCGGCCGGGGAAAGCGACCCGGCAGAAAAAAAAA
S1_16683633	7	60.933													CAGCTAGCCACTAGCCTGATCTCGGTTGGTCA[G/A]CAGAGAGAGATCAACCAGAGATCGATGATGG
S1_29033505	7	61.291													CTGC[C/T]GGTGTTGCACATGATGAGACGATCGATCTGACGAGGCTGGAATTGAAGGAGCTGAAAAA
S1_17805655	7	61.397													CAGCTCCTTCAATTCCAGCCTCGTCAGATCGATCGTCTCATCATGTGCAACACC[A/G]GCAGAAAAA
S1_17685940	7	62.066	gi|4	22138726	Zjn_chr02	14716599	scaffold_9	52353465	Chr01	65451791			Chr02	130468466	CAGCTCCTACTACCGCGCCAAGCTCGACGGCGAGGTGTT[C/T]GCGGTGAAGCCGGTGAACGGGCGC
S1_12473915	7	62.44													CAGCGCCCTCCTTA[C/T]GGGGGACGCCGGAGCGCTGGCAGAAAAAAAAAAAAAAAAAAAAAAAAAA
S1_9083440	7	62.697					scaffold_9	52416624							CAGCCGCGGGTGAAGCTGAACGGGTAGCGCACCGTCAAG[A/C]CCCCGCAGAAAAAAAAAAAAAAAA
S1_37764444	7	63.051													CTGCTGGCTCCGCCGCCTGGTGCTCATCTGGCCACCGACGCGC[A/G]CTCGCCCGACCGCAGAAAAA
S1_33751116	7	63.201													CTGCGGTCGGGCGAG[C/T]GCGCGTCGGTGGCCAGATGAGCACCAGGCGGCGGAGCCAGCAGAAAAA
S1_32031922	7	63.321	gi|4	22300632	Zjn_chr02	14834436	scaffold_9	52590718	Chr01	65681818	Chr3	6436358	Chr01	133496260	CTGCGCGCCTACTACTTCAGC[A/C]AGGACGAGAAGCTCCTAGTCTACGACTACATGTCCATGGGCA
S1_30086830	7	64.373	gi|4	22473288											CTGCCTGCGACGCCGCGTCGGTCGCGGTC[C/G]CGCTCACGGTCGCCTATTGGTGCGAGGAGGAGGG
S1_24714929	7	64.768													CTGCATGGCTGAAGTGCTTAGCCCAGGT[A/T]TACCAGGATCGCTGGCAGAAAAAAAAAAAAAAAAA
S1_25751419	7	65.1													CTGCCAGCGATCCTGGTA[A/T]ACCTGGGCTAAGCACTTCAGCCATGCAGAAAAAAAAAAAAAAAAA
S1_34935330	7	65.771													CTGCTACTGGCTCGTGTGTTCGGAACATT[C/T]CCCCTGACGTCGATCGATGCCAAAGCAGGTGCTG
S1_37673024	7	66.083													CTGCTGGCCCGTGGCGATTCTGC[C/G]GATCTCGTGCTGACGCTCTGCTGAAAAAAAAAAAAAAAAA
S1_11707123	7	66.31													CAGCGAGGGGAGTGGGCCGTGC[A/G]TGTCGGCGGAGGCGAGCGCAGAAAAAAAAAAAAAAAAAAAA
S1_17180164	7	66.391													CAGCTCAGCGTCTCTTCGCGCTCTACTTCGCCTGGTTGACGCAGACGTAAACAAGCGGAGGAG[C/G]
S1_9465462	7	66.602													CAGCCGGGACCCTTCTTTCTCCATGTACGAGGGAACGGTTTATAAGCAACAAACTCTACAC[G/T]TC
S1_4642605	7	66.843	gi|4	23077989											CAGC[A/G]GTGGAGACGAGTGACGAACCGTGTCGGAGGTCAAAAAAGGCAAAGCTAGAGCCACACGC
S1_17162539	7	66.975	gi|4	23011578											CAGCTCAGCACCAGCGCGCAGAACGCGACGAAGAGTAG[C/T]GCGGCAGTGGCGGGAGGCATTGGCG
S1_38232112	7	67.183													CTGCTGTCTCA[A/G]CGGCGCTGGTGCGGCGGGCGGTTGAACAGGCGGCGGGGCAGGTGGCGGGCCG
S1_39308437	7	67.384													CTGCTTGTGGGGGAAGCCAGGCAACTTGACGAAGAA[A/G]GGAAGGGTGGGGGAGCAGACGCTGAAA
S1_2694160	7	67.501													CAGCACGCGGCGCCTGGTGGGGCGGGGACGACGTGCCGTTGTTGGTCGCCGGCGAGAAG[A/G]GTCG
S1_32302054	7	67.631													CTGCGCGTGCTCAATGCGTTCCTGGATCTGCACGAGGACCAGCTCGCTCAGCT[A/G]GTGCAGGGCA
S1_9706860	7	67.741													CAGCCGTCGGCCCGCCACCTGCCCCGCCGCCTGTTCAACCGCCCGCCGCACCAGCGCCG[C/T]TGAG
S1_15813325	7	67.864													CAGCGTCTGCTCCCCCACCCTTCC[C/T]TTCTTCGTCAAGTTGCCTGGCTTCCCCCACAAGCAGAAA
S1_37794345	7	68.308							Chr01	66679633			Chr02	127137872	CTGCTGGGACCGGACCGGCACCAGCACGCGGGCCCCTCGGCCGC[C/G]GACTTCCTCTACGTCGGCA
S1_725137	7	68.715													CAGCAACGGCGTCGGAAGCGGAGGCGGAGGCGGGGG[C/T]GGCTGAAAAAAAAAAAAAAAAAAAAAA
S1_8446761	7	69.57	gi|4	25561754	Zjn_chr01	18111549	scaffold_9	57076303	Chr01	71268219					CAGCCGAGCAAGAAGAACAATGAGTGGGGTAAGCCGCAACCACGAGAGCACCCGCAGGAG[A/G]AGG
S1_17727409	7	70.453	gi|4	25561754	Zjn_chr01	18111554	scaffold_9	57076303	Chr01	71268219	Chr3	1739898			CAGCTCCT[C/T]CTCCTGCGGGTGCTCTCGTGGTTGCGGCTTACCCCACTCATTGTTCTTCTTGCTC
S1_2689823	7	71.518	gi|4	25723176	Zjn_chr02	17176387	scaffold_9	57197578	Chr01	71419964			Chr01	147148335	CAGCACGCGGATCTCCTCCTTC[C/T]CCTCGAACTCCGACAGGCAGATGGCGCACTCGGCCAGGATC
S1_12132420	7	72.595	gi|4	25792849	Zjn_chr02	17230774	scaffold_9	57299096	Chr01	71522042	Chr3	1575047	Chr01	147407315	CAGCGCAGATCCAGATGCG[C/T]ACCGTCGGGGGTGTCGCTGTCGGAGAACTCCTTGTCGAGCACGC
S1_38473045	7	73.195													CTGCTGTTGTTGTTGCGCGGCGGCAGGCCCGCGTCGACGTCCAT[C/G]CACTGGAAGGTCGTCGGCT
S1_8839438	7	73.655													CAGCCGCCGCGGCGGCTAGCGTAATGGCGTCAGTGGC[A/G]ACCGCAGAAAAAAAAAAAAAAAAAAA
CDGA2-1077/1078	7	74.331
S1_17955460	7	75.882													CAGCTCGCCAAAGCGGAGCAGGCGCCCACGACGCCTCCGCCTGCTCATCCTCCTACTCC[A/T]ACTA
S1_27413024	7	76.829													CTGCCGAACCGGACAAGAGCGTG[G/T]ATCGTGGAGGAGGCTCCTGGTTCCCGAGCAGAAAAAAAAA
S1_36564632	7	77.144													CTGCTCGGGAACCAGGAGCCTCCTCCACGAT[A/C]CACGCTCTTGTCCGGTTCGGCAGAAAAAAAAA
S1_27677028	7	77.549													CTGCCGATGCATGCAAGCCGCGGCGTG[C/G]CGCGTGGCGCGCATCGGGCAGAAAAAAAAAAAAAAA
S1_10442028	7	78.032													CAGCCTGCCTGGCCTGTAGCGACCTGG[C/T]GCTTCATCTCCTGCTTCCGAGACGCCATGCCCACGC
S1_22989005	7	79.691													CTGC[A/G]GAACTGGAAAGAGGGAGGAGAGGAAAAGGGAGGAAGAGGATTTGTTGAGCTCTAGTAGG
CDGA1-877/878_260	7	80.419
S1_1163341	7	81.485													CAGCAAGGGAGAAAGAATCATGGCGTGGGCACGGCGCGTG[C/T]GTGTGGCGCTGAAAAAAAAAAAA
S1_31318663	7	82.037	gi|4	26421458	Zjn_chr02	17676604	scaffold_9	58195257	Chr01	72578920	Chr2	26100186	Chr02	141786865	CTGCGCACGGAGCTTGAGGCCCGGTACCAGGACGCGGGACCCAAGGGCCCGCTGTGGGAGGA[C/T]A
S1_2415605	7	82.694	gi|4	26594402	Zjn_chr01	18818227	scaffold_9	58449213	Chr01	72957700	Chr3	479570	Chr01	150175816	CAGC[A/G]CCTCGTGCACCGCCACCTCGGCGGCGAAGAGGTGGCGCTGGCAGAAAAAAAAAAAAAAA
S1_27540649	7	83.118													CTGCCGACTCGTTGCGCGGCATCCTGGAGAAGGGGAAGGCGGAGCTCG[A/C]CGCGCTGAAAAAAAA
S1_7639807	7	83.621													CAGCCC[C/T]CAAGCGTGTGCCGTGGCCACAGCGCACGGGTTTGAGAGCTGGTCACCGCGGCTGAAA
S1_5037527	7	84.253													CAGCATCAGCGGCTACGTGGTCCTTC[G/T]TCTTCCTCTCGCCTCCTCCGCATCCCCCCACGCTGAA
S1_9087355	7	84.672													CAGCCGCGGTGACCAGCTCTCAAACCCGTGCGCTGTGGCCACGGCACACGCTTG[A/G]GGGCTGAAA
CDATG5-2079/2080	7	86.348
CDCA5-501/502	8	0
S1_12956029	8	1.076	gi|4	5036615	Zjn_chr01	3447050	scaffold_9	7008476	Chr01	8619402	Chr3	29208277	Chr02	15419297	CAGCGCGAGGTGATCTCGCTCTGGAAGA[A/G]GGCCGTGCTCGCCAAGAAGACCAACGGCGTGTGCT
S1_28076834	8	1.439													CTGCCGCCGGGGTCATCCTCCCACCGCGCCCTG[A/T]GGTCACCATGGCCATCCACCTCCGTGCCCA
S1_3959158	8	2.47	gi|4	4081914	Zjn_chr02	2745614	scaffold_9	5751289	Chr01	7164169	Chr3	30605742	Chr02	12180223	CAGCAGGCCACGCGCGCGCAGATGCAGGCCATGGAGGAGCGCATCACTGTCGCAGAG[A/C]AGAAGC
S1_27109811	8	2.912	gi|4	2509595	Zjn_chr01	1600224	scaffold_2	3365587			Chr7	3351824	Chr03	555326	CTGCCCGTGT[A/G]CGACCAGTTCTGCCGGCTGTCTCTGCCGGTGGGGGCCACAAGGGACCACCCGG
S1_9609041	8	3.256													CAGCCGTAAACTCGCAAGGACCAAGGAGTATCAAACAGAG[A/G]AGTCTCCTTGCGCTGAAAAAAAA
S1_5205520	8	3.335													CAGCATCGAGCCGGACCCG[A/G]CGGCGGCGTGGGGCCATCCGCCGCCACCTTCGCTGAAAAAAAAA
S1_17897836	8	3.444													CAGCTCGAGCTAGCGTCTCGTGGATGCCGCCGTCG[C/T]CGTCACCTCCTGCCCCAAGCCGGCGCAG
S1_11577216	8	3.539													CAGCGAGCGCTTCTC[C/G]GCGCAGGCGTGGAGGAGGGCGAGTTGCTCTTCCGGATTGAGCTCGTCA
S1_23305646	8	3.666	gi|4	2598699	Zjn_chr02	1582202	scaffold_9	3662659	Chr01	4898096					CTGCAGGAACCGCTCCCCCTCCCCCGACTCCGCCAACGCGTCCAG[C/T]GTCGCCTCGTCGGGCTGA
S1_7857618	8	3.753	gi|4	2598699	Zjn_chr02	1582202	scaffold_9	3662659	Chr01	4898096					CAGCCCGACGAGGCGAC[A/G]CTGGACGCGTTGGCGGAGTCGGGGGAGGGGGAGCGGTTCCTGCAGA
S1_15566840	8	3.855	gi|4	2509538	Zjn_chr01	1600161	scaffold_9	3574622	Chr01	4706823	Chr3	32852144	Chr01	8795942	CAGCGTCAGGAACGGGCCGGGCGGGTACTCCGCCTCCGA[C/T]GCCGTCCTCTGCTCGCCTGCGAAG
S1_9271717	8	3.907													CAGCCGGAGGCAGACC[A/G]TACCGTCCGGCATCACGACGGGGCACTTGGCGCCGTCCGCGGCAGAA
S1_36974739	8	4.071			Zjn_chr01	1600140	scaffold_9	3574598	Chr01	4706796			Chr01	8795915	CTGCTCTGGCCGTTCTTCGCAGGCGAGCAGAGGACGGC[A/G]TCGGAGGCGGAGTACCCGCCCGGCC
S1_17813131	8	4.148													CAGCTCCTTCTGCTCCCCATCGGATGCCGA[C/G]GACTGCGGCGGCGCAGAAAAAAAAAAAAAAAAA
S1_31650617	8	4.176													CTGCGCCGCCGCAGTC[C/G]TCGGCATCCGATGGGGAGCAGAAGGAGCTGAAAAAAAAAAAAAAAAA
S1_32875148	8	4.479	gi|4	3426995	Zjn_chr02	2283478									CTGCGGCATGAAGGGAGCCAGGGGCGGCGTTATTGGCGTCGGCGGCG[C/G]CGCCGCCGGCGGGGGC
S1_30978849	8	4.539	gi|4	3765179	Zjn_chr01	2492596									CTGCGAGGAAGAAGAGCCGGATGACGCCGAACGGCTTTCCCCTCCCGG[G/T]GTCCCGACATCTTGC
S1_31466209	8	4.655													CTGCGCCA[C/T]TACTGTCACCACTCACCCGTCACAACATCCATCCGCACACACAGCAGAAAAAAAA
S1_15600533	8	4.703													CAGCGTCCACGTCATCCCGGCACGCCCCCACC[G/C]GGAGCAGAAAAAAAAAAAAAAAAAAAAAAAA
S1_9098735	8	4.737	gi|4	3426977	Zjn_chr02	2283452									CAGCCGCGTCCGCATCAGGCCCCCGCCGGCGGCG[C/G]CGCCGCCGACGCCAATAACGCCGCCCCTG
S1_35838008	8	4.789													CTGCTCC[C/G]GGTGGGGGCGTGCCGGGATGACGTGGACGCTGAAAAAAAAAAAAAAAAAAAAAAAA
S1_26647530	8	4.852													CTGCCCCGCCCGGTGTCGGTGCTCGCCGC[C/T]CCAGTACTTGCCGCTACCGCTGAAAAAAAAAAAA
S1_15179623	8	4.924													CAGCGGTAGCGGCAAGTACTGG[A/G]GCGGCGAGCACCGACACCGGGCGGGGCAGAAAAAAAAAAAA
S1_3787327	8	5.149	gi|4	3944416	Zjn_chr01	2613423	scaffold_9	5557101	Chr01	6944931	Chr3	30815989			CAGCAGGACGAGGACGATGACTCGCC[A/G]CTGGACCTGACGGATAACATGCTGAAGCTGAAAAAAA
S1_22388922	8	5.618			Zjn_chr01	2894754			Chr01	7608296			Chr02	13274931	CTGCACGAGGCGGTGCGGCAC[C/T]GCAGGAGTGCCGTGGCGGTGGCGCTGAAAAAAAAAAAAAAAA
S1_8911028	8	5.878	gi|4	3446716	Zjn_chr01	2271281	scaffold_9	4903437	Chr01	6299047			Chr01	10505711	CAGCCGCCTCGTCCAAGTCCCCGGCCT[C/G]GCCGGCGGCGGCGCCGAAGAAGAAGAGGGCGACCGG
S1_19445959	8	6.444													CAGCTGTGGAACATGCCCAAGCGTGCATCACAACTTTCCATTTTCCATCACTTACCTG[A/C]CGCTG
S1_39415027	8	7.902													CTGCTTTCGGCGTGGTCGCGCCGAGC[C/G]GTTGCCAAGGAAGCCACCTTTTTCTTGGCGCGCACCG
S1_9265334	8	8.182													CAGCCGGAGCTTGCCGGAGATACCGACCCGCCG[A/G]GGCAGAAGGTGACGGTTACTGGTGCTGAAA
S1_32909809	8	8.411													CTGCGGCC[A/T]TCGGCTTGGCGGCAGGCTTGGTGACGGCCTTCGTCTTGGCTGAAAAAAAAAAAAA
S1_8076706	8	9.179	gi|4	1944738			scaffold_9	2775740							CAGCC[C/T]GTCGATCCTGTACACCCGCCGGCCGTGGTGCAGAAAAAAAAAAAAAAAAAAAAAAAAA
S1_13168415	8	9.524			Zjn_chr01	1241117									CAGCGCGGAGGCGA[C/G]GACGCTTAGTGTCGGAAGGGAGCTGTTCGGCGAGACGATGCCGCTGAAA
S1_33251549	8	9.835	gi|4	1780522	Zjn_chr02	1103594									CTGCGGCGGGACGAACCCCTTGGGTGCCTCCTCGGTCGCCGGCTCCTC[C/G]GCAGAAAAAAAAAAA
S1_6138216	8	9.912													CAGCCAAGGCGTTCG[C/G]CTCTTCCTCGCCAACCGACCACCCCGCCGGCGGCCGCGCGGCTGAAAA
S1_8604147	8	10.01													CAGCCGCACCGCCTCCCCCTTTCCCCCTCTCCCGACCAAGCTCCTC[A/G]CCGCTCACTCGCGCCCT
S1_26989910	8	10.152													CTGCCCGGC[C/T]CATGTCGGTGCCCGCCGCCGTGGCAGACGCGGCGACGCAGAAAAAAAAAAAAAA
S1_8836461	8	10.333													CAGCCGCCGCGGAGCGCGCCTCCGGCGACGGGTCGGGAGCTTGCTTCGGGCTGTGGCCTT[A/G]TTG
S1_32131322	8	10.865	gi|4	1530487	Zjn_chr02	861583	scaffold_9	1945821	Chr01	2709911			Chr01	4318296	CTGCGCGGAGGCGGTCTGCGG[C/T]GGGGCGAGCCACTGCAGAAAAAAAAAAAAAAAAAAAAAAAAA
S1_1881436	8	11.189													CAGCACATCAGGCGTTGGTGGTGATTCGAGAGCGC[C/T]GTGGACGCCACCGCAGTGCGCGCCGGCA
S1_12144049	8	11.726													CAGCGCAGGCAGAGGACGCGAAGAGTCCGGTGAGGACGAGGGTGTTGG[A/G]CTGGAGGCCGGACTT
S1_4685431	8	12.156													CAGCAGTGTCAACGGCCGGCCTGCCGACGC[A/G]AGCGAGAGCCGAGCCATTGAAAGCAGAAAAAAA
S1_13204653	8	13.763													CAGCGCGGCCGCTCCAGCGGACACCCGGACCTGCGCATCTCCCGGTCGTCCG[C/T]CGGCTCGCCGG
S1_4267546	8	14.415													CAGCAGGTCACAGAAGGCCAGCTCATCAGTCTCATATCGGAGTTC[A/C]TTGGCAACGCCAGCGACT
S1_19881232	8	15.02	gi|9	4588812											CAGCTTCGAGGACGAATCGAGCTCCGGAGGC[A/G]ACGAGCTGAAAAAAAAAAAAAAAAAAAAAAAA
S1_18254109	8	15.295	gi|9	4588812											CAGCTCGT[C/T]GCCTCCGGAGCTCGATTCGTCCTCGAAGCTGAAAAAAAAAAAAAAAAAAAAAAAA
S1_12911834	8	15.965	gi|8	4692159											CAGCGCGACTGCTCGGTCGATTGCCGAGATGTC[C/T]GACTGCCGACGATCTCAATCCGCATGCAGA
S1_28280526	8	16.47			Zjn_chr02	570823	scaffold_9	1343431							CTGCCGCGGCCGCGTCGGGCGGCGC[G/T]CTCCTCCTCTACCTGCTCCTCACCTGCCGCCCGCAGAA
S1_12171245	8	16.752													CAGCGCAGTGAGGATCGGAATGGGCCAGATCGGGAAAGAAGTGA[A/G]CTCCTTACTGAGGCGTCCA
S1_15712840	8	16.889													CAGCGTCGCGCGCCGCCACATCCTGGCCGCCAAGCTTCG[C/T]CCTCTCCTCCTCCCCGCCGCTTGG
S1_25163728	8	17.038													CTGCCAAGCGGCGGGGAGGAGGAGAGG[A/G]CGAAGCTTGGCGGCCAGGATGTGGCGGCGCGCGACG
S1_13618146	8	17.156													CAGCGCTGTTCGACACGTACAAGAAATGGACGCCTCAGTAAGGAG[C/T]TCACTTCTTTCCCGATCT
S1_23546151	8	17.897													CTGCAGGCTGTGAGATTGGAGCTCCAGGTGACCAGAGAAGCGCACATCGC[C/T]GATGCTGAAAAAA
S1_1054119	8	18.64	gi|4	1045576	Zjn_chr02	505366									CAGCAAGCGGGACCGGGA[C/T]CGGGACAGCCGGCGCCACCGCCATCGCCGCCGGAGCCCCAGCTCC
CDATG4-2059/2060	8	19.648
S1_11885447	8	20.134													CAGCGATGCCCGGGCGCGCAGGTCCGCCACGCCGGCATCCGTCAGC[G/T]CGCAGAAAAAAAAAAAA
S1_30970006	8	20.416													CTGCG[A/C]GCTGACGGATGCCGGCGTGGCGGACCTGCGCGCCCGGGCATCGCTGAAAAAAAAAAAA
CDCA3-263/264	8	20.418
CDGA4-1301/1302_175	8	21.217
S1_26015412	8	21.37													CTGCCATCTCC[A/T]CAACGACACACCCCTTCCGGAGAGGAAGCGAGGAGGGCGGGCGCGGCGGCGC
S1_12575345	8	22.01													CAGCGCCGCCGGCCGGCCTTTCACCCATCCATCTCTTCTTGCTC[A/T]CTTTCTCGTCTCCAACACC
S1_32442445	8	22.21													CTGCGCTCTTGTGCTTTCCCCGTCGGGTGTTGGAGACGAGAAAG[A/T]GAGCAAGAAGAGATGGATG
S1_36573131	8	23.292													CTGCTCGGGCCATGTTCGACGAAAGGCCGC[A/G]CCGGAACGCCGTCACCTACGCTGAAAAAAAAAA
S1_15498224	8	23.733													CAGCGTAGGTGACGGCGTTCCGG[C/T]GCGGCCTTTCGTCGAACATGGCCCGAGCAGAAAAAAAAAA
S1_6783844	8	24.392													CAGCCAGCGACGTTCCGGTTCCGGCTCCGGCGGCGGAGGAGCA[C/G]TCGCCGCAGAAAAAAAAAAA
S1_18692755	8	24.421													CAGCTGACCCATCACAGTGGGCGGCCTCCTTGCCTCCTCAGCGTTCTCCCTATC[A/G]AGTGCAGAA
S1_1361227	8	24.524													CAGCAATCCAGCAAATCGGCGACGCC[A/C]GCGAAGAAGCAGAAAAAAAAAAAAAAAAAAAAAAAAA
S1_3097336	8	24.666													CAGCACTGAGGAATCACGCCGCTTAACGACGCCTC[A/G]CCTCCCTTGTCAGACGACATGACGCGGC
S1_1468640	8	24.926													CAGCAATGGCCTTCCATGGAGAAAGAAAGACAGTCTCCA[A/G]CGAAGAAGAACGGTGCCTGTGCGT
S1_2601629	8	25.166													CAGCACGCACAGGCACCGTTCTTCTTCG[C/T]TGGAGACTGTCTTTCTTTCTCCATGGAAGGCCATT
S1_6502938	8	25.966			Zjn_chr01	175227									CAGCCACGCTCGACGCCTTCTTCCCCGCGGGATCCCC[G/T]CCCTCGCACTCCGACGCGCTGAAAAA
S1_15571324	8	60.085													CAGCGTCAGGGGCCGCGTACGGC[A/C]CAGCTCATTGGGAGCGCGCAGAAAAAAAAAAAAAAAAAAA
S1_6379214	8	60.295													CAGCCACCGAGGA[C/G]GAGGAGGAGGCAGGGGTGCGGATGGTGTTGACGACAGCAGAAAAAAAAAA
S1_12797924	8	60.586													CAGCGCCTCTGCTGTTCTGCCGG[C/T]ATATATGGGTGGCCGCACATACGTACCAGAGCTTGCAGAA
S1_36366357	8	60.821	gi|4	26474613	Zjn_chr01	18754202									CTGCTCGCCATTGGTCTCAGTGACAATTCGGTTGCATTGTGGGATCTGACCAATCG[A/C]TTGCTGA
S1_29725741	8	60.874													CTGCCTCCGCGGCGTGCGCCATGGACGGGTGCAGAGAGAA[C/G]ACGGCGGGGCCGAGATGCAGAAA
S1_24475221	8	60.989													CTGCATCTCGGCCCCGCCGT[C/G]TTCTCTCTGCACCCGTCCATGGCGCACGCCGCGGAGGCAGAAA
S1_1039607	8	61.102	gi|4	26474613	Zjn_chr01	18754202									CAGCAA[G/T]CGATTGGTCAGATCCCACAATGCAACCGAATTGTCACTGAGACCAATGGCGAGCAGA
S1_14879210	8	61.184	gi|4	26440006	Zjn_chr01	18719971	scaffold_9	58220118	Chr01	72617668	Chr3	724898	Chr01	150790879	CAGCGGGAG[A/C]GGACCTGAAGACGGGGCGGAGGAGGCCGCGGGAGTCGTGCGTCCAGAGGTCGGT
S1_22989147	8	61.244													CTGCAGAACTGGAAAGATGGAGGAGAGGAAAAGGGGAAGGAAAAGG[A/T]TTTGTTGAGCTCTAGTA
S1_3207427	8	61.341													CAGCACTTGCCACGGTGGCCCGGAAA[C/T]GTCGGACCACATCATCCGGGACTGCCCCTTCGCTGAA
S1_25604341	8	61.677													CTGCCACTGCCTTCTTCCCTCCCTACTAGAGCTCAACAAA[A/T]CCTTTTCCTTCCCCTTTTCCTCT
S1_10969436	8	61.763													CAGCGAAGGGGCAGTCCCGGATGATGTGGTCCGAC[A/G]TTTCCGGGCCACCGTGGCAAGTGCTGAA
S1_15087816	8	62.155	gi|4	26373313											CAGCGGGGTGGACGA[A/G]AGGTCGCAGGTGTGGTACGCATCGGGCGTCACCTGCAGAAAAAAAAAA
S1_26911452	8	62.506	gi|1	3067828			scaffold_1	38865203							CTGCCCGCGACCTCATTCCCGTCGCTCGGCTACTCGGCACTGCCTAGCGGC[G/T]GGGCGCGATTCC
S1_21147516	8	62.626													CTGCAACTTGCATGC[A/G]CGTTGCACACCAGCCCCATCTGTTAGTTGCACAGATCAGACAAGCAGA
S1_23689839	8	62.76	gi|4	26373313	Zjn_chr02	17638056									CTGCAGGTGACGCCCGATGCGTACCACACCTGCGACCT[C/T]TCGTCCACCCCGCTGAAAAAAAAAA
S1_3986258	8	62.967													CAGCAGGCCGCGGAGGCCGCCCTCCGCCACCACGGCCCGCCGCAAGGCGTCGTCGTT[G/T]CTGGAC
S1_12267044	8	63.295	gi|4	26237894	Zjn_chr02	17536905	scaffold_9	57858083					Chr01	148623921	CAGCGCCACCACCGACAGCGCCAGGCACCACGACGCCGCGTCC[A/G]CCGCCGCCGCAGAAAAAAAA
S1_912839	8	64.004													CAGCAAGAGCAAGACGGCGGCGGCGACGGGTCGTCGTC[A/G]TCTGCGTCGTGGGTGGCGTCGGCGC
S1_27413110	8	64.17													CTGCCGAAC[C/T]GGACGAGAGCGTGTATCGTGGAGGAGGCTCCTGGTACCTGAGCAGAAAAAAAAA
S1_11776364	8	64.622			Zjn_chr01	18354318									CAGCGAGTTCTCGTTCACCTGCTGGCCCACGACGATCCTTGGGTCGGTGATCTTGTCGATCTC[G/T]
S1_12019312	8	64.703													CAGCGCAAGGG[A/C]GAGATCGACAAGATCACCGACCCAAGGATCGTCGTGGGCCAGCAGGTGAACG
S1_17406022	8	64.96	gi|4	25927998	Zjn_chr01	18348072	scaffold_9	57466169	Chr01	71753742	Chr3	1419980	Chr02	142850631	CAGCTCCAGGTCCTTCATCGA[A/C]ATGGACCCCGCAGAGCTCTTCTCCATGCGGTGGACAACGACG
S1_6585122	8	65.743													CAGCCACTCGATGGTCTCCGC[G/T]CGTGTTCCGTAGCCACGCCGTGCCGCGCGGGCTCCGCAGAAA
S1_10464309	8	66.075													CAGCCTGC[G/T]TGTCGTCGTCGGGATCGACGACCTCGTACGTGCGTGCTCTGTGCTGAAAAAAAAA
S1_1778147	8	66.25													CAGCACAGAGCACGCACGTACGAGGTCGTCGATCCCGACGACGACA[A/C]GCAGGCTGAAAAAAAAA
S1_2689961	8	66.69	gi|4	25723176	Zjn_chr02	17176403									CAGCACGCGGATCTCCTCCTTCTCCTCGAACTCCGACAAACAGATGGCACACTCGGCGAG[G/T]ATC
S1_8768923	8	67.027			Zjn_chr02	17015263									CAGCCGCCCTGGCGAGACGCCT[C/T]CGCGCCTCCGGGGGGTCGGCCCCGCAGAAAAAAAAAAAAAA
S1_29995437	8	67.722													CTGCCTGACTCCGCCAGTTGCGGCGCCAATGCGTGC[G/T]GTCTGGCGAGCGGCACCACGTAGGTAA
S1_38534632	8	67.823													CTGCTTACCTACGTGGTGCCGCTCGCCAGAC[A/C]GCACGCATTGGCGCCGCAACTGGCGGAGTCAG
S1_19439763	8	68.06													CAGCTGTGCTCACCTCACCTCTCCCCTCGACCCCTCGGCGTCGAAACCTAGCCACGCCGGGG[A/G]T
S1_19730516	8	68.234	gi|4	25224039	Zjn_chr01	17893106	scaffold_9	56651242	Chr01	70674507	Chr3	2133069	Chr02	139842307	CAGCTTCAGGATCTG[C/T]TTCGTCTCTTCCACCTCAGTCACAGTGCACAGGCTCCATTTCGGCAGA
S1_36003957	8	68.435													CTGCTCCGGTCACGCGCCGTGGAAGCCACGGGGGCCTCTGGCGCGGTGACGCTAGG[A/C]GCTGAAA
S1_27258615	8	68.62													CTGCCCTGAGCCAA[C/T]CCCCGGCGTGGCTAGGTTTCGACGCCGAGGGGTCGAGGGGAGAGGTGAG
S1_15335428	8	69.26			Zjn_chr02	16821868	scaffold_9	56467671							CAGCGGTGGCGACATCCGGCCCGGCGA[A/C]GGCCACCTCGTAGCTCAGCGCGGCGAGCTGAAAAAA
S1_2081829	8	69.439													CAGCACCAGGGGTCCTCAAGCCGCCGCC[G/T]GTTGAGTTGCGCTTGGCAGAAAAAAAAAAAAAAAA
S1_27648621	8	69.671													CTGCCGATCCACCTCGACCC[G/T]TGACCAACTGGTTCGTGTCGCCGTTCGCTGAAAAAAAAAAAAA
S1_22657840	8	69.773	gi|4	24986911	Zjn_chr02	16774354	scaffold_5	45313788	Chr01	70292182	Chr3	2467370	Chr01	144636705	CTGCACGTCGGCGTCGGTTTTCGGGTGGAAGTAGGTCGG[A/G]TACGGCACGGGGTAGTCGCTGAAA
S1_38002031	8	69.935													CTGCTGGTGCTGGTGGTGTCCGGTTCGGTG[A/G]CGGCTGGTGGACTCTGCTGAAAAAAAAAAAAAA
S1_25161920	8	70.309													CTGCCAAGCGCAACTCAAC[A/C]GGCGGCGGCTTGAGGACCCCTGGTGCTGAAAAAAAAAAAAAAAA
S1_36188539	8	71.194	gi|4	24608761	Zjn_chr02	16493879									CTGCTCCTGTTGCTACCTACGCCTCGAAGGTGGCCCAA[A/T]CAGCAGAAAAAAAAAAAAAAAAAAA
S1_16170859	8	71.597													CAGCGTTCCGTTTCCCTTGCTGTGATTCTGACGGAGGTCGTCGCGATGATGCAGGGGG[A/C]AAGAA
CDCA7-703/704	9	0
CDCA6-589/590	9	12.447
CDCA2-229/230	9	13.008
CDCA4-319/320	9	17.247
CDCA8-709/710	9	18.67
S1_33542450	9	20.346	gi|5	195077											CTGCGGGCGCTCGTCCTCCCTCCGCACCTGCCGCGGCGGCTCTGTTCTC[C/T]TGGCCTTGGGCTGG
S1_18845063	9	20.623													CAGCTGATGCGGAGAAAATTCGGACAAGCGCGTCGTCGGAAAAGCATGCCCGATTTGCACGC[A/G]C
S1_11538753	9	21.096	gi|9	4352658	Zjn_chr18	321406									CAGCGAGCCCAGCTTGCTTGAGGACCTTGCGGTTGCGGCGAGGGGTGGAGCA[A/G]AGACACTGAAA
S1_30099424	9	21.258													CTGCCTGCGGCCTGTCTTGGCCA[A/G]GCACCAACGGGAACGGACTAGCAGAAAAAAAAAAAAAAAA
S1_14566328	9	21.463													CAGCGGCGGCGGCAATCAATTAACTAC[C/T]GGCAGACAGCTCAACAAGATGGCCCGCAGAAAAAAA
S1_18050812	9	21.594													CAGCTCGCGGG[A/C]GTCCGGGTGCACCATCTTTGGCCGGAGCAGGCACAACTTGATCCTGGCGCCG
S1_8021661	9	21.924													CAGCCCGGCGGCGCCAGGATCAAGTTGTGCCTGCTCCGGCCAAAGATGGTGCACCCGGAC[G/T]CCC
S1_32494019	9	22.457													CTGCGCTGTTCACCGCCG[A/G]CTGTTCCGCATCCGTAGCTCCCGGCCAACTGGCCGCATCTTCCCA
S1_16768755	9	22.637													CAGCTAGGCTGGGAAGATGCGGCCAGTTGGCCGGGAGCTACGGATGCGGAACAG[C/T]CGGCGGTGA
S1_7412339	9	22.916													CAGCCCACGCATTTGGGTAGATTAGGGATTGGCATCCC[A/G]AGAAGACGAAGACCAAGGGGCTGAA
S1_14380153	9	23.452													CAGCGGCGCACCGGGTACGAGCACAGGGCGCAAGGGGCCCAGATCCCCACTG[C/G]TCGTCTCGGCT
S1_6764206	9	23.719													CAGCC[A/T]GCCCCTGTAAGACCAGATCCTCTGCGATCGCGTCACGGTGCGGCGCTCCCGGCACTAA
CDCA3-245/246	9	26.849
S1_13827821	9	27.848	gi|5	1113945	Zjn_chr18	680821	scaffold_3	3027900	Chr09	2535786	Chr5	1548765	Chr17	8147799	CAGCGGAGCGGGCCGTCGTC[C/G]TTCAAGGACCCGGCGGAGGAGTTCAGCCTCGCGCAGAAAAAAA
S1_28448035	9	28.713	gi|5	1242162	Zjn_chr18	755055									CTGCCGCTGGCGGTGAACCTGGAGCACGAGGACT[A/G]CCTCCGCCTGCCGCGCCTCCGGATCGAGT
S1_23377363	9	30.191			Zjn_chr18	971236	scaffold_3	3567062	Chr09	3386065			Chr17	15280038	CTGCAGGAGCTCATCCCCAACTGCAACAAGGTTACTCACTGCTGACGTCGCAATGCATCGTG[A/G]C
S1_1551705	9	30.57													CAGC[A/G]ATTGGGGGCAAGGGAATTTCAATCGCGGGAGGAATCGAAGCGTACCTCGTCGTCGCTGT
S1_30797046	9	30.923													CTGCGACGGTGGCGTGGTCGGCGATCCGGAAGAAGGACCGGGTAG[A/G]AGGGACGCCTCCTTTGTA
S1_17360919	9	31.105	gi|5	1674164											CAGCTCCACGTCCGAGGT[C/T]GCCGCCGCCGACGCGGCCTCCTCGTCGTCGTCCCAGGACGACATC
S1_35124220	9	31.205													CTGCTAGTGTGCACGGTCG[C/T]CACGATGCATTGCGACGTCAGCAGTGAGTAACCTTGTTGCAGTT
S1_20905030	9	31.729													CTGCAACAGCGGCGACTGACCGTGACCCT[A/G]ACTGTTTCCAGCTGAAAAAAAAAAAAAAAAAAAA
S1_31261430	9	32.222													CTGCGCAAGTACACGAACACGACAACCGG[C/T]GGCGCGCCGGATCTGCTGAAAAAAAAAAAAAAAA
S1_672425	9	32.689													CAGCAACGATTTAGATCAGGTGTG[A/C]AATGCATTGATGCTCGAACAGTAAGTCTGACTGATTTGT
S1_18354111	9	32.831	gi|5	1995478											CAGCTCTAGG[G/T]GAGGCGGCGGAAGGGTTCCTCCCGCTGGGGAGAGCATCTGGCTGGTGAAGAAG
S1_1805343	9	33.112													CAGCACAGCCCTGTTCGCCAGTCCCCGCGCACGGTGGCCACG[A/C]GATCGAGCGTTGCCCGATCAG
S1_2277363	9	33.444													CAGCACCGCCTTCGGCCGCCTGGGCGACTGGAGGAGGAACAGGAGCCTCGATGACCGGCGGC[C/G]C
S1_3963962	9	33.578					scaffold_3	2210573							CAGCAGGCCAGGCCGGCGCGCGCCGCGCCGTGGCCCAGCACGAGCGGCGCCCAGGCCAGCG[A/T]GG
CDCA5-491/492	9	35.982
CDGA4-1259/1260	9	36.269
CDCA1-7/8	9	36.532
CDAAC5-2563/2564	9	36.651
S1_6911006	9	37.523													CAGCC[A/G]GTAACGCATTCTCGGTCAGCCCCAGCTCCTGTGGAGGCTCGGGAGCAGAAAAAAAAAA
S1_37452363	9	37.684	gi|5	2731795	Zjn_chr18	1512270	scaffold_9	7042579							CTGCTGATGTTCGGCCGCGACTGGAAGACGATCGAGCAGTTCGTGGGGACCAAGACGGCCAC[A/G]C
S1_24156724	9	37.817													CTGCATAGGGCTCATCCAGGCTC[A/G]CTGGATGCAACCATCATGAGTTTGGATGCTGAAAAAAAAA
S1_29208036	9	37.977													CTGCCGTCGGGCTCCAAGCTGGCGGAGGGGAGATT[C/T]AGCCGGAACCGCCACCTCTCCGCAATCC
S1_27847254	9	38.088							Chr08	41770385			Chr14	37178990	CTGCCGCCACGGAGGGTGAGGCGGCCGAGGATGTAGACGGCGAGGGAATCGGC[C/T]GATAGGTAGG
S1_21719642	9	38.213													CTGCACAAGTGCGGTGCGTTGGCGACGACCTGAAGCCCGTC[A/G]TCCCCCTCCCTCGCGACGAGCG
S1_5087732	9	38.3													CAGCATCCAAACTCATGATGGTTGCATCCAG[C/T]GAGCCTGGATGAGCCCTATGCAGAAAAAAAAA
S1_6493839	9	38.38													CAGCCACGCGCCGGTGGCCCGGGGGCCGGCCGGGGAGG[C/T]CCGCACGCCAGCGGCAAGGGACCCA
S1_38321924	9	38.47							Chr08	41770396	Chr11	25934232	Chr14	37178997	CTGCTGTGGCTCGCCTACCTATC[A/G]GCCGATTCCCTCGCCGTCTACATCCTCGGCCGCCTCACCC
S1_36465918	9	38.566													CTGCTCGCGTGGAAGGC[A/G]ACGCTGAAAGGCGGCGGCGACGCGCTGAAAAAAAAAAAAAAAAAAA
S1_22375543	9	38.67	gi|5	2968530	Zjn_chr17	2350268	scaffold_3	6572723							CTGCACGAGCAGGTCGAACACCTGGTCCCTGTCCATCATGTT[C/G]ACCCTGACGCAGAAAAAAAAA
S1_1068540	9	38.767	gi|3	24052723			scaffold_3	6587334	Chr03	4694847	Chr5	4173389			CAGCAAGCTCAAGACGCTACACATCAACTCCAACCGCCT[C/G]GAGGGCCCCATCCCGGACGCCATC
S1_4648018	9	39.032													CAGCAGTGGCAAAAGCC[A/G]CAACAGGATCCGGCGCTCGCGCCTTCATCCTTCCCCGGACAGCAGT
S1_6630713	9	39.377													CAGCCACTTTTA[C/T]GCCATCGTCTTACGGTACGTCTTTTACCGTAGTGTTTGCCGGCAGAAAAAA
S1_15272957	9	39.717													CAGCGGTGAGGCAAGCCGGCGCCGTTGGCCACACCTGCTTCGCACGATGCGCCAGC[C/T]CTCCGCC
S1_13878250	9	40.064	gi|5	3250684	Zjn_chr17	2769569	scaffold_3	6946669	Chr09	7316403	Chr5	4835356	Chr17	24243936	CAGCGGAGGTCGCCACGCGGAGGAGGGCCGTGCTCCTGGTCGGAGTCTC[A/G]GTGCTCCCGCTCCT
S1_38293645	9	40.345													CTGCTGTGCTCGCTGGAGACGGGGAGTGGGGTGGCAGTCACGTG[A/C]GCGTTCGGGGCAGAAAAAA
S1_25995124	9	40.885													CTGCCATCGCCGTCGGCGAGGTT[C/G]GTGGCGGCGAGCCAGCGCGTGACCGGCGAGAGCTGAAAAA
S1_25985053	9	41													CTGCCATCGACCCCCGCCGCCGTGGCGTGGGTCCACGTCGCCGACTTCTTCG[A/C]GCTGAAAAAAA
S1_18416736	9	41.086													CAGCTCTCGCCGGTCACGCGCTGGCTCGCCGCCAC[C/G]AACCTCGCCGACGGCGATGGCAGAAAAA
S1_16504327	9	41.16													CAGCTACCGGCTTCAATCACAGACCC[A/G]TGATCTAGAGGAAGAGGAACAAATGTTGGGCATTGAC
S1_25114315	9	41.369													CTGCCAACGCCACG[A/T]CGGCGGTTCTCATGATGCAACAGCGGCAGAAAAAAAAAAAAAAAAAAAA
S1_14494910	9	41.47													CAGCGGCGG[A/G]GGAGGAGCAGGAGCTCACCATGGCGGATCCGGCGAGCAGAAGCGGCGGCGGAGA
S1_30079045	9	41.567													CTGCCTGCCTGCCGGGTTGGCGCTCCCTCCAGATTCCAGCGCGC[A/T]GAAAAAAAAAAAAAAAAAA
CDATG1-1889/1890	9	42.161
S1_11729225	9	42.641	gi|5	4235693	Zjn_chr18	2383894	scaffold_3	4977685	Chr09	11645557	Chr1	16153540	Chr16	27603540	CAGCGAGGTGGTGTTCCCGCCGCT[C/G]GACTCGCCGTTCCAGGCGCCGGGGTACCGCTCCGTGCAG
S1_15949918	9	42.887													CAGCGTGCGCTCGCACC[A/G]GGCCCCACCACCTCCCATGCAATGCATATTCGTTCTCTTTTTGTTT
S1_13667709	9	43.225													CAGCGGAA[A/G]CCAGCTCCGCGCGGCGCCTGTGCTCCCGTCTTGCTCCATCTCTCCTCCGGCGAGG
S1_11346560	9	43.446													CAGCGACGTAGTCATGGCGTCGAACATCCACGCGTCTCCGATGTCGGAGGAGTCGAGCT[A/C]CATT
S1_20516639	9	43.638													CAGCTTTGGGCGGAACTCCGGTGACGTCCTACATGCAA[A/G]ATAAGACACCAAAGCAGAAAAAAAA
S1_7403220	9	43.75													CAGCCCACCTGCAAGTAGT[A/G]CACCGCGTCTGCGGCCACCATAATGGCCGGATCGATGGCTGAAA
S1_15625041	9	43.796													CAGCGTCCCGGTGGACAGTGCCCTTGGGGCGGAACACGTG[C/T]AGAGAACGAACCGTGTGGCGCAG
S1_10568908	9	43.836													CAGCCTG[G/T]TTCCGCGGATCTGGGGGCCTGACTCATGTGGTGCAGAAAAAAAAAAAAAAAAAAAA
S1_16056117	9	43.969													CAGCGTGGGGTGCGGA[C/T]GGCGTTGGTGGCTCCGGTAGCTAGGCGGCGGCGTTGACTTTCTGGGA
S1_17739802	9	44.018			Zjn_chr01	5031172									C[A/T]GCTCCTCGCCAACCTCGACGTCGCCTTCTCCTTCTCGTCATGACCTGTTGTCCTCCCAAGCT
S1_19234219	9	44.102													CAGCTGGTCGGCGCTCAT[C/T]GACACGGCGCCGCGCACGGCAGAAAAAAAAAAAAAAAAAAAAAAA
S1_16010422	9	44.171													CAGCGTGGCACCGACGGCCGG[C/T]ATGCCTCGGTGAGTTGTGCCTCCAGGTCGCTGAAAAAAAAAA
S1_12548548	9	44.229													CAGCGCCGCCCCAATTCCAAACCCTAACTCGCCGCCACACTGCCCTC[A/G]GCCTCCACCGCGTCAG
S1_36581450	9	44.271													CTGCTCGGGGAGGAGGACAAGGAGAGCGTAGTGCTGACGCGGTGGAGGC[C/T]GAGGGCAGTGTGGC
S1_29291023	9	44.372													CTGCCGTGCGCGGCGCCGTGTC[A/G]ATGAGCGCCGACCAGCTGAAAAAAAAAAAAAAAAAAAAAAA
S1_10276762	9	44.524													CAGCCTCTCCGTCGTCCCAGAAAGTCAACGCCGCCGCCTAGCTACCGGAGCCACCAACGCC[A/G]TC
S1_11186333	9	44.685													CAGCGACCTGGAGGCACAACTCACCGAGGCAT[G/A]CCGGCCGTCGGTGCCACGCTGAAAAAAAAAA
S1_20281664	9	44.888			Zjn_chr01	5031172									CAGCTTGGGAGGACAACAGGTCATGACGAGAAGGAGAAGGCGACGTCGAGGTTGGCGAGGAGC[A/T]
S1_14681711	9	45.577													CAGCGGCGTC[C/T]GTCCGCGCGCGGCCGCTTGTCTCGTGCGCGCTAGTGCTGAAAAAAAAAAAAAA
S1_4334551	9	45.868	gi|5	11656066	Zjn_chr18	3827009	scaffold_3	26535432	Chr09	38312950	Chr5	15872686	Chr17	39296725	CAGCAGGTGGAGGACTTCAAGGCGGTGCTCCGCATCCTGCCGGTCTGGAG[C/G]GCAGAAAAAAAAA
S1_9590734	9	46.005													CAGCCGGTGGTGGGCACCGGAGTTCGGTATGGG[C/T]GTGAGGGCGAGCTGAAAAAAAAAAAAAAAA
S1_11924562	9	46.271													CAGCGATGGGTGAGCGAGCAAAAGGAGGAAACATAGTAGGCGAGAGGAAGAAGAACGCTCA[G/T]GC
S1_10217940	9	46.46													CAGCCTCGGCAAGACGCTGACACCGGACGACTGCTTTGG[C/G]CCCTGCCTCCTGGCCTGCTGAAAA
S1_3855308	9	46.633													CAGCAGG[A/G]GGAGTTCCTCGCGGGCAAGCAGGGTGAGCCGCCGAGGCCGGAGCTGAAAAAAAAAA
S1_1050914	9	46.873													CAGCAAGCGGCAG[A/G]GGACCAGCACCACCACCAGGAGGAGGACTCCGGCAATAGTAAGACGCCTG
S1_7918626	9	47.013	gi|5	11962110	Zjn_chr18	3486180			Chr09	41296440			Chr16	40913206	CAGCCCGCCCTGCGACGCCGTGAAC[C/T]GGCCCGTCATGGTCTCCAGCAGAAAAAAAAAAAAAAAA
S1_419747	9	47.121													CAGCAACACCGGCCACAGCAGGATCGGAGTCGGACGGCACCACCGC[C/G]GGCTGAAAAAAAAAAAA
S1_7962706	9	47.228													CAGCC[C/G]GCGGTGGTGCCGTCCGACTCCGATCCTGCTGTGGCCGGTGTTGCTGAAAAAAAAAAAA
S1_37047339	9	47.372	gi|5	11953815	Zjn_chr18	3517621	scaffold_3	25617772	Chr09	41276528	Chr5	16717964	Chr16	42124109	CTGCTCTTCGTCGGCGGCCGGCTCGTTGGCGACGCCGA[A/C]GAGGTGCGGCTCCTCCACGAGAGCG
S1_33377062	9	48.29			Zjn_chr18	3251760	scaffold_3	25016716	Chr09	42990079			Chr17	37205519	CTGCGGCTGGATGTAGGGGCAGGACTCCTCGCGGTACAGCGGGTGGCCGTCGGCGTCGGGA[A/G]CC
S1_29190730	9	48.431													CTGCCGTCGCGTCCGTGGCCTCGGCGCTC[A/G]CCACGGCGGCGCTCCTCCGCGTAAGTTTCACTTG
S1_3915142	9	48.595													CAGCAGGCAAGTGAAACTTACGCGGAGGAGCGCCGCCGTGG[C/T]GAGCGCCGAGGCCACGGACGCG
S1_8913423	9	48.986													CAGCCGCCTCTCGTAATCGATG[C/T]CGTTGTCCGGCGAGAACAGCATCTCCCAGTCGATGTCGCTG
S1_34012724	9	49.482													CTGCGTCAGAGTGGAATGCGTTC[C/G]GTTCCATGCAGATATGCATCGATGCCGGCAGAAAAAAAAA
S1_1723717	9	49.761													CAGCACACCGGCCACC[A/G]TTGCCGCCTCCGCCGCGCCGGCTAGGCCGCCGCACTTGCCACCCGCT
S1_29095427	9	49.957													CTGCCGTATGCCCGTATCTCCGTCTT[C/G]CCCTTTCCCCACACGATTGCCGCTGAAAAAAAAAAAA
S1_4346926	9	50.324													CAGCAGGTGTACGGGAGGAAGCTGG[C/T]CCTGTACGTGCAGTGCGCCGGGCTGAAAAAAAAAAAAA
S1_6645514	9	51.429													CAGCCAGAAGGAA[A/G]GAGATCGCCGCCGTGGAAACCAGGGTCACTTGCCACGGCGCCGGCAGAAA
S1_28763848	9	51.766													CTGCCGGCGCCGTGGCAAGTGACCCTGGTTTCCACGGCGGCGATCTC[C/T]TTCCTTCTGGCTGAAA
S1_8010346	9	51.97	gi|5	13153622	Zjn_chr17	5882114	scaffold_3	22657120	Chr09	47287339			Chr17	48832323	CAGCCCGGCCTCCATCACTCCGCTGAAGTACTTCGCCGGCGCGGC[A/G]AGGCACAGCACGGCCTCC
S1_10079111	9	52.12													CAGCCTCCCG[C/G]AGACGGCGAGCCGCCCCGCCACCGGCCCGCAGAAAAAAAAAAAAAAAAAAAAA
S1_37585724	9	52.32	gi|5	13153624			scaffold_3	22657115	Chr09	47287339			Chr17	48832318	CTGCTGGAGGCCGTGCTGTGCCT[C/T]GCCGCGCCGGCGAAGTACTTCAGCGGAGTGATGGAGGCCG
S1_22355620	9	52.551	gi|5	13281999	Zjn_chr18	5602475	scaffold_3	22504785	Chr09	47615317	Chr5	18758087	Chr17	49669033	CTGCACGACGCCGACCCGC[C/G]CGTCATCCACCGCGACGTCAAGTCCGCCAACGTGCTCCTCGACG
S1_13211719	9	52.768													CAGCGCGGCCTTCCGGTG[A/C]TGAGGGTGGCCGAGGTGCACCGGACCTCCTGCTGAAAAAAAAAAA
S1_3866935	9	52.981													CAGCAGGAGGTCCGGTGCACCTCGGCCACCCTCA[G/T]CACCGGAAGGCCGCGCTGAAAAAAAAAAA
CDCA7-681/682	9	53.459
CDGA3-1135/1136	9	53.54
CDCA7-667/668	9	53.68
CDGA4-1323/1324	9	53.89
S1_5500331	9	55.892													CAGCATGCCCCCATACCTCCTTGCGGCGGC[A/G]TCCACTTCGACGGAGACCTGCTGAAAAAAAAAA
S1_21302124	9	56.078													CTGCAAGCTGAAAGGCTGGAGGA[C/G]AGGAGGAGAGGAGGCCTTCGATAGCAGAAAAAAAAAAAAA
S1_14201454	9	56.472													CAGCGGCCCTTTTTTTTGCCGGTCGTGTCAGCGCGTGGCCTACCACGATCGAC[A/G]TGACATGCTC
S1_6848841	9	56.547													CAGCCAGGAGGTGGGCCGTGTCAGGCCGGCCGGTGCAGTT[A/G]ATTGCCTTCCGGGGCACGTACGC
S1_31860551	9	56.727			Zjn_chr17	9101202	scaffold_3	20875990	Chr09	49268187			Chr17	54675095	CTGCGCCTGTTGGATGACGGCACCGTCGACCGCACCTGGACCGGCCCGCC[C/T]GAGGCGCTGAAAA
S1_27956307	9	56.9	gi|5	14138801	Zjn_chr17	9098057									CTGCCG[C/T]CGATGCTCGTGTCCGTGGCGGAGCACGACCTCATCTACGACACCAACATGGAGTACT
S1_35871623	9	57.179													CTGCTCCGAACCCTCGCGGACG[C/T]GGTCGAGCCTGCCGACCAGCCGCCGCAGAAAAAAAAAAAAA
CDCA7-675/676	9	57.786
S1_38643221	9	58.749			Zjn_chr17	8968478									CTGCTTCAGAAGTTGACCTG[C/T]GTCTCGTTTGAACAGCACCCTATGCATGCTCTCTCCCGCCGCC
S1_26183618	9	59.206													CTGCCATTGCTGGCGTA[C/G]CGGAGTAATGGGGAGCTCAGAGTTCTGTTGGAATGCGTGCACGCGA
S1_6394521	9	59.482													CAGCCACCGCGCACCTCGTC[C/G]AGGGACAGCGCCGGCGCCGAAGACGCGACGGGCACGGCCGCGC
S1_12649508	9	59.753	gi|5	14460067	Zjn_chr05	18018794	scaffold_5	43200391	Chr03	69375026	Chr1	38401281	Chr16	55522532	CAGCGCC[G/T]GCACAGGTAGTGCATCACCAGCTCCTCGTCCGTCGGGTGGAACCGGAACCCCGGCG
S1_18063652	9	60.151													CAGCTCGCTCACCTGGGCGCTCGTCTCGCATGCCGCCGGCCACTCGCCTCG[C/T]GCGCGGACGGAG
S1_37862723	9	60.297													CTGCTGGGGCGAAACTGCTGAC[A/G]TGCAATTCATCAGTTCTATCTCCTGCTTTGCTGAAAAAAAA
S1_214634	9	60.524													CAGCAAAGCAGGAGATAGAACTGATGAATTGCA[C/T]GTCAGCAGTTTCGCCCCAGCAGAAAAAAAA
S1_17420831	9	60.724													CAGCTCCATCCGCGCACGAGGCGAATGGCC[G/T]GCGGCACGCGGGACAACAACGACGCACGGGCCG
S1_35033306	9	61.003													CTGCT[A/G]GCGGCTGAGACTGGGAGTGACGCTAGGTCTAGAATAACCTGCACAATGCAGAAAAAAA
S1_2084915	9	61.348													CAGCACCAGTACCC[A/G]CCGGGAGCGGCCGCCAAGCCAAGTGAGCAGAAAAAAAAAAAAAAAAAAA
S1_35445031	9	61.62													CTGCTCACTTGGCTTGGCGGCCGCTCCCGG[C/T]GGGTACTGGTGCTGAAAAAAAAAAAAAAAAAAA
S1_36122056	9	61.812			Zjn_chr17	8610585									CTGCTCCTCTCCTCGCGCGGCTCGTTTTCCCCTCGCCTCGCCACGCCTGCCTGAC[C/T]ACAGAGCT
S1_13176510	9	62.237	gi|2	10748044	Zjn_chr08	14305233	scaffold_5	42279701	Chr09	50954493	Chr1	37514116	Chr05	99176969	CAGCGCGGC[A/G]ACGGCGGAGCTCTGGAAGCGGAGGTCGGTCTTGAAGTCCTGCGCGATCTCGCGC
S1_2737911	9	62.751													CAGCACGGAC[C/G]GACGCCCTCCTCCTGCGTACGAGGGCAGAAAAAAAAAAAAAAAAAAAAAAAAA
S1_29409310	9	63.763													CTGCCGTTG[A/C]CGAACCCCGTACCGTATCGTCGCTCGACCCGGCAAAGGGCCTGGCAATGGCGCA
S1_12486920	9	64.152											Chr17	60646731	CAGCGCCGAAACTGCAGAG[C/T]TCGCGCAGAGGGGAGCACGGCAATTACTCCGCCGCGAGCTTTAC
S1_33742527	9	64.401	gi|5	15230460											CTGCGGTCGCAGTCGTTCGCAAGGAC[C/T]ATGCTCAGGCTGTACTGATGACGGTTGACGACGGCGA
S1_15806051	9	64.533													CAGCGTCTGAACCTCGCCGTCGTCAACCGTCATCAGTACAGCCTGAGCAT[A/G]GTCCTTGCGAACG
S1_30936320	9	64.808													CTGCGAGCCTCACCTGGTA[A/C]AGGAGGAGAGCCGCGACGCCTGACGGCCGGTGATCTCGCCGCCG
S1_14523118	9	65.624	gi|5	15314949	Zjn_chr18	7694879									CAGCGGCGGCCACGCCG[A/C]CTGGTTGAGACCGAGCGGCGCGTTGCCGCCGCCGCAGAAAAAAAAA
S1_9503221	9	65.958													CAGCCGGGCTTTTGTGCGGC[A/C]CGGGTGCGGTGGTGGTGGTGGTGATGGCGTTGGTGGAGGGGCG
S1_9219033	9	66.284													CAGCCGGAAGGGTCGAAGCAGGCACACAGCCA[G/A]CCACAGAGATTCACCACACCGTGAATCCACT
S1_33807643	9	66.459													CTGCGGTGGAAAGTGGATTCACGGTGTGGTGAATCTCTGTGG[C/T]TGGCTGTGTGCCTGCTTCGAC
S1_23864934	9	66.673													CTGCAGTCGCTGGGCCAGTGTGGCCGCACCTGC[A/T]AAGGCTAGCGTCCAGTGCTCCACTTTTCAC
S1_31060849	9	66.877													CTGCGAGTGCGAGAGCAAAACCCCGATTTGTTCCTCGAACAAGTAGGC[A/T]GGAGCAGTGCAGAAA
S1_17792902	9	67.039	gi|5	16161190	Zjn_chr18	8286118	scaffold_3	15986551							C[A/T]GCTCCTGGCGTGCTCTGATCAGTGGAAGGTACAGCTCTTCTTGCCGCCGCCGGGAGCGCACC
S1_28447729	9	67.248													CTGCCGCTGGCGGGAGCGGGGCGGGAGG[A/G]GAGCGCTCGTCGCCGCCGCTTCCCCCGCCGCCCGC
S1_22844313	9	67.41													CTGCACTGCTCC[A/T]GCCTACTTGTTCGAGGAACAAATCGGGGTTTTGCTCTCGCACTCGCAGAAA
S1_16080064	9	67.627	gi|5	16419375											CAGCGTGGTTTGTCTGAACGCATGGGGTCGCTCTCGCCTGCCGTTTGCTTGGGTTGACCTCTT[C/T]
S1_19777341	9	67.783	gi|5	16352538					Chr09	53125071			Chr16	64780094	CAGCTTCCACTTTGGCATGTGTCATTCAGGTAGCCAACGC[C/T]ATGGCCGCCAAGGTCAAGCTGAA
S1_20085922	9	67.88	gi|5	16352538					Chr09	53125071			Chr16	64780094	CAGCTTGACCTTGGCGGCCAT[A/G]GCGTTGGCTACCTGAATGACACATGCCAAAGTGGAAGCTGAA
S1_2406632	9	68.02	gi|5	16330796	Zjn_chr17	7601048	scaffold_3	15484539	Chr09	53078489	Chr5	23632804	Chr16	64692457	CAGCACCTCGATGCGCGCCGCGTTCAGCTCC[A/G]TCGAGTACTCGCTGAAAAAAAAAAAAAAAAAA
S1_11052815	9	68.238													CAGCGACACGGCTC[A/G]TCAGGCTCGACTTTTTCGCTCGTGCAGTCTTGCCGCAGAAAAAAAAAAA
S1_32790239	9	68.29													CTGCGGCAAGACTGCACGAGCGAAAAAGTCGAGCCTGA[C/T]GAGCCGTGTCGCTGAAAAAAAAAAA
S1_31182206	9	68.361													CTGCG[A/C]TGGTTCGAGGAGCTTAAACCATCGATCTGCAACGCCACAAAAGGTTCAAGAGCAGAAA
S1_15053124	9	68.473													CAGCGGGGCGGCAATGGCGGTGG[C/T]CGTGGGGAAGACGAATCGCTCCAGAGCCCGACAGGACTCG
S1_8622358	9	68.752	gi|5	16947235											CAGCCGCACGTCTCCGCGGCGCGCGCACGAGGCGCCCGCGCCTCCTCCTCCTCCTCC[G/T]CCGCCG
S1_12928808	9	69.148													CAGCGCG[A/C]GCGAGCCGCTTCTGCAAGTTCAGTCAACAGCGGCGTGGCAAGACTGCGGCGGCAGA
S1_28674945	9	69.348													CTGCCGGCCAGAGCCAGGCCGATGCCGCGGCCCAGGCCGGGGCC[A/G]CCCAAGCGGGGGCAGAAAA
S1_23699241	9	69.621			Zjn_chr18	9543489									CTGCAGGTGCCACAGGTGACGGCAGGGGAGGAGGAGAGGA[A/C]GGCGGTGGAGCAGATGGTGTCGC
S1_33832342	9	69.742	gi|5	17412654											CTGCGGTGGCGGGCACTGGCAAGGGCAGGCTCTGGCGCAGG[A/G]GCGTGGGAGGCGGGGCTGAAAA
S1_37000029	9	69.836	gi|5	17398612	Zjn_chr17	6676389					Chr5	25516161			CTGCTCTGTCTCTTCAGGCCATGGTTGT[C/T]CTCGCGAAGCCGCCGGCGCTCGACCAGATCTCGCT
S1_12308324	9	70.053													CAGCGCCACGTGGCCGGAGTGCA[C/T]CTCCTGGAGACGTTCCTCGTGAACGCGCGCCCGGGGCTCG
S1_4081914	9	70.164	gi|5	17535781	Zjn_chr18	9533290	scaffold_3	13203081	Chr09	54915627	Chr5	25636009	Chr16	69493602	CAGCAGGCTGATG[G/T]ACTCGAACCAGACCTGGCGGAACACCTTGACGATGCAGTCGTGGTGCTCG
S1_7568513	9	70.271													CAGCCCATTTTG[C/T]GGCCCACAGCCCAAGGGCCCGCCTCTCTTCTCCGACCGAGTGGTGGCGCTG
S1_36999016	9	70.326													CTGCTCTGTCGTGTG[A/C]GGGAGTTGGTGACAGTCACGGATCCGCTTCGGCAGAAAAAAAAAAAAA
S1_27435236	9	70.406													CTGCCGAAGCGGATCCGTGACTGTCACCAACTCCC[G/T]CACACGACAGAGCAGAAAAAAAAAAAAA
S1_15338061	9	70.655													CAGCGGTGGCGCCGGGGTCGGTGGAGATGGCGCATCAGGGGAGGGCGTTGGAGGTATTGG[C/T]GTC
S1_3087212	9	70.922													CAGCACTGAAG[C/T]CATGAATTCCGCAAAGGCGGACGGTTTTGGATGCCGCGCCGCCTTGGCTGAA
S1_6137551	9	71.157													CAGCCAAGGCGGCGCGGCATCCAAAACCGTCCGCCTTTGCGGAATTCATG[A/G]CTTCAGTGCTGAA
S1_7986857	9	71.366			Zjn_chr18	9693317									CAGCCCGGAGATCCTTTCTATGTTCTGCTATGCTGTTGGCTCGCCGCCGTCGGAGG[C/T]GGGCTGA
S1_7401507	9	71.505			Zjn_chr18	9693317									CAGCCC[A/G]CCTCCGACGGCGGCGAGCCAACAGCATAGCAGAACATAGAAAGGATCTCCGGGCTGA
S1_1052261	9	71.92													CAGCAAGCGGCGAGGAGGTGTGTCGTGCCGTGCGGTGCGAAGCGGCGGTGACGCAGGCAC[C/T]ATT
S1_10198407	9	72.014	gi|5	17978457											CAGCCT[C/T]GCCGTGCCCCGACGAACTCGCCACCGGAACCTCAGGTGAGCTGAAAAAAAAAAAAAA
S1_29597216	9	72.242													CTGCCTCACAACAAT[A/G]GTGCCTGCGTCACCGCCGCTTCGCACCGCACGGCACGACACACCTCCT
S1_26909761	9	72.508													CTGCCCGCCTTTGGTGGACTGGGCGTCACTGCTTCTCCCCTGTGCACCAGGGTTGCCGGC[C/T]GGC
S1_33037356	9	73.215	gi|5	18138000	Zjn_chr18	9927942	scaffold_3	12049699	Chr09	55866908			Chr17	74493481	CTGCGGCGACGCCGCGGCCGGGGTCGGCAAGAGGAGCGTGTACCTCATGGACTGC[A/G]CGCCCGTC
S1_8108439	9	73.499	gi|5	18168355	Zjn_chr18	9950369			Chr09	55920452			Chr17	74625815	CAGCCCGTTAACGAGTACGAGGCGCTGGCGGCTTCGCT[C/T]CCGTTTTCCTGGGCGGCCGGCGACC
S1_1380027	9	74.369													CAGCAATCGCAGATCCAAGCAGAGTG[A/G]GAGCCAGGCCGTCATCTACAGCTCACCCCGCGCGGTT
S1_587106	9	74.796													CAGCA[A/T]CCGACGGCCGGTGGGGATGGAGGCTCCTGCCATTGCAGACGACAACTCGAGGAGATGG
S1_4834535	9	75.361													CAGCATACAAATAAAATCGTAGGGAGGGATTAGG[A/G]AGCGTCGTACCGGCATGGCCGAGCTGAAA
S1_29299357	9	75.618	gi|5	18972336	Zjn_chr18	10627647	scaffold_3	10070436	Chr09	57425674	Chr5	28240556			CTGCCGTGCTCCTCCGGCGTCGCCACCATCTCGGCGTCCGCGCCGTTCCCCACCGT[C/G]ACGCTCG
S1_18118827	9	75.729													CAGCTCGGCCATGCCGGTACGACGCT[C/T]CCTAATCCCTCCCTACGATTTTATTTGTATGCTGAAA
S1_33072011	9	75.99													CTGCGGCGCA[C/T]AACAAGAGCTTGCTTGCTTGCTGGACCGCTTGGGCGGAGCCAACCATGGGTTG
S1_14489710	9	76.438			Zjn_chr18	10669072	scaffold_3	9942464			Chr5	28307267			CAGCGGCGG[A/C]GACCGCGGGCGGCCGAAGACGGGGTACACGGGGCCGATGCGGCCGTCTGTCTCG
S1_14557343	9	76.625			Zjn_chr18	10689464			Chr09	57621293	Chr5	28464269			CAGCGGCGGCGCGCGCGGGTGGAGCGGGAGCGAGGCGCCGAG[A/G]AAGAGGGATTTGGGCGGCGGC
CDGA3-1233/1234	9	77.176
S1_4087634	9	77.944													CAGCAGGCTGTTCGTGGGCGGTATCTCTCCGAG[A/C]ACCGGCGACGCGGACCTCCGCAGAAAAAAA
S1_13631412	9	78.411													CAGCGCTTCCT[C/T]GGGGAACACAGCTCCATCGGAGACGCGGACGGTGGCAGAAAAAAAAAAAAAA
S1_39168733	9	78.615													CTGCTTGCTGTCTGCTGGATCGCCCCGATTCC[G/A]TCGCCTGCACTGCAGAAAAAAAAAAAAAAAA
S1_27335739	9	78.918													CTGCCCTTCAGCCGCCCGGCGGCCGGCGCCCCCGCCGC[C/T]GGGGTCGCCGCAGAAAAAAAAAAAA
S1_35477825	9	79.329													CTGCTCAGCTACTCCTATGAACAG[C/T]ATGCATCTCGTCGGAACAGGGGGAGACTGCAGAAAAAAA
S1_26000623	9	79.339													CTGCCATCGGATTGGGCGCATC[A/G]GCGTCGCACTACGTTTGCTCTCTGGAAGCTGAAAAAAAAAA
S1_18416332	9	79.566													CAGCTCTCGCCCTCACCGGCCGGGACACACA[A/C]ACAATTGAGCAGAACACGCTGAAAAAAAAAAA
S1_31463021	9	79.726	gi|5	18365924											CTGCGCCACGTCCCGGCGGC[C/G]GGCTGGGCCGGTGTCGTCGGAGCGGGGCCCACCACCGTCGACG
S1_36524554	9	79.993	gi|5	19930976	Zjn_chr18	10992161	scaffold_7	27546131	Chr06	54740604	Chr4	28597703	Chr12	69186463	CTGCTCGGCCCCAGCTACCGCGAGGCTGTGCTCGAGCTCAACGCCTCCGACGA[C/T]AGGTTGCTGA
S1_19778532	9	80.577													CAGCTTCCAGAGAGCAAACGTAGTGCGACGC[C/T]GATGCGCCCAATCCGATGGCAGAAAAAAAAAA
S1_5494730	9	80.987													CAGCATGCCAGCATCCTCTAGTGACTGAC[C/T]GACTGCTCTCGAATCCGATTGTTTCTCAGCAGAA
S1_7318930	9	81.202													CAGCCCAACAAGGAGGCAGGTCAGCATGC[C/T]CGAGAGCACGATCCCCACGGCAAGACCTCCTGTC
S1_37280133	9	81.69													CTGCTGAGAAACAATCGGATTCGAGAGCAGTC[G/A]GTCAGTCACTAGAGGATGCTGGCATGCTGAA
CDCA5-471/472	10	0
S1_14647815	10	2.809													CAGCGGCGGTCACG[A/G]CATCACCGATGGTGCGCAGGTGCTGAAAAAAAAAAAAAAAAAAAAAAAA
S1_1275017	10	3.126	gi|5	13493075											CAGCAAGTTCTCTGCC[A/G]CCGCCACCGCACCGATGGAAACTGCTGAAAAAAAAAAAAAAAAAAAA
S1_35805253	10	3.4													CTGCTCCCGATTTGGCGGACCGGATTCAAGCCCCCTCCGGAGGCCGGAGAGC[A/T]CGCCGCGGAGG
S1_37859927	10	4.216			Zjn_chr18	48308	scaffold_3	7718133							CTGCTGGGGATGGCGGGGGAGCAGGG[A/G]TCACTGGCAGGAACATGGGGGGAGGCTGAAAAAAAAA
CDGA1-829/830	10	6.63
S1_15595645	10	7.542													CAGCGTCCAATGCATCACGCAAGCCAAGCGGGCGGCCGCGTTCC[C/G]GCTGAAAAAAAAAAAAAAA
S1_11723940	10	7.79													CAGCGAGGTGATCTCCCAAGCGAAGAGCCGATGCCACGG[A/C]GACATCCGCCGCAGAAAAAAAAAA
S1_15561125	10	8.974													CAGCGTCAGCGCCAGGGCGGCGGG[C/G]CCCACCAGCGCCGCGCTGGAACACCACCACCAGCAGAAA
S1_32282618	10	9.388													CTGCGCGTCTCCACCGC[C/G]CGGGGCCTCTCGTCCGCCGACGCGGCGGCGCGGCTGAAAAAAAAAA
S1_8976337	10	9.6													CAGCCGCGCCGCCGCGTCGGCGGACGAGAGGCCCCG[C/G]GCGGTGGAGACGCGCAGAAAAAAAAAA
S1_7411950	10	9.909													CAGCCCACGCAGTGGAGGGAGATCAGGATTGGCATCCCGAGAAGACGAA[A/G]GCCAAGGGGCTGAA
S1_2654009	10	10.128													CAGCACGC[C/T]GGGGACGGCCCACCGTAGAAGATGGTAAGCGGCGCTGAAAAAAAAAAAAAAAAAA
S1_3032238	10	11.159	gi|5	823274			scaffold_3	2566202							CAGCACTCATTGCACGAGAGTGACCACGGTCATGATG[C/T]CACATGATAATTCTCGCAGAAAAAAA
S1_20513541	10	13.42													CAGCTTTGGCGTCGTCTCCTTGGACAAGGCTCCCACGAGC[A/T]GGCAGAAAAAAAAAAAAAAAAAA
S1_25782206	10	14.017													CTGCC[A/T]GCTCGTGGGAGCCTTGTCCAAGGAGACGACGCCAAAGCTGAAAAAAAAAAAAAAAAAA
S1_4011816	10	14.47							Chr09	2580450					CAGCAGGCGAGGTCG[G/T]CGGCGGACCAGGGCGAGGTGGAGGCCATGCTGAAAAAAAAAAAAAAAA
S1_11601519	10	15.708	gi|5	1253376											CAGCGAGCTCATGAGGTC[C/T]CCGACCAGCGGGCCTGCCACGAACACCACCAGCTGAAAAAAAAAA
S1_7265646	10	16.628													CAGCCATTGACAAGAACTGCTGACTTGGAGGTGGTCAGCATGCTC[C/T]GGACCCACTGCAGAAAAA
S1_4046149	10	17.143	gi|4	6754486	Zjn_chr18	864536			Chr01	11404591	Chr7	4760152			CAGCAGGCGGCGGCCGTCGACGGCGGCACGCCACGCCTTGCAGACGCA[C/T]CGCGAGACGGCGAGG
S1_12239342	10	19.568													CAGCGCCAAAGAATGGTAACGGCGACAGTCTCCCTTCAGAG[C/G]AGGATCCGAGGCTGAAAAAAAA
S1_31741212	10	20.72	gi|5	1528570	Zjn_chr18	967161	scaffold_3	3542192	Chr09	3347561	Chr2	30072365	Chr16	11442345	CTGCGCCGGGC[A/G]CGCAGATCCCGACTCGGAGATCATCAGCTTCGCCAAGAGGACGGCCAAGGAC
S1_30198140	10	22.539	gi|5	1883457	Zjn_chr17	195265	scaffold_5	662022	Chr09	4184750			Chr16	7420121	CTGCCTGGTGGAACTGGTGCGCCTCCACCTCCACCCACA[C/T]GTCCACCGTGGCTGAAAAAAAAAA
S1_14068021	10	22.776													CAGCGGCAGGAGCAGGCAGG[C/T]ACACAGCATCTCTGCATATCCCGCTGAAAAAAAAAAAAAAAAA
S1_15180054	10	23													CAGCGGTAGCGGCGTTGAGTCAGCGGCGGCGGCGGCGTTGAGTCAGCGGCGGC[A/G]AGGCGCAGAA
S1_31813609	10	23.077													CTGCGCCT[C/T]GCCGCCGCTGACTCAACGCCGCCGCCGCCGCTGACTCAACGCCGCTACCGCTGAA
S1_6540015	10	23.159	gi|5	1883457	Zjn_chr17	195265	scaffold_5	662022	Chr09	4184750	Chr5	2797186	Chr16	7420121	CAGCCACGGTGGAC[A/G]TGTGGGTGGAGGTGGAGGCGCACCAGTTCCACCAGGCAGAAAAAAAAAA
S1_6592906	10	23.17													CAGCC[A/C]CTGAAGTCCCTGATGCTTCCTCGGTTGGATCAGGTGGTATTGCCTCGGCCTCCTCTGC
S1_3554761	10	23.173													CAGCAGAGGAGGCCGAGGCAATACCACCTGATCCAACCGAGGAAGCATCAGGGACTTCAG[G/T]GGC
S1_2180650	10	23.627													CAGCACCCGCCGTACCCGCCACGCTCCATCGACAGCCCACCCGTCCTCA[C/G]CGGTCAGCAGAAAA
S1_61108	10	25.215													CAGCAAA[A/G]GCACTTGGGCGAAGGTCCGATCCTGATTAGGCGGAACATGCTGTTGTTGGACCTGC
S1_22001161	10	25.494													CTGCACCAGCCGGCCCGTCGTCCATCAGCTCGGACACCTTCCGCTGGACCTCCTCCCTCC[C/T]GAG
S1_17138744	10	27.618													CAGCTCACTGTATGTTCCTTTGCCTGTGGCTGTGGAGCAGAGC[A/G]TGCAGAAAAAAAAAAAAAAA
S1_9693112	10	27.71													CAGCCGTCGCC[A/G]CCGGCCAGCCTACAGCCATCGTCGTCGGGCAGAAAAAAAAAAAAAAAAAAAA
S1_1647208	10	28.085													CAGCACA[A/C]GCGCGCAGGAGAAGGATAACCAGAGCCCGATCAGTCAGACAATTCGTCGAACAGTT
S1_13889514	10	28.216													CAGCGGAGTGAGC[C/G]TGTAGAAGACGAGGGCAGTGTGCCACTAGTCCGGCATCGCAGAAAAAAAA
S1_22071564	10	28.436			Zjn_chr10	5188643	scaffold_3	28021722	Chr01	65614683	Chr5	14431838	Chr02	130064716	CTGCACCCCGAACCCTTACACGTACAACTGCCTCCTCGAGGCGCTCGCCAAGGCCGGCCGCTC[A/G]
S1_10200122	10	28.686			Zjn_chr10	5188665	scaffold_3	28021727	Chr01	65614688	Chr5	14431830	Chr02	130064697	CAGCCTCGCCTCAGCGTCGTC[C/T]GAGCGGCCGGCCTTGGCGAGCGCCTCGAGGAGGCAGTTGTAC
S1_36972745	10	29.077													CTGCTCTGGCCAACCGCGAACGACGGCGACGTCTCCAGCACTGG[C/T]TCTGTTGATGTGGCTACGT
S1_28787205	10	29.229													CTGC[C/T]GGCGGCGAGAAGGTGGGAGAAAGGAAGCCGGGCGCACGGTGCGGAAGGTCGAGCAGAGT
S1_38971515	10	29.42													CTGCTTCTTACGCC[A/G]CTCCCTCTTTTCACGCCGCCGCTTCGCGCGCAGAAAAAAAAAAAAAAAA
S1_37745119	10	29.487													CTGCTGGCGGTCCGGAGA[A/C]GCCGGCTTACATGAAAGTGGTCGCGCGGCTGAAAAAAAAAAAAAA
S1_31730242	10	29.522													CTGCGCCGGCGCGGCTTCCGAGTGGAAGGAGAAGTCGGAGA[A/G]CCCCTTGGACTGGTTGCCGTCC
S1_21489448	10	29.585													CTGCAATCCAATTCATATCCACAAGCACCGAGTTCTCTCTCTCGTGC[C/T]CTCCTGCGGCAGAAAA
S1_18997122	10	29.633													CAGCTGGCACCCATTGACCGA[C/T]AAGATTCGCCGATCAGGGTTGCTGAAAAAAAAAAAAAAAAAA
S1_3792828	10	29.725													CAGCAGGACGGCAACCAGTCCAAGGGG[C/T]TCTCCGACTTCTCCTTCCACTCGGAAGCCGCGCCGG
S1_26951408	10	29.915											Chr16	49068498	CTGCCCG[C/T]TCCTCAGTGATCTGACGCTCGAGGCCTGCAACGCGGTGACCACGCTCTCGGTCCTC
S1_20052513	10	30.018													CAGCTTCTTTCT[G/T]TCACTGCCAGTGGGACCCACATCAGCTGGCGGCGCCCTCCCAGCAGAAAAA
S1_2139612	10	30.098													CAGCACCCAGC[A/G]CCATTCCCGACACGGACTAGCTCTAGCTCACCCGCAAACCTCATCTCCCCAC
S1_27753455	10	30.103	gi|5	12024269	Zjn_chr18	3436947	scaffold_3	25487533	Chr09	41718467	Chr5	16601649	Chr16	41302455	CTGCCGCACGCCGCGGTAGCGGAAGTTGCCGTTCTCCGGCCCGCCCTTACTACC[C/T]TTGCTGTTG
S1_7962606	10	30.282													CAGCC[C/G]GCGGTGGTGCCGTCCGACTCCGATCCTGCGGTGGCCGGTGCTGAAAAAAAAAAAAAAA
S1_30772058	10	30.809									Chr2	8455452			CTGCGACGGCAAAGGTACGCGGCGCTGGCCGCCGGTGACGGGGTCCCACACGACGAC[C/G]TGGGCC
S1_4186740	10	31.392													CAGCAGGGGAGGGGAAGAAGAGGATCTGGACGTGAGGAC[A/G]ATGGCGAGGCCTGGGCGCGATTCG
S1_12086007	10	31.581													CAGCGC[A/G]CGCGCCGTGGCGTCCAGGCCGCGGGACAGGAGCTGAAAAAAAAAAAAAAAAAAAAAA
S1_426911	10	31.647													CAGCAACACG[C/T]GCACGGCGCCGCACCCGGCGCCCGAGGCCGGGACAGTGACGTGGACGGTGGCG
S1_32450447	10	31.782													CTGCGCTGAGCGCCTGTGCTACCGCGAGCACCTTCGGCCACGGTCG[C/T]GTCCTGCAGAAAAAAAA
S1_23326810	10	31.832													CTGCAGGAC[A/G]CGACCGTGGCCGAAGGTGCTCGCGGTAGCACAGGCGCTCAGCGCAGAAAAAAAA
S1_16043838	10	31.929													CAGCGTGGGAGCAAGTGGAGCAGGAGGTTGCCGTGGT[C/T]CGACGCGCTAGGTTGCAGAAAAAAAA
S1_20996619	10	32.039													CTGCAACCTAGCGCGTCG[A/G]ACCACGGCAACCTCCTGCTCCACTTGCTCCCACGCTGAAAAAAAA
S1_12559163	10	32.258													CAGCGCCGCCGCCACCGTCCACGTCACTGTCCCGGCCTCGGGCGCCGGGTGCGGCGCCGTGC[A/G]C
S1_3136935	10	32.871													CAGCACTGGAGGCGAACATGGAGCGGAGATGCTC[A/G]AGATGAAGTGCTGAAAAAAAAAAAAAAAA
S1_2231027	10	33.628													CAGCACCGACCTGCTCCGTTGCGGTC[G/T]GCCCAGCGCTGGCCTCCTGGAACACGTCCTCCGCGGT
S1_29029220	10	33.807													CTGCCGGTGTCTCCATACG[A/C]TGGCCGCCGGCGAGAACACGTGCAGAAAAAAAAAAAAAAAAAAA
S1_4343961	10	33.907													CAGCAGGTGGTCGTGCTCCCCCTACCGCGGAGGACGTGTTCCAGGAGGCCAGCGCTGGGC[A/C]GAC
S1_8333363	10	33.982	gi|6	20531560	Zjn_chr12	14548987	scaffold_6	1721892			Chr5	10728828			CAGCCGAAGCACCGCCTCCCGCTGGGCGCAGACGCCGACGCCTCGAAGCGCCGCCGCTCCGG[A/C]G
S1_2002711	10	34.046	gi|5	13107163			scaffold_3	22798272	Chr09	47160278					CAGCACCACC[C/T]AGAGCCGCCATGGGCAAGGTCCGCTCCTTCTTCTCCCGCAGAAAAAAAAAAAA
S1_22684326	10	34.167													CTGCACGTGTTCTCGCCGGCGGCCA[G/T]CGTATGGAGACACCGGCAGAAAAAAAAAAAAAAAAAAA
S1_13363028	10	34.17													CAGCGCGTCCACGCGCTCGCGCCGCGC[A/G]TGCGCGTTGCTGGTGCGGAGGCGGAACCGCGCCGCG
S1_39213813	10	34.313	gi|6	20531608	Zjn_chr12	14549032	scaffold_3	711395	Chr06	61156726	Chr5	10728828	Chr11	80398974	CTGCTTGGCGGC[G/T]CCGGAGCGGCGGCGCTTCGAGGCGTCGGCGTCTGCGCCCAGCGGGAGGCGG
S1_27086537	10	35.11													CTGCCCGTGAAGTTGGTGAACCTCGCCGCCAGCGCG[A/G]GCTGTGAGCTGAAAAAAAAAAAAAAAA
S1_17064112	10	35.377													CAGCTCACAGC[C/T]CGCGCTGGCGGCGAGGTTCACCAACTTCACGGGCAGAAAAAAAAAAAAAAAA
S1_9397023	10	36.747													CAGCCGGCGCCGCGGGGACGGC[C/T]AGAAAGTGCCGAGGCTTCACGGTTTCCTCGACGACAGGGTA
S1_6040043	10	37.496													CAGCCAACCCCTCTCGTCGGGCCTCGGCGAGATTAGCGCACG[C/T]CTGTGGTGGCGGTGGCTGAAA
S1_3873426	10	37.847			Zjn_chr18	6267913					Chr5	19646539			CAGCAGGAGTAGTCGTGTTCGGCGA[C/T]GCGCCGTACACGTTCCAGCCAGGCGTGGACCTGTCCAA
S1_4694311	10	38.121													CAGCAGTGTG[C/T]TAATGACGATGATCATGGCTGTGCATTGATGCTCTTCGTTCCGCGCGTGTATT
S1_5942736	10	38.382			Zjn_chr18	6324373									CAGCCAAAAATCACCCACCTCGTTGGCCCCACCCG[C/G]CCGCAAAGTGTAGCAGAAAAAAAAAAAA
S1_6384919	10	38.544													CAGCCACCGCCACCACAG[A/G]CGTGCGCTAATCTCGCCGAGGCCCGACGAGAGGGGTTGGCTGAAA
S1_10967606	10	38.808													CAGCG[A/G]AGGGACGACGACTCTGAGTCTCCTCCTGATCGTGGCTTAATCAATCGGGTTAGCTTTC
S1_25575017	10	39.09													CTGCCACTCCGGCACC[A/G]CCGTACACCCTCAATCCCAATGCGGAGCCTTTCAGATCGGCGGGCAG
S1_2430841	10	39.166													CAGCACCTGCATCCCCAGAACGCGGGGGAAATGTACGGCG[C/G]GCTAGGAGGTTACGGCGTCAGCA
S1_3426811	10	39.246													CAGCAGACGC[C/T]AGGACCAACGTCGTCGCCACCGTGGCCGCTGAAAAAAAAAAAAAAAAAAAAAA
S1_30925027	10	39.3	gi|3	28035493	Zjn_chr05	769471									CTGCGAGCCAGATGGGGATCAAGACA[A/G]TCATACTGGACCCGCTCGAGGGCTGAAAAAAAAAAAA
S1_33885451	10	39.323	gi|5	15230397	Zjn_chr17	8382026	scaffold_3	18116757	Chr03	67665678					CTGCGGTTCTACCTGACGCCGGTGCGGAGCGCCAGCGGGCGGCGCACGCC[A/G]GGGCGGGGGCTGA
S1_11314202	10	39.374													C[A/T]GCGACGGCGAGTGGCGTGGCGACGAGGGAGGAAGTGCCAAGAGCAGAAAAAAAAAAAAAAAA
S1_34976706	10	39.41													CTGCT[A/G]GAGACCACGGCGGGTCACGCAACGGCGGCGTGCTTGGCGAGCAGAAAAAAAAAAAAAA
S1_37078747	10	39.44													CTGCTCTTGGCACTTCCTCCCTCGTCGCCACGCCACTCGCCGTCGC[A/T]GAAAAAAAAAAAAAAAA
S1_26919942	10	39.491													CTGCCCGCGCCGCGCGTCGTGGGCCCCGCGTCTCGGCGCGC[A/G]GACTCCCGCCCCCACGCGGCCG
S1_26887348	10	39.577													CTGCCCGCCGATCTGAAAGGCTCCGCATTGGGATTGAGGGTGTACGG[C/T]GGTGCCGGAGTGGCAG
S1_8423220	10	39.669													CAGCCGACTCGCGCACGCA[A/C]CATGCCGTCGCCGAAGTGAAGAGATGACGACAGCTGAAAAAAAA
S1_37249625	10	39.772													CTGCTGACGCCGTAACCTCCTAGC[C/G]CGCCGTACATTTCCCCCGCGTTCTGGGGATGCAGGTGCT
S1_12049435	10	39.787													CAGCGCACATGGCAACCGAGGCCGCGGAGCGTCG[A/T]GGACGGTCGCGCAGAAAAAAAAAAAAAAA
S1_31898415	10	39.969													CTGCGCGACCGTCC[A/T]CGACGCTCCGCGGCCTCGGTTGCCATGTGCGCTGAAAAAAAAAAAAAAA
S1_4345251	10	40.178													CAGCAGGTGGTGCGGGTGATGGTGCTCGCCGCCGGCGCCGCCACCGTACC[C/T]GCCGCCCGCTGAA
S1_36470816	10	40.401			Zjn_chr17	8153580			Chr09	51982051					CTGCTCGCTAGCCCG[A/G]CCATGAAGCGCGCCGTGCTGTTCCCGCAGAAAAAAAAAAAAAAAAAAA
S1_16202826	10	40.675	gi|5	15486999	Zjn_chr06	16585690	scaffold_3	17636707	Chr09	51992193	Chr1	36167300	Chr06	101468365	CAGCGTTGATGAGGCGTAGCATGTA[C/T]GTCTTGCCGGGCTTCACTTTCAGCCTGAACGTGTCTGC
S1_33424330	10	40.917			Zjn_chr17	8153580			Chr09	51982051					CTGCGGGAACAGCACGGCGCGCTTCATGG[C/T]CGGGCTAGCGAGCAGAAAAAAAAAAAAAAAAAAA
S1_8419435	10	41.29	gi|5	15508364											CAGCCGACGTGCTCACAGCTGTGCCCCTCGCCGC[A/G]CCCACCTTCGCGGCCGTCCGCCTCCCGGC
S1_9592624	10	41.729													CAGCCGGTGTCAGCCTGCGAGAC[A/C]TAGGCATCGGCAACCTGGCAGAAAAAAAAAAAAAAAAAAA
S1_11978529	10	41.978													CAGCGCAAAGCGGCGACCTCTCCGGTCT[A/C]CAGAGATGCCGTTCCGGCGCAGAAAAAAAAAAAAA
S1_13406141	10	42.172													CAGCGCGTGATGTCGGGGTCGATTTCGAGGCGGAACGGTT[A/C]GCCTTCCGGGGCGGCGCGGTACT
S1_36456049	10	42.671	gi|5	15971204	Zjn_chr18	8125687	scaffold_3	16463914	Chr09	52503154			Chr16	63036388	CTGCTCGCGGGCCTGCTCTGCGCGCTCATCTTCTTCGTCGCGCTCTGC[A/C]TCTACCTCCGCTGGC
S1_12337620	10	42.954	gi|5	15971203	Zjn_chr18	8125695	scaffold_3	16463913	Chr09	52503154			Chr16	63036388	CAGCGCCAGCGGAGGTAGA[G/T]GCAGAGCGCGACGAAGAAGATGAGCGCGCAGAGCAGGCCCGCGA
S1_981955	10	43.253			Zjn_chr17	7818058									CAGCAAGCACGCGGCGTCGCACGGCGCGTCGTGCCTGTCGGTGCCGCCCGAGGT[A/G]GCGCGGCAC
S1_27711517	10	43.636													CTGCCGCAAACGTGCT[A/G]GTCGCGGCTCACCCGGTGAGCTGAAAAAAAAAAAAAAAAAAAAAAAA
S1_2578910	10	43.93													CAGCACGAT[A/G]ACATACATGAACTCGCGGAGAAGATTCTCTGCTGTTTTGACCGCGCGCTCGCCG
S1_30270008	10	44.112													CTGCCTT[A/C]CCGCCCGCCTGTTCCCTCAGATCTGCGACGCGTTCCGCACAAGGTGAGTCCTTGAT
S1_11264506	10	44.149	gi|5	16387660	Zjn_chr17	7542604	scaffold_3	15304151					Chr16	64941350	CAGCG[A/G]CGCCGGCCGACGATGAGCCGGTGACGCTGACGGTGTGGCGCAAGTCGCTGAAAAAAAA
S1_11419151	10	44.218	gi|5	16387660	Zjn_chr17	7542604	scaffold_3	15304151					Chr16	64941350	CAGCGACTTGCGCCACACCGTCAGCGTCACCGGCTCATCGTCGGCCGGCG[C/T]CGCTGAAAAAAAA
S1_19853321	10	44.224	gi|5	16352538	Zjn_chr17	7561281	scaffold_3	15386558	Chr09	53125071			Chr16	64780094	CAGCTTCCTCTTTGGCATGT[A/G]TCCCTCAGGTAGCCAACGCCATGGCCGCCAAGGTGAAGCTGAA
S1_11877351	10	44.27			Zjn_chr18	8511602									CAGCGATGATTCGGGCAAACCACTGGATGGGCCAAAGAAAGGAAGAACTC[C/G]AGCAGAAAAAAAA
S1_17099524	10	44.337													CAGCTCACCGGGTGAGCCGCGAC[C/T]AGCACGTTTGCGGCAGAAAAAAAAAAAAAAAAAAAAAAAA
S1_19700642	10	44.437	gi|5	16352538	Zjn_chr17	7561281	scaffold_3	15386558	Chr09	53125071			Chr16	64780094	CAGCTTCACCTTGGCGGCCATGGCGTTGGCTACCTGAGGGA[C/T]ACATGCCAAAGAGGAAGCTGAA
S1_36315106	10	44.574			Zjn_chr18	8511602									CTGCT[C/G]GAGTTCTTCCTTTCTTTGGCCCATCCAGTGGTTTGCCCGAATCATCGCTGAAAAAAAA
S1_19073737	10	44.677													CAGCTGGCGGATTCCCCAGACCAGCAGGAGCTCAGC[A/G]ACTTCAACTCTGGCGCCAAGCTGAAAA
S1_13219460	10	44.844													CAGCGCGGCGAGCGCGCGGTCAAAACAGCAGAGAATCTTCTCCGCGAGTTCATGTATGT[C/T]ATCG
S1_33028246	10	45.128													CTGCGGCGACACGGAAAGCGGGGCGAGAGAGAGGGAGGGAGGAGG[A/G]GGCTCGGTTCGCTGAAAA
S1_11625622	10	45.512													CAGCGAGGAAGATGTCGGTCA[C/G]TGGACACATGCGCTCGGCTTTGCTGAAAAAAAAAAAAAAAAA
S1_220226	10	45.7													CAGCAAAGCCGAGCGCATGTGTCCA[C/G]TGACCGACATCTTCCTCGCTGAAAAAAAAAAAAAAAAA
S1_38945407	10	45.938													CTGCTT[C/T]TGCGGGGAGGGAGAGGAGGAGGGCGTTGAGCCGTTGAGGTTGGTCTGGAACGCGCTG
S1_14252313	10	46.166													CAGCGGCCGGGC[A/G]GGCGGCGGGTACTGCCCGTTCCCTCCGTCGCTGAAAAAAAAAAAAAAAAAA
S1_9373240	10	46.309													CAGCCGGCGAACCTAGGTGAGCAATCCGGGATCTTGGGC[C/T]CTTCTCCTCCGCTGAAAAAAAAAA
S1_13841215	10	46.466													CAGCGGAGGAGAAG[A/G]GCCCAAGATCCCGGATTGCTCACCTAGGTTCGCCGGCTGAAAAAAAAAA
S1_4255815	10	46.675													CAGCAGGTAGCAGT[A/T]GGCAGGACAGAGACGGATCCTGCTTGGCTGAAAAAAAAAAAAAAAAAAA
S1_14535061	10	46.95													CAGCGGCGGCCGTGCCGTTCGTGGTGTGGGGCCCGGCCAAGTGTCGGCATCCGCTCCCCC[A/G]CGC
S1_36479732	10	47.043													CTGCTCGCTGGACTGGAGTCGGAGCCGGTAT[C/T]TGCGGGTGGAGCTGGCACCTGGCGGCGAGCAG
S1_8973958	10	47.22													CAGCCGCGCCGCAGTCCCCATTTCCTCTGCCGGGATCTCATCCCTCGCCCAACCCCC[A/T]CCGCCG
S1_18996238	10	47.335													CAGCTGGCACAGTCCATCGGATGGCAAGCGCCGGCGG[A/T]GGGGGTTGGGCGAGGGATGAGATCCC
S1_8333745	10	47.668	gi|5	16861747	Zjn_chr17	7140247									CAGCCGAAGCAGAACAGGGGTTACATTGGCTTCCCCCCTCGCGC[C/T]GGCACCGGGCAGAAAAAAA
S1_9496724	10	47.96	gi|5	16884313	Zjn_chr18	8841693									CAGCCGGGCGGCGAGGCGGCGCC[C/G]AAGTGGCGCATGTCGCTGAAAAAAAAAAAAAAAAAAAAAA
S1_11098219	10	48.12	gi|5	16884313	Zjn_chr18	8841693									CAGCGACATGCGCCACTT[C/G]GGCGCCGCCTCGCCGCCCGGCTGAAAAAAAAAAAAAAAAAAAAAA
S1_15628756	10	48.622	gi|5	16979660	Zjn_chr18	8962665	scaffold_3	14058098					Chr17	69852956	CAGCGTCCCTGCTCGGCGTCCAGAGGAAGGTGCTGTCATTGGGCGTGGACGGCAT[G/T]CCCTGCAC
S1_28334619	10	48.925	gi|5	16979667	Zjn_chr18	8962672	scaffold_3	14058092					Chr17	69852956	CTGCCGCGTCGTGCAGGG[A/C]ATGCCGTCCACGCCCAATGACAGCACCTTCCTCTGGACGCCGAGC
S1_12792621	10	49.605													CAGCGCCTCGTCGCCGGGAC[C/T]TCTTCGACCACGTGCGACCACATTGGCGCCGCCGCTGAAAAAA
S1_33606215	10	49.842													CTGCGGGGGAGGAC[C/T]GTCGGGGTTTACCGGCGCCGGAGGAGGTGAATTTGGAGGCGGAGCATCG
S1_10386864	10	49.966	gi|5	17535788	Zjn_chr18	9533291	scaffold_3	13203082	Chr09	54915634	Chr5	25636009	Chr16	69493609	CAGCCTGATGTACTCGAACCAGACCTGGCGGAACACCTTGACGATGCATTCGTGGTGCTCATC[C/T]
S1_13082305	10	50.539													CAGC[G/T]CGCGCCGGCGAGAACCAGATGCTTCCACGCTCCTCCCGCGCCGCAGAAAAAAAAAAAAA
S1_10848861	10	50.688													CAGCGAAACGGTGAGCCCAGGCACCGCATTGGGCGTTCCGGGTCGAGGAAGCACCAGCTG[A/G]CAC
S1_14592516	10	50.833													CAGCGGCGGCGGGTG[C/G]AAGAAGACACGCAAACAGCATCGCGTGCAAGAGCAGAAAAAAAAAAAA
S1_15579908	10	50.86													CAGCGTC[A/G]TCAGGCCTGCGGCTGGTGTGCGTGCCTGAGCCAGGCTGAAAAAAAAAAAAAAAAAA
S1_36454963	10	50.97					scaffold_3	12964436	Chr09	55182553			Chr17	72549304	CTGCTCGCGGCTCGTGCAGGTCAGCTCGGTCTTCGTGAAGGACATCAAGGTGAGCAGTAGGA[G/T]T
S1_10533739	10	51.127													CAGCCTGGCTCAGGCACGCACACCAGCCGCAGGCCTGA[C/T]GACGCTGAAAAAAAAAAAAAAAAAA
S1_10040753	10	51.196													CAGCCTCCACCAACAAGGACAAGTTCACGGTGTCCATCAGGTCCGGCGCCGT[C/G]GACGTCCCTTC
S1_33125747	10	51.354													CTGCGGCGCGGGAGGAGCGTGGAAGCATCTGGTTCTCGCCGGCGCG[A/C]GCTGAAAAAAAAAAAAA
S1_39073620	10	51.555	gi|5	17732587	Zjn_chr17	9249657			Chr09	55244315					CTGCTTGATGTCGCGGACG[A/G]CGAGGAAGGCGAGCCCCGCGATGAGGACCAGCAGAAAAAAAAAA
S1_26918614	10	51.731			Zjn_chr17	9347889									CTGCCCGCGCCGC[A/G]AGCGCGGACTCGATGCCCGACGAGGGCCCGGCGGCGGCGTGGGGCTGAAA
S1_7599448	10	51.88			Zjn_chr17	9347889									CAGCCCCACGCCGCCGCCGGGCCCTCGTCGGGCATCGAGTCCGCGCT[C/T]GCGGCGCGGGCAGAAA
S1_1198725	10	52.041							Chr09	55531385			Chr17	73525228	CAGCAAGGTGATGCATTTCGAGGG[C/G]GGCATGGTGCTCCGAGTGCCACCGCCACCGCGCAGAAAA
S1_14134616	10	52.105													CAGCGGCATGGTGAG[A/C]CGTGAGACGATGCACTACTCCCACCTGGTTCTCGACCCGGCGACGCTG
S1_9290737	10	52.277													CAGCCGGATCTCCCTCCATTGCCATCCTCCTCCTGC[G/T]GAGCCTCCTCGTCTCGCAGAAAAAAAA
S1_18075447	10	52.72													CAGCTCGCTGACCGGCATCTCCTGAGCGGATTCGGTGGCCCGCAAC[C/T]GCGTCGTGACCGGCGCC
S1_10967816	10	53.762													CAGCGAAGGGACGTC[C/G]ACGGCGCCGGACCTGATGGACACCGTGAACTTGTCCTTGTTGGTGGAG
S1_15854515	10	54.755	gi|3	23333846			scaffold_5	11194805	Chr03	3724146	Chr1	4433412			CAGCGTGACCGCAT[C/G]CATCAGTGGCGCATAGGCGCGCTTCTTGGCGGGGAGGCACACCGGGGCG
S1_27843841	10	55.921	gi|5	18919058											CTGCCGCCACCTGAGAACAGAGCCCGTGGAGCCGCTCTTC[C/T]CGCAGAAAAAAAAAAAAAAAAAA
S1_27097755	10	56.697	gi|5	18921456	Zjn_chr05	12812605	scaffold_3	9944610	Chr03	58536149	Chr1	27018297	Chr17	80033340	CTGCCCGTGCGCGGTGGTGAGCCTGCTGGGGCTGGCGCTCGTCAAGGCGCCGCT[A/C]GTCGTGGGC
S1_14542513	10	57.937													CAGCGGCGGCGA[G/T]ACACTATGGCATTGGGCGCGTCCACCCCCTGAGGCGAAGAAGAGCGTCCAG
S1_31908109	10	58.464	gi|5	18862279	Zjn_chr18	10706851	scaffold_3	9748894	Chr09	57644277	Chr5	28499932	Chr16	76441015	CTGCGCGA[C/T]GCCGTCGACGCCAAGATCCAGGCCATCCGCGCGCGCCTGGCAAAGAAACGCGCGC
S1_22194752	10	60.391													CTGCACCGGGGCTCGTGCTTGGAGGCTCTCGGAGACGGTGGAGGCGGTCGG[A/C]GCTGAAAAAAAA
S1_33553905	10	60.589													CTGC[G/T]GGCGGGTGCGCCGGCCGATGCGGCGGCACCGAGCGCGGAGGATCGCTGAAAAAAAAAAA
S1_14781547	10	61.223													CAGCGGCTGATCTGCCGCCGGCGTTAGACTGGCGCGGCGAGTGCGA[G/T]TGCAGAAAAAAAAAAAA
S1_369927	10	64.285													CAGCAACAACAGGAGGACGACGACGA[C/G]GAGGAGGACCAACAGCAGAAAAAAAAAAAAAAAAAAA
S1_38458819	10	64.844	gi|3	9584395											CTGCTGTTGGTCCTCCTC[C/G]TCGTCGTCGTCCTCCTGTTGTTGCTGAAAAAAAAAAAAAAAAAAA
S1_8651523	11	0													CAGCCGCAGGTGATGGTCAACA[A/C]AGCCACCGGAGGAACAATGGTGCGTCTGGGCGAGATGTACG
CDCA2-179/180	11	0.146
S1_22909117	11	0.608													CTGCACTTGACACCTC[A/C]GCGCCAAGTCAACGAGCCCGCTGAAAAAAAAAAAAAAAAAAAAAAAA
S1_14478155	11	0.628	gi|6	145497	Zjn_chr12	149719	scaffold_7	798626			Chr4	196722	Chr12	856465	CAGCGGCGCTTCCATGAGCCAGATGAAGGCCCTGAGGGAGAAGCCGGCGAGGTG[A/C]GGCGCCTGC
S1_18005728	11	0.83													CAGCTCGCCGGCGAGACAGGGGAGCTC[A/G]CCGGAATCGTCGCTGAAAAAAAAAAAAAAAAAAAAA
S1_4608147	11	0.852													CAGCAGTGCATTGTTCGCATGGCAAGTTGCCAATGGCACATCACCC[G/T]CTTCTCCAGTGCGGCTG
S1_8626518	11	0.978													CAGCCGCACTGGAGAAG[A/C]GGGTGATGTGCCATTGGCAACTTGCCATGCGAACAATGCACTGCTG
S1_2365427	11	1.044													CAGCACCTAAGCCCGGTGAGCTCGGC[A/G]CAATGGCGAGGGTTAAGCTAGCTGAAAAAAAAAAAAA
S1_11242816	11	1.178													CAGCGACGATTCCGG[C/T]GAGCTCCCCTGTCTCGCCGGCGAGCTGAAAAAAAAAAAAAAAAAAAAA
S1_16742825	11	1.427													CAGCTAGCTTAACCCTCGCCATTG[C/T]GCCGAGCTCACCGGGCTTAGGTGCTGAAAAAAAAAAAAA
S1_15010424	11	1.81													CAGCGGGCTCGTTGACTTGGCGC[G/T]GAGGTGTCAAGTGCAGAAAAAAAAAAAAAAAAAAAAAAAA
S1_6313306	11	2.156	gi|6	270665											CAGCC[A/G]CCAAGGCCACGGCGCGGGCGCTCCTCACCGTCGACCTCCCGGCGGTGCCCTCTGACCT
CDCA7-635/636	11	2.976
S1_8627820	11	3.482	gi|6	879342	Zjn_chr12	1135677	scaffold_4	26582377	Chr10	44545820	Chr4	1112257	Chr18	46119898	CAGCCGCACTTGGCGTACA[A/T]GTCCACCAACGCGCTCCCGACGGCCACGTCCGAGTCCAGGGCGT
S1_27496659	11	4.021													CTGCCGACCTTGCTAGAGCCGCAGGACCAGTCCCGCGCGCCGGCGCTTGCCGGAGCAA[C/G]GGCAG
S1_27367206	11	4.386													CTGCC[C/G]TTGCTCCGGCAAGCGCCGGCGCGCGGGACTGGTCCTGCGGCTCTAGCAAGGTCGGCAG
S1_17017540	11	4.634													CAGCTCAAGATGGCCGGTTGCGCCTTTTTCTCTCTGGTA[C/G]GGAGGAGGAGAGGGAGTGGCAGAA
S1_29829533	11	4.726	gi|1	7238228											CTGCCTCGCGCTGTCCAGGGCCGTCTTCGACC[G/C]GCTGAAAAAAAAAAAAAAAAAAAAAAAAAAA
S1_27573746	11	4.87													CTGCCGAGCCGGAGACGGATTAGGCTGGAGGCCTTCCCGATTTCA[G/T]GAGGCAGAAAAAAAAAAA
S1_7043346	11	4.992													CAGCCATCCCCGGCCGCACGCATCCAGGTCGCCACCGCGTGCCTC[A/G]CAACTCATTGCGGCTCCT
S1_28091943	11	5.148													CTGCCGCCGTCAAGCCCGTCCTTCCCGTCCCGCCTCTGCCGC[C/T]AACGAGGGCTGAAAAAAAAAA
S1_8193312	11	5.303													CAGCCCTCGTT[A/G]GCGGCAGAGGCGGGACGGGAAGGACGGGCTTGACGGCGGCAGAAAAAAAAAA
S1_6213648	11	5.425													CAGCCACAAATGAGAACAAGAGAGCGGCAACAACGTGCCACCTCATC[A/G]AAGGCAACTGCTGAAA
S1_28195424	11	5.837													CTGCCGCGCACAACTTGCCCGCT[A/G]GCCTACACGCGCCTCTGCCAATTGCCGTTGTTGCTGAAAA
S1_16536032	11	5.995													CAGCTACGCCGCCGCCGATCGTGCCTGCCGC[C/T]GGTGCAGAAAAAAAAAAAAAAAAAAAAAAAAA
S1_12672149	11	6.324													CAGCGCCGGCGTCAGCACGCCCACCACGCGGCGCCCAACTCCGCCGCC[A/T]ACGAGTCGGAGGCCG
S1_15618055	11	6.532													CAGCGTCCCCCGCGGGCGCACCGGAATGCCGCCTGCGCCGCCGCCGCCGCCTGT[C/T]CCCGCCCCC
S1_12609533	11	6.715													CAGCGCCGCGCGCCACGCGGCCTCCGACTCGT[T/A]GGCGGCGGAGTTGGGCGCCGCGTGGTGGGCG
S1_6122648	11	6.991													CAGCCAAGCTTGCAGATGTGCTCCACCCAAGCGACCTCTTCCTCCCC[A/T]TTGCGGTGCTGAAAAA
S1_14675511	11	7.097	gi|6	1815262					Chr06	3167195	Chr4	4771590	Chr07	9304179	CAGCGGCGTC[A/G]GAGCGGCCGACGAGGAGGTCAGCGTAGACGTGGTCGAAGCCCAGCAGAAAAAA
S1_26404140	11	7.294													CTGCCCAGGCACCACCCTGTTGCGCAACCAGAGGAGGGA[A/G]ATCGAGTAGCAGAAAAAAAAAAAA
S1_2249512	11	7.466													CAGCACCGCAA[A/T]GGGGAGGAAGAGGTCGCTTGGGTGGAGCACATCTGCAAGCTTGGCTGAAAAA
CDATG3-2001/2002	11	8.075
S1_19409949	11	9.251													CAGCTGTGACCTCCCGTGACGTCGGCTCCAGCACCATGCCCGGTTCAC[A/C]TGACGGGCTGAAAAA
S1_17866518	11	9.756	gi|9	14968399											CAGCTCGACGATGTAGG[C/T]GGCGGAGGTCGCAAAACCAGCGGTTCAGCTTCTCACGCCGCTGAAA
S1_33903157	11	10.247	gi|6	9978761											CTGCGGTTGTCGCGGCGGCCCCGGCGAGCTTCCCCAGCGAGGTGGCGTGGGTGGCG[A/G]AGGACTC
S1_13294952	11	10.431	gi|6	10111564											CAGCGCGGGCGTGCGCGCGGCGCCTCCGAACGAGACGAACCCCCGGCGCGC[A/T]GAAAAAAAAAAA
S1_36021147	11	10.615					scaffold_7	16729988	Chr10	57153074			Chr01	109311832	CTGCTCCGTCTCGGCACGGTCCCGACGCTGGTGGCCTCGTCCCCGC[A/C]CGCCGCGCAGGCGGTGC
S1_13047402	11	10.778	gi|6	10111564											C[A/T]GCGCGCCGGGGGTTCGTCTCGTTCGGAGGCGCCGCGCGCACGCCCGCGCTGAAAAAAAAAAA
S1_2276720	11	10.853					scaffold_7	16729988	Chr10	57153072			Chr01	109311834	CAGCACCGCCTGCGCGGCG[G/T]GCGGGGACGAGGCCACCAGCGTCGGGACCGTGCCGAGACGGAGC
S1_5201627	11	10.963													CAGCATCGACGGCGCGGTCACCCCGC[A/G]CAGGGCGCCTCCGTGACGACATGCCCGCCAATAGTTG
S1_9302945	11	11.085													CAGCCGGCAACTATTGGCGGGCATGTCGTCACGGAGGCGCCCTG[C/T]GCGGGGTGACCGCGCCGTC
S1_14162302	11	11.282													C[A/T]GCGGCCAGATTCGCGTATGCCTTACGCGTGGTGGCCTATGGTGCGTACCACTCCCTTGTGTT
S1_14699844	11	11.585	gi|9	14968399											CAGCGGCGTGAGAAGCTGAACCGCTGGTTTTGCGACCTCCGCC[A/G]CCTACATCGTCGAGCTGAAA
S1_8291230	11	11.91	gi|6	10398465	Zjn_chr12	7280687	scaffold_7	17411204	Chr06	32488929			Chr11	29522323	CAGCCCTTGGTGGAGTCAACAAAGCACTC[A/G]TCCCGGAGATCATCGGACGCAGAAAAAAAAAAAA
S1_8391411	11	12.24													CAGCCGACGA[C/T]GATGCTCCCGCCGCCGCAGGGCTTCCTCGGCGAGGGAATGCTGAAAAAAAAAA
S1_9321733	11	12.74													CAGCCGGCAGGTGGGTTCGGGCGCGAGCACGT[A/C]GGGCAAGCTTGGGTGCGGGCGTGGGCGCAGA
S1_10742446	11	13.071													CAGCCTTGCGCCCCCGTCCTTGCCGCCGTCCGCAACGAGAGACCG[A/G]GCCGCTGAAAAAAAAAAA
S1_8121953	11	13.663													CAGCCCTAATCAACGAGCTACAGTGAAGTTCCTTCCGATGCCGCAATATAGG[A/C]CCGGCCTCGCA
[truncated: 1,546 more rows]

## Sheet: Sheet1
marker	Tag_sequence
S1_14532625	CAGCGGCGGCCGGGCATCGTCACA[A/G]CCATGCGCGGCGGCCACCAGCAGAAAAAAAAAAAAAAAA
S1_19627112	CAGCTTAGGTT[G/T]CTGGGGAATATTTTCGCGCCATTTGTTTTCTTGAGTGCTAGCTATTGCAGAA
CDGA5-1467/1468_160	#N/A
S1_10758525	CAGCCTTGGCGCCACGGCATCCAG[C/G]AGAAGCCTTCCTGCCACCGGAACGCCTGCTGACGCGCAC
S1_3344212	CAGCAGAAGGG[A/G]GTGTCGCCCAACTTCGAGACCTACATGACGCTGAAAAAAAAAAAAAAAAAAA
S1_25332644	CTGCCACCACCACACGCCGTTGCTTGCATTGCTTTTCTGAGCC[G/T]GCTGAAAAAAAAAAAAAAAA
S1_17686564	CAGCTCCTACTCCTAGCTACAGCATTGCTAGGAGGCGATGGCTCCTCCGTTGTTGTGCATTGC[A/G]
S1_18179147	CAGCTCGGGGGCGTGCCTCGAGATGATCATGCGAAGGGTCGGCACC[A/G]TCAAGGAGGGCATCAAC
S1_11682543	CAGCGAGGCGGCCATGCGCCGGTGGGTAGACCGAAGGCTCAA[G/T]GACTCGTTCCCCGTCGACGCC
S1_2153313	CAGCACCCCAGC[C/T]CTTCATCACCTTCTGTGACATCTCATTTTGCTCCAGCGCCTGCTCATGCTG
S1_32256030	CTGCGCGTCAGCCAGCTCTCGTACGGCTC[G/T]TGGGTCACCTTCGGCAACCAGCTGGACGTGAAGG
S1_16725539	CAGCTAGCTAGCTAGGTGAAGCGCGACACCAGCAAAAT[A/T]AAGGTGGCTACTGCTTGCTGAAAAA
S1_8067336	CAGCCCGTATTGGCCAAGGACCGCGTCGCCAAGTT[C/G]AAGAAACTCTGCTGAAAAAAAAAAAAAA
S1_3615515	CAGCAGAGTTTCTT[C/G]AACTTGGCGACGCGGTCCTTGGCCAATACGGGCTGAAAAAAAAAAAAAA
S1_23676845	CTGCAGGTCGCCGACAACGCCTCCCACCAACCGCCTCCCGCGCT[C/T]CCGAGGAACGGCAGAAAAA
S1_28693830	CTGCCGGCCGATCTGCTCCCTCCGTCGGC[A/C]CTGCCTGCCTGCCTCCTCAGGTGCGCGCGCTTCG
S1_10933710	CAGCGAAGC[A/G]AAGCGTGGAGGCCTGGAGGGGACACTAGGATGGAGCGGTGTCCTTCGGGGGCGA
S1_30938832	CTGCGAGCCTGCGGCGACTCTCCCTTGCACT[C/G]GCATGAACACAAGCTGAAAAAAAAAAAAAAAA
S1_20363117	CAGCTTGTGTTCATGC[C/G]AGTGCAAGGGAGAGTCGCCGCAGGCTCGCAGAAAAAAAAAAAAAAAA
S1_32182443	CTGCGCGGCGGGGGAGGGCCGCACCGTGGCCGCCAGCGCCCT[A/G]CGCGCCCACTCGCCGCCCTCC
S1_34739541	CTGCTACAGATGCGTGTGTGGACTGCGTCGCATGGACCGG[A/G]CTTTGCACCGTGACCGCAGAAAA
S1_33715420	CTGCGGTCACGGTGCAAAG[C/T]CCGGTCCATGCGACGCAGTCCACACACGCATCTGTAGCAGAAAA
S1_6458439	CAGCCACGACTTCGCGGCTCCAACCCGGACAACCTCCT[C/G]CGGCAGAAAAAAAAAAAAAAAAAAA
S1_7479433	CAGCCCAGCTCGCCGCCCGCCGTGTACTTTCC[T/C]GCGCCCCGTAGCAAGCCATTCTTCTCGCTGA
S1_7373138	CAGCCCACACGACTTTCGGATTGCGGAGGATATTGCC[G/T]TCCGGGATTTGGCAATGGTGCTTTCT
S1_3253431	CAGCAGAAAGCACCATTGCCAAATCCCGGA[A/C]GGCAATATCCTCCGCAATCCGAAAGTCGTGTGG
S1_1027506	CAGCA[A/C]GCCGTCCTCCTGCGCACCAGCCTCCTCCACCACCGCCGCGCTGAAAAAAAAAAAAAAA
S1_8707527	CAGCCGCCACGTCGCCGCACTTGCCT[C/T]CCCCGGCGGCCATGCCGTCGTCTCTAGGCAGAAAAAA
S1_34861007	CTGCTA[C/T]GGCCTCAGGCGATGGTGACCTGCACGGACTTGGTCTTCTTCTCCGGCGGCGGCTGAA
S1_33054950	CTGCGGCGAGGCGAGGGGGAGGGGGGACACGTCCATGTGGCGCACTGCC[A/G]AGTTCGCAGAAAAA
S1_8149442	CAGCCCTCAGACACTGTGAAGGTGTCAGGTGTTGTGCCCAT[C/G]CAGTTGGACGGTCACGTCGGTT
CDGA5-1399/1400	#N/A
CDGA4-1307/1308	#N/A
S1_3654224	CAGCAGATCGATCAGCCACTCAC[A/G]GCGGCGCGCTCGCTCTCTCTTCCCAGCGCCTATGCAGAAA
S1_17367650	CAGCTCCACTTCCAAGACGGTGCGTGGAGCCGGCCGCATTCCTTGCGCT[A/G]GCTTTCACCGCGCT
S1_14667643	CAGCGGCGTAAGGCGTAGGGCTCGGGAGCGGTTGCCGGGCGC[C/T]TGAACCCTCGGGAGGCGAGTC
S1_14536932	CAGCGGCGGCCTCGGGTGGCAGGAGAACGGC[A/G]GTGGCAGAAAAAAAAAAAAAAAAAAAAAAAAA
S1_30350544	CTGCCTTCTGATGTCGTCACGCTCCGCCCCCTCGCGAAGCGCT[A/T]CCTCCCGTTCCTGGCCCGCG
S1_20239755	CAGCTTGGAGATGAGGTGCGGTGACGGTTGCCGGCCCGGGTTGCGCCGGTACAT[C/G]GAGGACTCG
CDCA3-237/238	#N/A
S1_39322810	CTGCTTGTT[C/T]GCGTCGTCGCGGTGATGGTCAGCTAGAGCTGGAGCGCTGAAAAAAAAAAAAAAA
S1_32547209	CTGCGGAA[A/G]CACGAGGAGCTCCAGAGACGGTGCGGGCCCAACACCGACGCTTACAACCGCGCGA
S1_14091731	CAGCGGCAGGTGCGGTGCCGCAGTCGCGTG[C/T]TGAATGTAATGCCGGCCACTGTGCAGAAAAAAA
S1_31514748	CTGCGCCATGGACGTCGGTTAATCGGTGTAGTGCGCAGGCATGCACC[A/G]GCAGAAAAAAAAAAAA
S1_12842011	CAGCGCCTTG[A/G]GGCGGGGCCATCTGCGACGGCACCCTGTAAGGCGAGCCCATCAGCTGAAAAAA
S1_27253629	CTGCCCTGAACCTCCGTTCCTCCTCGTC[C/G]TCTCCGTCGTCCTGCGCTGAAAAAAAAAAAAAAAA
S1_13317612	CAGCGCGGTCC[C/G]CCTCCGACTCCGACTCGTCGGTGTCAGACGAGACAGCGACGATCCCCTCCTC
S1_36238842	CTGCTCGACACCTGAACGCGCGCACGCAAAGTCAAGATTGA[C/T]CAATGTTGCAGAAAAAAAAAAA
S1_2611509	CAGCACGC[A/G]GATTGCCAAGGCACGGGGCAAAATGGCACGAGCCAGCAGAAAAAAAAAAAAAAAA
S1_14130913	CAGCGGCATGGC[A/G]AAATGCGTCGGTTCGCTTGCCGAAAACGGGCAGATTCCAGCGAGCTGAAAA
S1_18076848	CAGCTCGCTGGAATCTGCCCGTTTTCGGCAAGCGAACCGACGCATTT[C/T]GCCATGCCGCTGAAAA
S1_30861215	CTGCGAGAACCGCG[A/G]AATCCAGGTACCAGGTCCTCGAAATGGCGCCCCTCAGACGCAGTAGGGT
S1_10754543	CAGCCTTGGCAGATGAGTGGGGTTGCAATCGGCCGGTAAGCA[G/T]GCAAAGCTGGCAGAAAAAAAA
S1_32475926	CTGCGCTGGGGTCAAACAGAGGGGG[C/G]CAATACGGCGAGGCAGAAAAAAAAAAAAAAAAAAAAAA
S1_4023209	CAGCAGGC[G/T]CCGCGACGCGGGCAGTGGCGTGCTTCTGAAGCGAGGCACAGTGCGGCGGCCTGTG
S1_11314460	CAGCGACGGCGATGCACTCGAGGCGGGCACCGGAGACGGGCGGGGCACGGAGCTGACGG[C/T]GACT
S1_25677332	CTGCCAGAGGAGTTCTTCGCGGAGATTAAAG[A/T]GAGAGGACTCTTCATCAGCTGGTGCCCGCAGA
S1_12375008	CAGCGCC[A/C]TCGTCGGCGCCGACGAAGCGCCGCCTTTGGTCCACCGTCGCTGAAAAAAAAAAAAA
S1_5841662	CAGCATTGCCTTCTCGTCGGCGACGAGGTCCGGCCTGATCACCCACAGGAACGGCCGGCCG[C/T]AG
S1_2594358	CAGCACGATTGCTTCTGCGCCCGACAATTTTTCTCCGCAGTATTGACTCAAGTCCAC[A/G]CTCGCT
S1_37736916	CTGCTGGCGGCCGGA[C/G]AGGCGGCGGCCGACATGGCGCCGTTCACGGCCCTGGACGCCGGAATCT
S1_36229057	CTGCTCGAAGATTCCGGCGTCCAGGGCCGTGAACGGCGCCATGTCGGCCGCCGCCT[C/G]TCCGGCC
S1_29289854	CTGCCGTGCGCGCACCTCTACCACGAGGGTTGCATCCTCCCCTGGCTCGCCAT[A/C]CGCAACACGT
S1_36400831	CTGCTCGCCGGACGGCCTGGCTGTTGGCGG[C/T]GTTCGGCTTCATCCTGGAAAGCGAACGCAGAAA
S1_23891336	CTGCAGTGAACACGGCGGTAGAACTTGGACTTGAC[A/G]AGGAGGCCGAGGATGTGGGCGCGCGCGC
S1_10488916	CAGCCTGGAAAGAAT[C/G]ATCGTTGCTCCAATTGCTGAGCCTGACCACGGCAGAAAAAAAAAAAAA
S1_8905222	CAGCCGCCTCCTCCTCCTGCT[A/T]TACCCAAACAGCCCCTCGCCTCCAGGGGCCAATCATTCCCAC
S1_20614617	CTGCAAAACCGCGCGC[C/T]TCCGGGTCACAAGTCCCGGACGCTGGCTGAAAAAAAAAAAAAAAAAA
S1_37839813	CTGCTGGGCGGC[C/G]GGGAACGGGCGGTCCACGACGTTGACTCGAGACTGCCTGGTGAGGCGCACC
S1_27219211	CTGCCCTCGC[G/T]CAGGCAGAGCAGGCAGGCGGGACCGGTCCCTGCTGAAAAAAAAAAAAAAAAAA
S1_32059133	CTGCGCGCGCGCGCCCACATCCTCGGCCTCCT[T/C]GTCAAGTCCAAGTTCTACCGCCGTGTTCACT
S1_33942638	CTGCGTACGTGGACTTGACACAAGCCCCGGCGGCGGC[A/T]TACAGTAAGGCGGAACCGGCAGAAAA
S1_32972330	CTGCGGCCGGATGACAGCCAGGAGGCGGC[C/G]GCGGGGTAGCGCGTGAAGGTGGCAGGCGGCGGCG
S1_25117606	CTGCC[A/G]ACGCGGGTGGTGCCGCCCGGCCGCGCGCGCCACGTGTCCCTGTCCCCGCCTTCGGCCG
S1_31388640	CTGCGCATCTTCTTCAGGGGCCGGAGCAATGCGGCCGCC[G/T]CCGGCGCATCTTCTAAAACTGGCG
S1_30903823	CTGCGAGATGATGGTGGCCTCG[A/T]TCCGCTGTCCTCCGAAATGGAAAACAAGCAATTTGTACTGC
S1_4400944	CAGCAGTACAAATTGCTTGTTTTCCATTTCGGAGGACAGCGGA[A/T]CGAGGCCACCATCATCTCGC
S1_38852745	CTGCTTCGGGAACGGGCCGTGGCCTCCTCGTCCTCCTCGGAATG[A/G]GCGTTGCCACGGCGGCCGG
S1_9439442	CAGCCGGCGTGGGGAGGCGGGGACGAGGAGGAGGAGGTGGC[G/T]GAGGGCTCCCCGGCCGTGGCGG
S1_7718628	CAGCCCCGCCACGGCCGGGGAGCCCTC[A/C]GCCACCTCCTCCTCCTCGTCCCCGCCTCCCCACGCC
S1_32528012	CTGCGCTTGCT[A/T]GCGCACCGCAGGCATCCCCTCTGCCTGCTCGCTGAAAAAAAAAAAAAAAAAA
S1_11520335	CAGCGAGCAGGCAGAGGGGATGCCTGCGGTGCGC[A/T]AGCAAGCGCAGAAAAAAAAAAAAAAAAAA
S1_794726	CAGCAACTGAACCGATCGAAAATGT[A/G]ATCGTCAGTGTACAGCTCTGACAGCTGAAAAAAAAAAA
S1_18592938	CAGCTGAAACAGCCCGATCGTGATCGTGAGGACGCCG[A/T]CATCAGTGAGGCGGCGCCTGCAGAAA
S1_9023261	CAGCCGCGCTTCTCGCCTCCAACCCCGTGCGCCGTCTCCTCCAATCCGACTCCACCGGCG[A/T]GTA
S1_11476640	CAGCGAGAGGCGAGCGAGAGAAGTCATCCCCGCGAGTGA[C/T]GGGACGGGGCCAGCCAGTGCGTTG
S1_702436	CAGCAACGCTGTCCCTGCCGAGCCAGCTTCCGAAG[C/T]GTGGCAGGGGGGCAGAAAAAAAAAAAAA
S1_13144758	CAGCGCGCTGGAAGCTTGGCTCGCGCGTCTCCTCCGAATGGGCCAGGTCGCCGACGA[C/G]GCTGAA
S1_26095224	CTGCCATGGCCTCCAGCTTGAAC[A/C]GGGACGGCCGGTACCGAGCCGCGCAGAAAAAAAAAAAAAA
S1_29003605	CTGC[C/T]GGTGGAGTCGGAAGAATCACTCGAGCAAGACGACGTATCGTCCGAATCCTCATCACTCG
CDCA7-695/696	#N/A
CDCA1-115/116	#N/A
S1_15723544	CAGCGTCGCTGTCGTCGTCCGACGTGGCAGGTGAAAATGAACG[A/G]CACGGATCCGCGTGTACGCT
S1_1880326	CAGCACATCACTGATCAGCTTATCC[A/G]GGTTGTCGAGCGAGCTTCCCCCGGGCTGAAAAAAAAAA
CDCA7-623/624	#N/A
S1_22394552	CTGCACGAGGTCCACGTCGTACGCGGTGTCGGCGCGGCCGTAGGACGGGAC[A/G]AGCAGGTCGGCC
S1_11521606	CAGCG[A/T]GCAGGGGAGGACGAAGCAGGCGAGCACGCGGAACGAGCGGTCGAGCTGAAAAAAAAAA
S1_19191643	CAGCTGGGTCGTCACAGGCATCGTCTTGTTCTTCTTCATGGG[A/G]TGCGGGCGAAGCAGAAAAAAA
S1_3592610	CAGCAGAGT[A/C]CCTGCTCGCCCGCGCCGTCGCCACCAGCCTCCTGGCAACGAAGACCGGCGGCCG
S1_15460937	CAGCGTACGACGGACCAGACACCGAAGCGGTTGGTG[A/G]TGAGCAGGCTTGTGCTGAAAAAAAAAA
S1_15466846	CAGCGTACGGTAGACCAGAGTACGCCGAAGCGGTTGGTGATGAGC[A/G]TGCTGAAAAAAAAAAAAA
S1_2714606	CAGCA[C/T]GCTCATCACCAACCGCTTCGGCGTACTCTGGTCTACCGTACGCTGAAAAAAAAAAAAA
S1_13285652	CAGCGCGGGCAGTGCGCCTCCGCGCGGATGCGGCGCGGCTCCGGCTCGTCG[A/G]TGGAGGAGGACG
S1_11489408	CAGCGAG[A/G]TCGAGGCGGCGGCGTGCGCGTACGTGCGGGCTGTGGTGATGGAGACGCTGAAAAAA
S1_14741043	CAGCGGCTCACCACGAGCACGTGCGCCGCCCTGCTCTGGCGG[C/T]CCGCGGCCGCGAGGCGCGCCG
S1_4672722	CAGCAGTGGGTCCGGGAAGTC[A/G]ACCGTGATCGCGGTGCTGAAAAAAAAAAAAAAAAAAAAAAAA
S1_91507	CAGCAA[A/G]ATGATGACCTCCCCTTGGCCCGGGGCGGGCTGAAAAAAAAAAAAAAAAAAAAAAAAA
CDGA2-965/966	#N/A
S1_15223128	CAGCGGTCGAGGCCGGGGTGGTGGGCA[C/G]TGACCAGCGGGCGGAGCAGAAAAAAAAAAAAAAAAA
S1_22521116	CTGCACGCTCCTGCG[C/T]GCGGCCGACTTGGGGTTGGCGCCGGCGCCCTTGGTGGAGTCGCCACGC
S1_14049816	CAGCGGCACTTTCGG[C/T]CGGAGCTCATCAACCGCCTTAGCGAGATGGTGGTGTTCCACCCGCTCT
S1_32228528	CTGCGCGGTCGCAACTCCGTCCCCCGG[G/T]AAAGGTACATATGGTTGCTGAAAAAAAAAAAAAAAA
S1_24693437	CTGCATGGAGTCGTCGTCGGGGAGGCTGTAGTAGGT[C/G]GCCGCCGGCGCGGGGCCCGGCGGCAGA
S1_6471135	CAGCCACGCACAGCGAGACCGCTAGAACAAGATG[A/G]CTCCTTCCTGGGCCGGCTGAAAAAAAAAA
S1_33055428	CTGCGGCGAGGCGGCGAGGCAGTGCGC[A/G]TCGGAGCGTCGGCAGAAAAAAAAAAAAAAAAAAAAA
S1_24398305	CTGC[A/C]TCGCCCGCCTCGGCGGCCACAGGTGCCATCAGCACCGCCGCAGAAAAAAAAAAAAAAAA
S1_4042405	CAGC[A/G]GGCGGCGACGTGGACGCGGGCGAGCTGAACGGCATGATCCAGTGCGTGATGGGCTGAAA
S1_15267450	CAGCGGTGACTACAGTACAACTCTCCAGTCACCTCTGTCAACTGCCGGT[A/G]GCAGATTCGTTGCC
S1_8528436	CAGCCGATCCCTTCCCCCCGTCTTCCAGCCCCCTG[A/T]TCCTCGTCTCTTGCTTTTCCGCGTCAGC
S1_10225308	CAGCCTC[G/T]GCGGCGACAGCCACCGGCGATAAGCGGAGGCAGGAGAGGGCAGAAAAAAAAAAAAA
S1_7515857	CAGCCCATCACGCACTGGATCATGCCGTTCAGCTCGCCCGCGTCCACGTCGCCGCC[C/T]GCTGAAA
CDGA8-1795/1796	#N/A
S1_12400810	CAGCGCCCA[C/G]GCCGGCGGCGAATGGGGGCGGCGGCGTGGAGCGCAAGCTGAAAAAAAAAAAAAA
S1_20191441	CAGCTTGCGCTCCACGCCGCCGCCCCCATTCGCCGCCGGC[C/G]TGGGCGCTGAAAAAAAAAAAAAA
S1_19520936	CAGCTGTTGAGTACGCCGGCGTCCTAACGCGCGGC[A/G]AGCTCCGGCTCGCATCCGGCTGAAAAAA
S1_10125014	CAGCCTCCTAATC[A/G]CTCGTCGGCGGGGAACACCGATAAGGTGCAGAAAAAAAAAAAAAAAAAAA
S1_10191022	CAGCCTCGCCGACGTGGCGGC[A/G]CTGGTCCGGAAGGGCATCCGTGCCGTGGACGCGGCGTACTTC
S1_22303132	CTGCACCTTATCGGTGTTCCCCGCCGACGAG[C/T]GATTAGGAGGCTGAAAAAAAAAAAAAAAAAAA
S1_19427663	CAGCTGTGCCCTGGACGGCGACGGCAGGGGTGCGGTGGGATGGGGTTGGGTCGCCGCCACAG[A/G]C
S1_6755117	CAGCCAGCCAGCTCTG[A/G]CTCCCGCGCCGGCACCGCGGTGAACAGAGCAGTGCAGAAAAAAAAAA
S1_35812851	CTGCTCCCGCCGCCACAGCGGCGCCGCCTCTTCTCGCCCATCGCCGCGCC[G/T]CTCTGCTCCTGCC
S1_1025049	CAGCAAGCCGCTCACTTCACCTGGGGAGAGGGGGGAGCCATAGCCGAC[C/T]GGCTAGCTGAAAAAA
S1_9294123	CAGCCGGATGCGAGCCGGAGCT[C/T]GCCGCGCGTTAGGACGCCGGCGTACTCAACAGCTGAAAAAA
S1_12597912	CAGCGCCGCGA[C/T]GTCCGTGCTGTTGCCGTGGCTCGGCTCGGCCGATGCAGAAAAAAAAAAAAAA
S1_38179533	CTGCTGTCCGACGAGGACGAGGAGTCGACCTC[G/A]ACCTCGACGCGCAGAAAAAAAAAAAAAAAAA
S1_13949326	CAGCGGCAAAAAGAAAGAAAGCGAG[C/T]GGAAGACACGAAGAGAGAGGATCGACCGAGCGAGCAGG
S1_14441018	CAGCGGCGCGCGCGGGG[G/T]ACGGGCATACGCTCTCGGGTGGTCGCGGTCGCGGGCGCGGAAGGGG
S1_7151642	CAGCCATGCTCGTCAACATCCATGATCACGTCGGCGTACCC[A/T]TGGGCAGAAAAAAAAAAAAAAA
CDGA1-787/788	#N/A
S1_24522116	CTGCATCTTCTGCCC[C/T]GCCTCCCGGGTTCCTGCCGCTGGCTGTTCGTCCGCTGAAAAAAAAAAA
S1_25116747	CTGCCAACGCGCGCAAGCAGTACTTCTGCTACCAATGCAACCGCAC[C/T]GTCCTCCTCGTCGCCGC
S1_7087908	CAGCCAT[C/G]TCTTCCGCGACGACCCGGCTCTCGCGTGCCCCGTCTGCGCCGCCGTCCGGGCGTGG
S1_15328610	CAGCGGTGG[C/T]ATGCTCACCCTTTGCATCATCAGACATCAAACCCGTCTGATGGCAGAAAAAAAA
S1_26108138	CTGCCATGGGCTCTTGTGCTTGCCGCTTGCGGGAGTG[C/T]GGGCCTCGTGCTGAAAAAAAAAAAAA
S1_620059	CAGCAACCTCCACAACAAGCAGGAAACGCTCATCGCATCCCGGGACCGTCCGTCCCGC[A/C]ACCGG
S1_12792426	CAGCGCCTCGTCGCCGACCCCGGCG[A/G]CCTGGATGTGGCCGCGTTCCCGCCCTTCGAGCACCACT
S1_5347849	CAGCATCTGCGCCGTCCGTACCTGCATCACCGGCGTCGTGGATCACAG[A/C]GAGGCGGCAGAAAAA
S1_34220031	CTGCGTCTTCTGGCCAAGATAGGAGAAGTA[C/T]TCGTGGCCGGGCACATCCACTAGCTGAAAAAAA
CDCA5-409/410	#N/A
S1_4604705	CAGC[A/C]GTGCAGGGTGACCGCGGCCACCGCCACCGGCGCCGGGTGCCACCGCCGCAGAAAAAAAA
CDGA1-791/792	#N/A
S1_22107213	CTGCACCCTCCA[A/C]ACCCGGATCTCGCTGGCTCCATGCCCGACCTCCATTGCCGCTGAAAAAAAA
S1_8987534	CAGCCGCGCGACAGCAACGACAGGCAGTTCAGT[C/T]CAGTCCAGCGCTGAAAAAAAAAAAAAAAAA
S1_31899342	CTGCGCGACCTCCGCGCGCGCGTGGCGAGCCGGAGGGAGTA[A/C]GAGGAGACGGGGCGCGCGTGCG
S1_26648236	CTGCCCCGCCGATGCCGCCGGTGTCTTTGTCGTTC[C/T]TCTGAGCCCGCAACGCAGAAAAAAAAAA
S1_3066926	CAGCACTCGGTGCGAAAATCGGAGC[A/G]CGAGTGGCTGTTCTCGTTCGTCGGCGCGCCGCGGCCCG
S1_22770208	CTGCACT[C/T]GATCGTGGGGTACCATTGTTGTCTGCAACTTCAGAGTCACCATTAAGAGCAGAAAA
CDGA2-1027/1028	#N/A
S1_29017816	CTGCCGGTGGTGCGG[C/G]AGAAGGACGGCGTCGCGGCCGTGGACGCCGCGCCGAGGCGGAGCAGAA
CDGA4-1295/1296	#N/A
S1_2452236	CAGCACCTGTAGTTGGTCGTTGCGCCATGGCGTCG[A/G]CCTGCTCAACAACGATCCTATGCAGAAA
S1_9122031	CAGCCGCTACCTCTCGTACGTGGTCGACTG[A/G]TCGCGTTCTGCCGCTCAGGGTTGCCTCGAGCCA
S1_13084523	CAGCGCGCGCGAGAAGGCGAAC[A/C]AGGAAACCGAGCACTGCTACCTCGATCTGCAGAAAAAAAAA
CDCA5-503/504	#N/A
CDGA2-991/992	#N/A
CDCA5-505/506	#N/A
S1_19330862	CAGCTGTAGCAACGGCAAGCCCTTCTTCTCCGGCAACGAGCCGGGCCTCCTCGACGTCGCG[A/C]TG
S1_32366809	CTGCGCTC[A/G]CCCATAAAAACGCTGGCCTGGGTCCACGCTTCCACGGAGGGAGCAGGCGAGACAT
S1_17582235	CAGCTCCGCCCCAATGGACCAGCCGAATCTCCAC[C/T]ACCCCCACGGCGCGCGCGAGCAGGTCCGG
CDGA3-1119/1120	#N/A
S1_11270648	CAGCGACGCCTTCCTCGCCACCGCCGGCATGTCCACTGAAGAGACGG[A/G]TTCCGTCTTTGCTCCA
CDGA1-785/786	#N/A
S1_2346028	CAGCACCGTCGCATCCTTGGCGGCGAG[C/T]TGGAAGCTCGGTGTGCGGCTGAAAAAAAAAAAAAAA
S1_4372515	CAGCAGGTTGGCGC[C/G]CCTCGCGTGCGGTTGCCCGGCTCCTGCCTCTGGCGGAGAGGCGGGCGGA
S1_32626435	CTGCGGACGCGGATGCACAGAGAAAGGGGAGGCG[C/G]ACGGGGGCGAGATGGCCGGCGAGACCGGA
S1_10898832	CAGCGAACGAAGAAGTCAAGGAGGCACGGTG[G/T]TGGTGGCGGCTGAAAAAAAAAAAAAAAAAAAA
S1_6306726	CAGCCACATTTGAGATCCGTGTACC[A/G]GAGAGCCATCTACGGCCAACTCTGGCAGAAAAAAAAAA
S1_10885543	CAGCGAACAGATGTAGCTGGCATACTCCGGGACGCCGAGATC[C/G]TAGACCAGGCCCGGGTCCGCT
S1_7056917	CAGCCATCGAGCATGG[C/T]GTCTCATCCTCCTTCCCCCTTTCCTTCTTCCACCTCCACACACCCCA
S1_8692013	CAGCCGCCACCA[A/C]CACCGTGCCTCCTTGACTTCTTCGTTCGCTGAAAAAAAAAAAAAAAAAAAA
S1_13746423	CAGCGGACCCGGGCCTGGTCTA[C/G]GATCTCGGCGTCCCGGAGTATGCCAGCTACATCTGTTCGCT
S1_11883509	CAGCGATG[C/G]CACCTCCTCAGTCCTCCCGTGGCCGCAGTCCACGACATGAGCTGGAGCTTGAAGA
CDCA7-671/672	#N/A
S1_37998637	CTGCTGGTGCTGGAGGGATGGGAGGAGCGGCGGCGA[C/G]GTGGCGGCGCGGAGGGAGAGGTGGTAC
S1_32639621	CTGCGGACTCGCTCATCACA[C/T]GCGGAACTCCGTTCCGTTGCATTGCTGAAAAAAAAAAAAAAAA
S1_5852151	CAGCATTGGAGAAAGCGAATGAGCTCTCAAAGTTGCTAGCAGAGGCGACA[A/G]CTAGAAAGGCTGA
S1_17857325	CAGCTCGACCGCCTGGCGTGCATC[A/G]CCACACGGTACGGAAGCGGCGGCCGGCAGTCGAGCCTGT
S1_14065345	CAGCGGCAGGAAGGGGAAGAGACGACTTGCTCCATGAAAGCGAC[A/G]AGGAACCGAAGCATCTAAA
S1_3279145	CAGCAGAACCAGCAGATCTCCGACCACCACGTCGCTTCGCCGTA[C/T]GTGGGCGGCGTGGTCCAGG
S1_7466753	CAGCCCAGCCCGGACAGGCTCGACTGCCGGCCGCCGCTTCCGTACCGTGTGG[C/T]GATGCACGCCA
S1_24959725	CTGCATTTAGATGCTTCGGTTCCT[C/T]GTCGCTTTCATGGAGCAAGTCGTCTCTTCCCCTTCCTGC
CDCA5-469/470_230	#N/A
S1_22841730	CTGCACTGCGTAGCCATAGCCTCCCGTTT[C/T]CTCTCAGGCGTCGGTGTCGTCCTGCATAAGCGCT
S1_13624636	CAGCGCTTATGCAGGACGACACCGACGCCTGAGAG[A/G]AAACGGGAGGCTATGGCTACGCAGTGCA
S1_11119522	CAGCGACCAGCAGTCTCCTCT[G/T]CAAGCTGGGCTCTCTTCTCACCGGTGAGTATAAGCTGAAAAA
S1_19634238	CAGCTTATACTCACCGGTGAGAAGAGAGCCCAGCTTG[A/C]AGAGGAGACTGCTGGTCGCTGAAAAA
S1_23672915	CTGCAGGTCCTCCT[A/T]CGCCGTTTCAGACGTCGCCGTCGCGCCGTCCCCGCTCAAGAAGCCGCCG
S1_15510331	CAGCGTATCTGAAATCCAGCCCTGCATATC[A/C]AGTACTGGCACAGATCAAACCGAGTTCATACTT
S1_3748242	CAGCAGGAAGCAGAACCAAACACCAAACCTAAGCATTGGTG[G/T]CTCCTCACACCATCGCAGAAAA
S1_31181919	CTGCGATGGTGTGAGGAG[A/C]CACCAATGCTTAGGTTTGGTGTTTGGTTCTGCTTCCTGCTGAAAA
S1_17487515	CAGCTCCCCGTTGA[A/C]ACCGAGCTCGCGGACCCAGTGCAGAAAAAAAAAAAAAAAAAAAAAAAAA
S1_38641314	CTGCTTCACTTGA[C/T]GCCAGGCTCGCGCGGATGAATCAGTGCCCCCCTCCTTCAACGCCGGCAGA
S1_28820450	CTGCCGGCGTTGAAGGAGGGGGGCACTGATTCATCCGCGCGAGCCTGGC[A/G]TCAAGTGAAGCAGA
S1_34542442	CTGCGTTGTGGGCCAAAGTGGTTGACTGGGACACCGGAGCA[C/T]CGAAAACTATTGAGCAGTAGCA
S1_19462841	CAGCTGTGGGCTCCCCAGCGTGCCCGCCGATAAGATCACC[C/T]CGTTCTTTGCCCCGTCACGGAGA
S1_9101913	CAGCCGCGTCGC[G/T]GTACGCGGCATCGGAACGCACCTAGCTGAAAAAAAAAAAAAAAAAAAAAAA
S1_2328138	CAGCACCGGGTCTATCTCCGTGACGGGGCAAAGAACG[A/G]GGTGATCTTATCGGCGGGCACGCTGG
S1_32676120	CTGCGGAGCGCCAGATTCG[A/T]GCGGGCTACGGAGGACGGGCAACGGGGGCGTTCAGGCGACGCCG
S1_6477911	CAGCCACGCC[A/G]CCGCGACCACCAGAGAGGCGACAAAAGTTGAGCAGAAAAAAAAAAAAAAAAAA
S1_13021416	CAGCGCGCCCCGGCC[A/G]GCCGGTCAACTGCCAACTAGCCAACACAGCATACCGACGCTGAAAAAA
S1_7442556	CAGCCCAGAATGGACAGCTAATAAGATTCGGAATCTGACCGCTAAATTTGCGCGA[C/T]GCTGAAAA
S1_8688906	CAGCC[G/T]CCACAAAAGCCTCATCATCCTCCTCCTCATCGGCGACGGCCCTGCCGATCGGCAGAAA
S1_29045143	CTGCCGGTTGGAAAAGTGACCGTTGGGCTGGCAGGAACTACT[A/C]TCTGGTCTGCTGAAAAAAAAA
S1_19050160	CAGCTGGCGACCACGGTGTACGAGAAGGTCGCTGGCGTGGGCACTGCTGTGGCCGGCAA[G/T]GTGC
S1_21923907	CTGCAC[A/C]TTGCCGGCCACAGCAGTGCCCACGCCAGCGACCTTCTCGTACACCGTGGTCGCCAGC
S1_33443109	CTGCGGGA[C/T]CGCACGGGATGAGTTAGGTAAACGGGATGGCACCATTGCAGAAAAAAAAAAAAAA
S1_12631815	CAGCGCCGCTCCCT[G/T]CTCGTGCCGGTGCGAGTTGTGATGACGGAGCAGAAAAAAAAAAAAAAAA
S1_14812719	CAGCGGCTTCCTTCAGGG[C/G]AAGTCCCACAAGTGCAACCGCCAGAACGGGTCCGACTGCTGAAAA
S1_36015234	CTGCTCCGTCATCACAACTCGCACCGGCACGAG[A/C]AGGGAGCGGCGCTGAAAAAAAAAAAAAAAA
S1_10599223	CAGCCTGTGGAGGAGGTCGTGG[C/T]GGCACCGCCGGTGGAGAAGAAGCGCTACTGCCACCAGGTGA
S1_15960830	CAGCGTGCGGTGCGGACGTCGTCGGGGAG[A/G]AAGGCACGGTGGAAGTACCCGCAGAAAAAAAAAA
S1_33125420	CTGCGGCGCGGCTGATGGT[C/T]CGCTGGTCCTTGTTGTTGTACGGCGAGGCGGCGGATCGGGCACA
S1_25622452	CTGCCACTGTGCCCGATCCGCCGCCTCGCCGTACAACAACAAGGACCAGCG[A/G]ACCATCAGCCGC
S1_10890606	CAGCG[A/C]ACCACGTCTGCCGTTTGGGGTAGCAGGGAGAATATGCCGGCGAGCACGTCTTCGGAGA
S1_35465660	CTGCTCAGCCAGTTCACGAAGAGGAAGGGGCGCAGTCGCGCTGATGACGAGAAGAAGAT[C/T]AGGC
CDCA2-181/182	#N/A
S1_15636955	CAGCGTCCGCGCCTCCTCCAGCGCGTTGCCGTGCGTGGCTTCCGGCGGGATGAA[A/G]TGCAGAAAA
CDCA8-725/726	#N/A
S1_30008021	CTGCCTGAGTCTAACGCAGG[C/T]CCAGATTGAGCTGGATGGGCGAAGCAGAAAAAAAAAAAAAAAA
S1_31985807	CTGCGC[G/T]CATCTGAGACGTAGGCGATCCTGCCCGCGGAAGAGAGGGCCGAGGTGTTTGACTCGG
S1_11985324	CAGCGCAACACGGAAGCAGGCCC[A/G]AAATCCCTTCCAGAGAGCAGAGCTGAAAAAAAAAAAAAAA
S1_1059608	CAGCAAG[C/G]GTCGAGCGGAACGACGTTGCCTCGGTGCCAGAGCCCCTCTAGCAGAAAAAAAAAAA
S1_34984646	CTGCTAGAGGGGCTCTGGCACCGAGGCAACGTCGTTCCGCTCGAC[C/G]CTTGCTGAAAAAAAAAAA
S1_16655061	CAGCTAGATCGACGCCCCGAGGCTACATGCCGGGGACGGCGACCGGAAGCCCCCGCCGCG[C/T]GCC
S1_10433537	CAGCCTGCCGCTGGCGAGCGCGGCGCGCAGGTCGTC[A/G]TCGGTGGCCTCCGGCGGCAGAAAAAAA
S1_12675826	CAGCGCCGGCTTGCTCCTCTTCATC[G/T]CGCTCGGCTTCCTCACGGCGACGCCGCGCGATGTGGAC
S1_7109717	CAGCCATGACTCCATG[A/G]GAATCTTGCGCAGAGGCAAGAGAGTCCTGAACCACACCAAGGGCAGA
S1_7722806	CAGCC[C/T]CGCCGCCACTCCTCCCCTTCCTCTGACTCCAACTCCGACCAGGCAGTAGCAGAAAAAA
S1_11009507	CAGCGA[A/T]TTCTCCGGGCGCTCGCCGTGGTTCAGGAAGGCAGAAAAAAAAAAAAAAAAAAAAAAA
S1_33172541	CTGCGGCGGCATAGCCATCCAGTACCCGTTCGGCATCGGC[G/T]CCCGCTGAAAAAAAAAAAAAAAA
S1_29129105	CTGC[C/G]GTCCCCGCCCTCTCGCCTCTGGGATGCGGCAGTGTTCGCCGCGGTAGTACCCGGCGCCC
S1_2579210	CAGCACGAT[A/G]ACGAGGACGAGCACGACACCCGCAACAATGGCGATGCACCCCCACTTGCGGCTG
S1_11722846	CAGCGAGGTGAGCTTTTGCCAGCTGGCTACGCACTGGCGGTGGCG[A/G]ACGCTGAAAAAAAAAAAA
S1_6108430	CAGCCAAGCCAGGGTGGGGGCGGCGGCGA[C/T]GCAAGCGGCAGAAAAAAAAAAAAAAAAAAAAAAA
S1_28487412	CTGCCGCTTGC[A/G]TCGCCGCCGCCCCCACCCTGGCTTGGCTGAAAAAAAAAAAAAAAAAAAAAAA
S1_1391826	CAGCAATCTCAGCGAGTCCGGCATC[A/G]GTCACAAGCGGCACATCCCAGATGGCAAGCGAGCACAG
S1_8526624	CAGCCGATCCACGCGGCGAGGAA[A/G]ATGAAAGGCAGGCACAACGGCACCAGCTCGAGGATCGAAT
S1_17026649	CAGCTCAAGGAGAAGCTCGTCGCCGCGGCACCTGACGCGCGCGTGGGC[C/G]CCGTGGCGCTGGCCG
S1_13388224	CAGCGCGTCGGCCAGCGCCACGG[C/G]GCCCACGCGCGCGTCAGGTGCCGCGGCGACGAGCTTCTCC
S1_12955346	CAGCGCGAGGTCGCCGTGCAGATGTGGGGAGCGGCCGTGGACGCG[A/C]CGCTGGCGTGGCTGAAAA
S1_6479115	CAGCCACGCCAGCG[G/T]CGCGTCCACGGCCGCTCCCCACATCTGCACGGCGACCTCGCGCTGAAAA
S1_12228055	CAGCGCATGTGCTGGCCTGCGGGCTTGCCCCTATAAACCCGCCTCGCTCCCCTC[A/G]CTCCCACTC
S1_33729740	CTGCGGTCCGACGGCGAGGGTGTGGTGTTCGTGCCCTAC[A/G]GCGCCGCGTGGCGCCAGCTCCGCA
S1_29207962	CTGCCGTCGGGCTCCAAGCTGGCGGAGGGGAGATTCAGCCAGAGCCGCCACCTCTCCGCAA[C/T]CC
S1_33597141	CTGCGGGGCGCTGACCTCGCCGGGTGGACGCCGCCGTGGT[A/G]CAAATCGGCGCCACCGCAGAAAA
S1_38388422	CTGCTGTTCCATCTTCCATCC[A/G]ATTCCGGCACGGCGCGCGCTTGGCTGAAAAAAAAAAAAAAAA
S1_6542722	CAGCCACGTACGTGTGTACTC[A/G]TGGCCATCGCGATTTCGTCACCCGTGCGCTGAATTCGAGCGG
S1_14591723	CAGCGGCGGCGGGGTATCTGTG[A/T]GGTTCGGTGTTGGGAACGGCCTCACCGGAGACGGAATCATC
S1_11408558	CAGCGACTGGTCGTTGTTGATCTCGATGTCGGGGAGCTTCGACCGGAACACCACCGG[C/T]GATGAG
S1_20492809	CAGCTTTG[C/T]CGGTGCATTCACCCACGGAATCCCTGGCATAGCTCGGCAGAAAAAAAAAAAAAAA
S1_26732317	CTGCCCCTCGACGTTT[C/T]CATCGTTGTGATGGCCGTGCACCTGCTGAAAAAAAAAAAAAAAAAAA
S1_27584541	CTGCCGAGCTATGCCAGGGATTCCGTGGGTGAATGCACCG[A/G]CAAAGCTGAAAAAAAAAAAAAAA
S1_4318329	CAGCAGGTGCACGGCCATCACAACGATG[A/G]AAACGTCGAGGGGCAGAAAAAAAAAAAAAAAAAAA
S1_14245150	CAGCGGCCGGCCGCCGGGTCCTCGCAATCCACGACGCCACAGTCACCAC[G/T]AGCCGCGCCGGCAC
S1_23082038	CTGCAGACGACGTGGACGAGGGAGCCAGCACGAAGCG[C/T]GAGGAGAAGGAGTAGCTGTAGTAGAC
S1_12833619	CAGCGCCTTCACGCGCTC[C/G]GGCGTGGGCGGCATCTCCACCAGGGACGTGTCCCGCCGCACCAGC
S1_12720633	CAGCGCCGTGAACAGTGACACTTGCGGCACCT[T/C]CGGCAGAAAAAAAAAAAAAAAAAAAAAAAAA
S1_37468848	CTGCTGATTGTTGCCCGCCGATCTGTCGTCGTCTTTTCCCCAACCGT[A/C]AACGCAGAAAAAAAAA
S1_34507608	CTGCGTT[G/T]ACGGTTGGGGAAAAGACGACGACAGATCGGCGGGCAACAATCAGCAGAAAAAAAAA
S1_24287125	CTGCATCATCTTGTTGCTGTCGTC[C/T]GCGTCCGCGTCCACGGACCCGGCGCAGGAGCTGTGGTTG
S1_24549210	CTGCATGAC[A/G]GCCACGCCCACCGACACGCCGCCGGCCACCCCCAAGGACAAGCCCCCGCCTGCC
S1_11905752	CAGCGATGGCAACAACCACAGCTCCTGCGCCGGGTCCGTGGACGCGGACGC[A/G]GACGACAGCAAC
S1_10037447	CAGCCTCCAATGACGTATCGGTCTGCCACTCCACATCATCATCATC[A/G]TCGTCATCTGCAGAAAA
S1_10846510	CAGCGAAAC[C/T]GAGCGAAGCCGTCGATTCCGCCGCGCATGGCGCTGAAAAAAAAAAAAAAAAAAA
S1_7275645	CAGCCATTGCTCTCGTTCGTCGTACGAGTATTTTTATGGAGCTA[C/G]CTGGTGCAGTAGAGTGGCA
S1_23739033	CTGCAGGTTGACCCTGCTTACCGGCCCACGCC[G/A]GGAGCCGTGCTTCCCGTGTCGGCGTCGGACC
S1_15900220	CAGCGTGCACGAGGCCGCC[G/T]GAAATGGGCGGCGCTCGGCCGGTCAAGGGCTGAAAAAAAAAAAA
CDCA5-441/442	#N/A
S1_27217364	CTGCCCTCGCCGGTGATGTGGAAGCGCCTCTTGGAGACCACCAAGCAGGCCGCCAACGCCACC[G/T]
S1_14133808	CAGCGGC[A/G]TGGGGAGCACACTGGGTAGGGGAGGAGCGCATAGGAGAGGTGGGAGAGGCCGCGGC
S1_15036309	CAGCGGGG[A/G]TGGCGCGGCGGCGATTGCGCTTGGCGGGCTTGGGGACGGTGGCAGAAAAAAAAAA
S1_14415019	CAGCGGCGCCGGCGCCAG[A/C]GGTGGCGTTGGCGGCCTGCTTGGTGGTCTCCAAGAGGCGCTTCCA
S1_9112311	CAGCCGCGTG[G/T]CGGCGTAGGCTATTTCCTCGAAGCTACGGGCGGACGCCATGGCTGAAAAAAAA
S1_28526824	CTGCCGGACATGCTCCACCTTGG[C/T]CCTGTACACGTTGAGGCACTCCTCCTCCAGCGCCTGCAGA
CDCA7-689/690	#N/A
S1_10864828	CAGCGAAAGGTCGTGGCGGAGGAGTCC[G/T]CGGCGCAAGCGGTGAGCCGCCTGGTGGCGAGCTGAA
S1_28631932	CTGCCGGATGGGGGAACATGGGCGGCGGCGC[C/G]ACGCAGAAAAAAAAAAAAAAAAAAAAAAAAAA
S1_2134409	CAGCACCC[A/G]CGGACACACGATTTCGAACGCGTGGGGCTCAGATGCTTGCGGCAGAAAAAAAAAA
S1_3684234	CAGCAGATGCGCACCTCGCCGCCGGTTCTCCAG[C/T]CATGGTTATGCAGGCCTTCCTCCCCGTAAC
S1_33753240	CTGCGGTCGGTTACGGGGAGGAAGGCCTGCATAACCATG[A/G]CTGGAGAACCGGCGGCGAGGTGCG
S1_14614853	CAGCGGCGGGACCGTGTAGAGCGCGAGGCCGAGCATGCGGAACGCGAGGGTG[A/G]GCTCGCGCGTG
CDGA5-1467/1468_120	#N/A
S1_32659947	CTGCGGAGATGACGGCGATGGTGGAGTCGTTGGCGCAGACTTGGGG[A/G]TCGGGCAGGTCGAGCAG
S1_10244855	CAGCCTCGTCCAGGAGCTCCACGCCGGCGACCTCCTCCCAACCTCCCACGACAG[A/G]CGGATCCGG
S1_8834730	CAGCCGCCGCGCGGCGCTCGCCGGATCCG[C/T]CTGTCGTGGGAGGTTGGGAGGAGGTCGCCGGCGT
S1_8946547	CAGCCGCGAGCTGGGCGCCGCGTACAGGGACCTTGCCGAGGCGCAC[G/T]CCGCCGTGCTCGACTTC
S1_13372745	CAGCGCGTCCTCCTCGCCCACCTCCTCCCCTCCTCCTCCTCCTC[A/C]TCCTCGGCGCAGAAAAAAA
S1_10661109	CAGCCTTC[C/G]AGCCCATCCGGGGAGCCGGCCGGTGCCGGTGATGACAACAGCAGGCAGGCGCGCG
S1_10323150	CAGCCTCTTCTCCCACATCCGCGGCGAGATCACCCTCAAGATTTACCGC[A/T]TCAGCAGAAAAAAA
S1_11572726	CAGCGAGCGCGCTCCATGCGCTGGG[A/G]CAGGGCGTGGCCGTGGCCCGCGTGCCACGGGAGGCAAA
S1_12898163	CAGCGCGACGCCGTCGCCTCCTCCTTTGCCTCCCGTGGCACGCGGGCCACGGCCACGCCCTG[C/T]C
CDGA1-805/806	#N/A
S1_4994808	CAGCATC[A/G]CCCCAAGGCCCGCATCCTCGAGCTTGGCGCAGGCAACCAGCGCACTGGACACGGCC
S1_1592423	CAGCACAAAGCTCAGAAACTGG[C/T]ATGCAGTTCTTCCGCTTGCTCTTTATTCGCAGAAAAAAAAA
S1_1909139	CAGCACATGCACGGCGAGGAGGAGACGATCATGCACCG[G/T]AGGAAGCAGAAAAAAAAAAAAAAAA
S1_8032024	CAGCCCGGGATCGTCTACCGCGC[A/G]CTCAGGGACATCCTCCAGGGAGGAGGAGAAGGGGGTGACG
S1_12601746	CAGCGCCGCGATCTCGCGCATGATCGCCTCCGTCCTCCCGCCGCC[A/G]GTGCTGAAAAAAAAAAAA
S1_11795930	CAGCGATAGCTTCTCAATCAGTGTGGCAT[C/T]GGAAACTAGCCCTACCATTGGCCGAACAACGAAG
S1_23578036	CTGCAGGGCACGACCTCGAACCCAACCACCATCCA[C/G]CCGGATGAGGATCCGGAGCTGAAAAAAA
S1_1723853	CAGCACACCGGCCTCCTCCACCACTGCCGCCCGGCACTTCCGTCTATCCCTC[A/C]ACCGCAAACCA
S1_38900515	CTGCTTCTCCACCG[C/T]CCCCGGCGCCGCCTCTCTCACTCACTCAGGCTCTCCTACCCAAGGCACA
S1_36706724	CTGCTCGTGTCCGGGGATCGAAA[C/G]AAGGGGATAAACAAGCGACAGATTTGGAGCAGAAAAAAAA
S1_32217713	CTGCGCGGGGGA[C/T]GCTGGCGCCGTCCGATCAGCACCGGTCGGCGACCGCGCGTCATCGGCGTCA
S1_37313039	CTGCTGAGCGGGCGGCGGAGCGTCGACAAGCGGCGGCG[C/T]GGGCGGGAGCAGAAAAAAAAAAAAA
S1_2163110	CAGCACCCC[G/T]AGCGCGCCGGTGAGCGGGAGCGGCGTGAAGGCGACGACGACGGGCGAGGCGTGG
S1_28448258	CTGCCGCTGGCGTCCCGGAGCCGAAGCTGAAGCGCAAGGAGCAAGTGACGCGGCGGC[C/T]GTCGTT
CDCA6-577/578	#N/A
S1_33025515	CTGCGGCGAAGGGG[A/C]GAGCTCGAAGCGGTCGCAGAAGGCGCCGGAGCCCGGCGGCGTGGCGGCC
S1_17128206	CAGCT[C/T]ACGTGGGCAACGCCGCAGTCTCGCCGGGCCTCCGGCAGAAAAAAAAAAAAAAAAAAAA
CDCA6-559/560	#N/A
S1_14349125	CAGCGGCGAGGAGAGGAGACGGTG[G/T]CTGTGCTCCAATGCCTCGCTCCAAACCCTCCTCGGCACA
S1_32129637	CTGCGCGGAGCTTGAGGCATCGGTTTCTGACCTATC[C/T]GCGCGCCTAGAGGCAGAAAAAAAAAAA
S1_22117942	CTGCACCGAAACCTCGGTAACCTCAACTCCGGCGGCGGCTC[G/T]TCGGCGCGCAGAAAAAAAAAAA
S1_11273428	CAGCGACGCGACGGGAAAGGTACGGTT[A/G]TCCGTGGGCGTACATTGCGCAGGCGTGGGCGTAGCA
S1_8095844	CAGCCCGTGCTACGCCCACGCCTGCGCAATGTACGCCCACGGA[C/T]AACCGTACCTTTCCCGTCGC
S1_21991341	CTGCACCAGAATGCCGTGCCGGCCACACCTGCCTCTCGGG[C/T]GGCAGAAAAAAAAAAAAAAAAAA
S1_23970917	CTGCAGTGGTGGACTA[C/T]GATGCGGTCGTCAACGAATGTGCGATCCTAGGCAGAAAAAAAAAAAA
S1_29539136	CTGCCTAGGATCGCACATTCGTTGACGACCGCATC[A/G]TAGTCCACCACTGCAGAAAAAAAAAAAA
S1_21260836	CTGCAAGCCATGGATGTCCCCGTGAAGAAGGCGCG[A/G]ACCCCGCCGCGGACGGGGAAGGCGGAGG
S1_33446616	CTGCGGGACCTGGCA[C/T]GCGCAGACGTGCCCTTTCTCCTCGTGTAGCCCGACCCACGCGCCCAGC
S1_38352356	CTGCTGTGTGGCGCCGGCGCCGGCGGAGAGAGGACCGTGGCCGTCGCGGCGGCGG[C/T]CTCCCCGC
S1_11585636	CAGCGAGCGGCTCCAAATCGATGGTGAAATACGAG[C/G]GCGGCTACACCGTCGAGACGGTCTTCGA
S1_24240455	CTGCATCACCTTGGCGCCCCTGCGCTTGCCGCCAATGCTGTTCCCCATCCTTGT[C/T]GTCGCCGGG
S1_16625549	CAGCTAGAAGCTGGAATTCCGTACGCGCCGATCGTACCAGCCCAGGAA[A/C]GAGACGGGCTTCGGC
S1_8827009	CAGCCGCC[G/T]CCTCCTGCTTTACCCAAACAGCCCCTCGCCTCCAGGGGCCAACCATTCCCTCTGC
S1_33616948	CTGCGGGGGGTGCGCCTCCCCAGGCAGTCTAGAGTCAACGTCGTGGA[C/T]CGCCCGTTCCCCGCCG
S1_37841025	CTGCTGGGCGGCGGGGAACGGGCG[A/G]TCCACGACGTTGACTCTAGACTGCCTGGGGAGGCGCACC
S1_9156322	CAGCCGCTCGGCGTCCTCGTC[A/G]TCGAACTCCCCTCCCAACCGCTGGTCCACCGCCTCCAGCACC
S1_23655434	CTGCAGGTAGGTGATGAGCACCAGCCACGCGTT[C/G]ACGATCAGCAGAAAAAAAAAAAAAAAAAAA
S1_30007214	CTGCCTGAGGTCT[C/G]TCTGACTGGTGCGGCATGGCCTGGCTTTGGCTGAAAAAAAAAAAAAAAAA
S1_11919111	CAGCGATGGG[A/C]GCCATGGCGGAGAGCGGTTGTGACTGGGGGACGAGCTGAAAAAAAAAAAAAAA
S1_38063030	CTGCTGGTTGCAACATTGACCCGTGACTT[C/T]TCCTCCCCCGCCACGGCTGAGCAGAAAAAAAAAA
S1_31975011	CTGCGCGCAC[A/G]CCTTGAGCGCGAACGGGAACGTGTAGCTGTCCGGTGCCACGGCCGCGTCCACC
S1_16336217	CAGCTAACGCCACCGA[C/T]GTGCGCGGCGTGGCCACAGCAGAAAAAAAAAAAAAAAAAAAAAAAAA
S1_34115310	CTGCGTCGC[C/G]ACGATGACGGTTCCCCGGTGCCTTGGCTTGGCCGTGGAGGAGATGGATGTGGCG
S1_7970602	C[A/T]GCCCGCTCGCGGCGCGGCTGGCGCGGACGCAGGACGCCTGCATCCGCCGGTACCCGTCCCTG
S1_35942464	CTGCTCCGCGGCGGCCTCTCGCACCAGGAGCGAGGGCTCCCGCATCGCCCGGCGCCCGCCCTG[C/T]
S1_30645306	CTGCG[A/G]CAGGGCGGGCGCCGGGCGATGCGGGAGCCCTCGCTCCTGGTGCGAGAGGCCGCCGCGG
S1_28869951	CTGCCGGGCCACAAGGACAAGACCGACGTGGAGGGCGACCACAAGCCGTA[C/T]ACACCGGCTGAAA
S1_9592211	CAGCCGGTGT[A/G]TACGGCTTGTGGTCGCCCTCCACGTCGGTCTTGTCCTTGTGGCCCGGCAGAAA
S1_15571827	CAGCGTCAGGGTGGCGTCGGAATAGG[A/G]AATGCGAGCGCTGGTTGGGTGGGTGCCCGACATGCTG
S1_17186522	CAGCTCAGCTGGTTCAGTTGG[C/T]TGGCGTCCAACAGTACAGTTGTTGCATCTCACGTTCGCAGAA
S1_1070635	CAGCAAGCTCATCGGCTCCGTGACGCAGAAACAT[C/G]GCCGCGAGCAGAAAAAAAAAAAAAAAAAA
S1_27430424	CTGCCGAAGCAGAAGCAACTAAC[A/C]AACGGACGGACGGAACTTGAAGCCTCGGCAATCCGGGCAG
CDGA4-1269/1270	#N/A
S1_11431230	CAGCGAGAACGCGACTGCGTCGGGGCTGG[C/T]CGGGGAGGCCGTGTACGGGGAACCACCGGCGCCA
S1_183253	CAGCAAAGAAATGGTTTGTCTCCTTTGGCCCGGGTTTCGCGGCAAACAAGGG[A/G]CAAGCTACTAC
S1_8506307	CAGCCG[A/G]GGTGGCGCGTCGCGGTCTCCGCGGCCCTCGCGGCGGCCCTGGTCGCTGAAAAAAAAA
S1_22724832	CTGCACTAGGCACGGGCGGGGCGGGAACCGG[A/G]TCTCCATCGCGCTGAAAAAAAAAAAAAAAAAA
S1_12973915	CAGCGCGATGGAGA[C/T]CCGGTTCCCGCCCCGCCCGTGCCTAGTGCAGAAAAAAAAAAAAAAAAAA
S1_30838606	CTGCG[A/C]CTGCGAGCGGAAGAACAGCTTGCCGTCGCGGAACACGGCGAAGCCGCTGTCGCCGACG
S1_23492845	CTGCAGGCGAACACCTGCCGGTGACGGAAAAGGAGACCGAGCCG[C/G]TCGTGGCGACCAAGGACAG
S1_15223317	CAGCGGTCGAGGCGGG[C/T]GTGGTGGCGGTGGCGAGCGGGCGGAGCAACAGGCTGGTGCGGAGCCT
S1_31295713	CTGCGCACCGCG[C/T]TGGAACTGGAAGCTTGGCTCGCGCGTCTCCTCCGAATGGGCACGCTGAAAA
S1_15224323	CAGCGGTCGATGGATGTGCTGG[C/T]CCTCTTACAGGTTACAGCTTGCTTGACAAATGTGTTGGTTC
S1_1880249	CAGCACATCACTGATCAGCTTATCCAGGTTGTCGAGCGAGCTTCCCCC[A/G]GGCTTCATTGCTCGA
S1_19207842	CAGCTGGTACGTCGCGTGCACGTCCAGGGCGCCGGGGAAAC[C/T]TGCACGAGCGCGCAGAAAAAAA
S1_16013425	CAGCGTGGCATGTGCTACAGAATC[C/T]CTGCTGATTTGGGCATCCAGTTCAACATCAGGCAGAAAA
S1_32104316	CTGCGCGCTCGTGCA[A/G]GTTTCCCCGGCGCCCTGGACGTGCACGCGACGTACCAGCTGAAAAAAA
S1_14029412	CAGCGGCACGC[G/T]CGCGCGCCAAGGAGCTCGACGACCAGCTAGCGAGCTTCACGAGGAAAGTAAC
S1_30144842	CTGCCTGGAGACAACAGCTCGAAGTGCACAGCCCCGCCGGT[A/C]CCCTGCTTCTCTCCACCGACCT
S1_18462213	CAGCTCTGCCAA[C/T]TCTCTTCGGAGCCTCCGGTTCTCTTGTGTTAGAGTTGCGCAGAAAAAAAAA
S1_18563644	CAGCTCTTGGAGCCGATGAGCAGGTCGGTGGAGAGAAGCAGGG[G/T]ACCGGCGGGGCTGTGCACTT
S1_31453663	CTGCGCCACGCCACCCCGGGGCTCGGCATCGCCATCGTCGCCTTCGGGATCTACCTCGTCGG[C/T]G
S1_13193147	CAGCGCGGCCAGCGATGGCTCAGCTTGGCATTGCGCGACGCTGGCG[A/G]ACGGCAGAGAGCATCGG
S1_32064541	CTGCGCGCGCGTGCGACAGGGGACGGGGCGAAATCAAAAG[A/G]GGGGCGCGGGGACGACGAGCCGC
S1_9771716	CAGCCGTGCTCTCCC[A/G]CAGTCAGCTCCGCGCCCTCAAGCGGTGGATGCGCGAGCACGACGTCGT
S1_33316513	CTGCGGCGTGGG[G/T]TCCGGCACGATGACGGCCAGCGGCACCTTCTCGTCCTCCTCGCTGAAGCCA
S1_31842612	CTGCGCCTGCG[C/T]GGCGAGCGGGGCGGGGGACGACAGCTGAAAAAAAAAAAAAAAAAAAAAAAAA
S1_2786119	CAGCACGGCCTTGGTCGG[C/T]GAGTGCCTGGCCAGCGCATGGAGCGCGCGCACGGCGCTCTCGGTC
S1_33244464	CTGCGGCGGCTGATCCAGGCCTGGTGCGCCGCGCACGAGGTGGAGCGGTTCCCCACGCCGCGG[C/T]
S1_12040032	CAGCGCACACCTCATCCGGTCCTTCCCAAGC[A/G]TCTCCGCCTGCAGAAAAAAAAAAAAAAAAAAA
S1_19598421	CAGCTTACGGGGCCGGCGCC[A/G]GCGGCCGGCACGGGGACAGGGGGTACCCGGACCTGCAGAAAAA
S1_10226457	CAGCCTCGGCGGGTACAAGGGTCTGCCGGGTTCTCTCTCCTAGCGAGATCGACGGT[C/G]AAAGGAG
CDCA3-259/260	#N/A
S1_10221722	CAGCCTCGGCCGAGGATTCTC[G/T]CTGGGTCCCTCCTCGCCACCGCTCTGGTGCTGATCTGTTGGT
S1_14084251	CAGCGGCAGGGGAAGGAGAGATTAGGAGGGAGAAGGACGAGAAAGCCGCG[A/G]CGCACACATGCCA
S1_10924309	CAGCGAAG[A/G]CGAGCCAGTTCCAAGTGACTTGACAAACGACGGCGAGGGCAGAAAAAAAAAAAAA
S1_36793832	CTGCTCTCCATGGTGGTTTTGGTGGTGCTAA[C/T]GGTGCCTTTGCTGGTTGTAGTAGCAGAAAAAA
S1_12483857	CAGCGCCCTTCTCAGCCTCGGCACTCACAGCTCCACATTCTCTGCTCCATCCACGG[C/T]CCTTCTT
S1_34879627	CTGCTACTACAACCAGCAAAGGCACC[A/G]TTAGCACCACCAAAACCACCATGGAGAGCAGAAAAAA
S1_15093311	CAGCGGGTAA[C/T]AAACCTGCTTGCTCTTGCCGGTGATATCGATTATCCTGGCCTGCAGAAAAAAA
S1_10534224	CAGCCTGGCTCCGCGCTGGCGGG[C/G]CTGGCTCATGCGGTGCAGAAAAAAAAAAAAAAAAAAAAAA
S1_7609554	CAGCCCCAGCAAGAGCCACCCGCGCCTCCGCCATCATTCACTGCTCCGGTCAC[C/T]GCAGAAAAAA
S1_6054607	CAGCCA[A/G]CGCCCGGGCCCAGCAGGAGGCCGGTATAGGCAAGAAGCATGGGGAGGAGGAGGAGCA
S1_12013406	CAGCG[C/G]AAGGAAGGACGAGACTGGCAGGTCAGGGAAGACAGCTGAAAAAAAAAAAAAAAAAAAA
S1_19401839	CAGCTGTCTTCCCTGACCTGCCAGTCTCGTCCTTCCTT[C/G]CGCTGAAAAAAAAAAAAAAAAAAAA
S1_29181864	CTGCCGTCGCCGGCGCAGACTCATATTTCGCAGAGAAGAAGGTCAGCACAAGGAAGCAGTCAC[A/G]
CDGA1-865/866	#N/A
CDCA6-571/572	#N/A
CDGA2-1011/1012	#N/A
S1_36075021	CTGCTCCTCCGCTTTGATGG[A/C]CTCCCCCGTCTTGCCTGCAGAAAAAAAAAAAAAAAAAAAAAAA
S1_23431321	CTGCAGGCAAGACGGGGGAG[G/T]CCATCAAAGCGGAGGAGCAGAAAAAAAAAAAAAAAAAAAAAAA
S1_13700510	CAGCGGAAG[C/T]CGGAGGAGGAGGCGCGGCAGAAGTAGAGGTGCTGGTGGGATCGGTAACCGGAGC
S1_17751210	CAGCTCCTC[G/T]TCGGACCCCAAGCAAAGGCTAAGCGCCGGAGACGGCGGCGGCATGGGACACCCG
S1_11884840	CAGCGATGCCCCATGCCCGGACGGCGGCGGAGACGGGGC[A/G]CGCGAGAGCCGGGTCGTCGCGGAA
S1_37417039	CTGCTGATGCACGATCAATCATGCTGTTAAAGAAAGGA[C/T]ACTTGCCAGCGCGCGTGTGCAGAAA
S1_16926735	CAGCTATGTCTTCCGCGACGACCCGGCTCTCGCG[C/T]GCCCCGTCTCCGCCGCCGTCCGGGCATGG
S1_34477055	CTGCGTTCCACCCCAGCCGCCGATCTGGTCGTGCGACGCCGGCGCCCCAGACAC[A/C]GCCGCCATG
S1_33162130	CTGCGGCGGAGTGGTTGGCGTCTGTGGAG[C/T]CGTTCGTTCGCGTGGAGCGGCGCGTAGAAGATGC
S1_14955016	CAGCGGGCCCGGGGG[C/T]GGGAGAGGAGGTCCGACCGACCGGAAGCTGAAAAAAAAAAAAAAAAAA
CDGA5-1455/1456_150	#N/A
S1_6272037	CAGCCACAGCGAGATCCTCCCCGCGCGCGGCTCCCC[C/T]CCTCCACGCGGTGGCCGCGGCAGAAAA
S1_2735056	CAGCACGGACAGAAGACAGCACAACGGCAAGGCGTCAAGGAGGTGACAACTGGGC[G/T]CCGCCTGC
S1_23139223	CTGCAGAGCCGAAAGCCATTCA[A/G]GTTCTCCAGGCCGGGGTGCTGAAAAAAAAAAAAAAAAAAAA
S1_37715309	CTGCTGGC[G/T]CACGCGGTCATTGTCGACGTCGTCAACACTGCGCCGGCTGAAAAAAAAAAAAAAA
S1_14074316	CAGCGGCAGGCATGG[A/G]CTTGCCCGGAAGTCAAGGAAGGGCCGGGATGCATCCACTGAGCGACGG
S1_39237035	CTGCTTGGGGGTGCTCCAGGGAGTGAGAGGAGTG[G/T]GAGAGAGGGAGCTGAGTGCGTGAGAGGGA
S1_35133438	CTGCTAGTTGTCGAGGAGTTCGAGCGCGGGGCCAAGA[A/G]GGCAGAAAAAAAAAAAAAAAAAAAAA
S1_26547523	CTGCCCCATCGGAGCCGAGAAC[G/T]CGAAGATGTTGTTCCCCGGGGAAGCAGAAAAAAAAAAAAAA
S1_2026813	CAGCACCACGGC[A/G]CCCGCATCCTCCCCCTCCTCTTGCCGCTGAAAAAAAAAAAAAAAAAAAAAA
S1_25369036	CTGCCACCCCTCCCGGCGAGGGCGTGTGGTAGATC[C/T]GCAAGCGGCAGAAAAAAAAAAAAAAAAA
S1_24869453	CTGCATTCCTGCAATGCAGTCGTCGTCGCATACCACCAGCAATTCTCAATCG[C/T]CATGGCAGAAA
S1_15850911	CAGCGTGACA[G/T]TGGGATCATCAAGTTCGTTGTGCCCGAACCGACGGTAGCAGAAAAAAAAAAAA
S1_10420719	CAGCCTGCCACTGCTCCC[A/G]CCGCCGGCGCCGCCACCTCCTCCTCGCTGAAAAAAAAAAAAAAAA
S1_18067426	CAGCTCGCTCCGTGCGTCAGCCCCA[C/T]ATGCCATCGGAGCCGCTCGTCCCCTGAGGGTCATCCCG
CDGA1-921/922	#N/A
S1_25047522	CTGCCAAAGACGGAGAGGACG[A/T]GGACGGCAACAACGATGAAAACCAGCCTCTGAACCGGGACCA
S1_1179853	CAGCAAGGGGGGAGCGAAGAGGACGAAATGGTGGGGAGGAGAGGCGGAGGAG[A/G]CAAGGGCTGGG
S1_29716811	CTGCCTCCGC[C/T]CTGGCGGCGAGCCGCCTCCGCCTCCTGCCCCGGGCCTCCGCATCCGCGTCTGC
S1_7466206	CAGCC[C/T]AGCCCCGACAGGCTAGACTGCCGGCCGCCGGTGCCGTACCGTGTCGCGATGCACGCCA
S1_30328629	CTGCCTTCGCCCCTCCTCCCCCGCCGCC[A/G]GCAGACGCCGCAGAAAAAAAAAAAAAAAAAAAAAA
S1_33305914	CTGCGGCGTCTGC[C/T]GGCGGCGGGGGAGGAGGGGCGAAGGCAGAAAAAAAAAAAAAAAAAAAAAA
S1_2646509	CAGCACGC[C/G]GCCGGGTTGTTCCCGCGCTCAGTCTCGCCCTACGCCGCGCACCGCCGCCGCTCCG
CDCA5-469/470_260	#N/A
S1_2658217	CAGCACGCCGTGAGAT[C/T]AGATCACTGCCCGATCAGTCGCAACGGCTCTGAGCAGAAAAAAAAAA
S1_27752934	CTGCCGCACGCCGCGGTACCGGCGGAAGTCGTC[C/G]TCCTCCTCTGCTTGCTCGTGGCCGCCTCCG
S1_8404329	CAGCCGACGCCGGTGAGAGCTCCGCGCC[A/G]CCCGCGGCGGCTCAGGGTGCCGCACATCCTGTCGG
S1_4640626	CAGCAGTGGACACACACCCGATAGA[G/T]GGCAGGCTCCACATCAGCTGGATGTGAGATTCCTCCTC
S1_13582537	CAGCGCTGGAGCCAGGCACCGGTTCCCCTCGCTCCC[C/T]TCCCGGTCCCGGCGAAGGTTGCAAAAT
S1_11970033	CAGCGATTTTGCAACCTTCGCCGGGACCGGGA[G/A]GGGAGCGAGGGGAACCGGTGCCTGGCTCCAG
S1_6430627	CAGCCACCTCGGCACGGCAAAGCCTA[C/G]CTTAACGGCCACGGCAGTCAGCGCCGCCTGGCTCTGA
S1_14763616	CAGCGGCTCGCTAGT[C/G]TTCTCCGTGTCCAACTGCAAATTGCCGCTGAAAAAAAAAAAAAAAAAA
S1_30202135	CTGCCTGGTTGGTCCGTGTCAGTTCTGAACGGTT[A/G]GTGAGTTAATTTTCAGTGCAGAAAAAAAA
S1_11472350	CAGCGAGAGCTTCTCCCGCGGCGGCGGATGGCTCAGGTCGTCCAAGGCG[C/T]GGGTAGCGCCGTCC
S1_12962824	CAGCGCGATCAGGACCAACGCCG[C/T]GGCGGCGCCCGCGAGGACCCCGGCGCGCAGGCCGAGGACG
S1_12058652	CAGCGCACCCCCGTCCTCGGCCTGCGCGCCGGGGTCCTCGCGGGCGCCGCC[A/G]CGGCGTTGGTCC
S1_13379150	CAGCGCGTCGATCAGCGGCGTCGCCGCCACGAGCGGGACGTGCGCCGCC[A/G]CGAGCCGCTCGAAG
S1_8727338	CAGCCGCCATGGTCGCCTCCTGTGACTTACTCGACGT[C/T]GTCCCGCCAAAGCTGAAAAAAAAAAA
S1_22314222	CTGCACCTTGCCGGCAACAGC[G/T]GTGCCCACGCCGGCGACCTTCTCGTACACCGTGGTCGCCAGC
S1_18277206	CAGCT[C/G]GTGATGACAGTGCGGTCACTGAAGAACTCCCTTAAGTGACCCATGGCGGCTCATGCTG
S1_11070863	CAGCGACAGCCGCCGCGTCCCCGCGCCGCACGCCGGCGCGCGCCTCCGCCGCGCTCTGCCTC[A/G]C
S1_4692912	CAGCAGTGTGC[A/T]GGGGCACGCACCACGCAGTGGCCAGGGCGTCGCTGAAAAAAAAAAAAAAAAA
S1_33936652	CTGCGTACGAAAAGGTCGCCGGCGTCGCGCCCAGCCTCCGCCCGCAGATGA[A/C]TCCTCAAGGAAA
S1_12485932	CAGCGCCCTTTACTGGCACCACAGCGGATGT[A/G]GATGACGCCTCCTCGATCTTGGGCTCCTCGGC
S1_19153961	CAGCTGGGCGGCGATGACGGACCAGCTGTTTTGGTGGAAACGTGAAGAGAAGAAGTTTGC[C/G]GTG
S1_12688861	CAGCGCCGGGTAGAAGTCGCCGAGGCTGGGCGCGCCGCTCACGACGAAAGTCTCTTCCAC[G/T]ATC
S1_18100650	CAGCTCGGAGGAGGCGAATTTGATTGGTTGGTTGATTGGTAACTGGGTC[A/G]TCGATTCGCTTTTT
S1_29299719	CTGCCGTGCTCGCCGGAC[C/G]GGCGCTCGAAGCTAACATCGCAAGGCGGCTGAAAAAAAAAAAAAA
S1_11189932	CAGCGACCTTCTCCACCGTCCCATTCAGGAG[A/G]TTTAGCGCGAAAGTTCCATCATGCGTGCTGAA
S1_3386845	CAGCAGACACGTTGCCCACATAAGCTAACATTCCCGGCCAAGCA[C/T]AAGCTGAAAAAAAAAAAAA
S1_19650707	CAGCTT[A/G]TGCTTGGCCGGGAATGTTAGCTTATGTGGGCAACGTGTCTGCTGAAAAAAAAAAAAA
S1_23160632	CTGCAGAGGAAACAGAGCAGGGTCGCTTCTC[G/T]TCCCCTGAAGAAAGAAGATGCAGGGCGGCCAC
S1_31429010	CTGCGCCAC[A/C]GCGCGCCGCCACACGCGCCTCCTCCGGGCCGGCGCCGACGCGGCACGCCCCGAC
S1_14430335	CAGCGGCGCGAGCGCGAAGAAGTGGCGGAACACG[A/G]GCAGAAAAAAAAAAAAAAAAAAAAAAAAA
S1_2973832	CAGCACTAATCTGATTACTACTCAGCGAAGA[A/G]TGGTAGCTGGTCCTGGGGTTCCAGCCACGGCA
S1_6190716	CAGCCAATGCGCGAC[A/G]CGGCGACAAGTCAACGACTGGCAGAAAAAAAAAAAAAAAAAAAAAAAA
S1_3416008	CAGCAGA[C/T]CTCGACGCCCTCTGCCGCTCCGCCTCCGTCGGCAGAAAAAAAAAAAAAAAAAAAAA
S1_17109936	CAGCTCACGACCCTCAAGGATTGCAAGCTCGTGCT[C/T]GACGAAGAGGAGCTCCAGGATGAGCAGA
S1_37071216	CTGCTCTTGCAGTAG[C/T]GAACATTCTAGCGGGCCGCGGTGCAGAAAAAAAAAAAAAAAAAAAAAA
S1_12064338	CAGCGCACCGCACCTGGTGAACAGAACAGCACAATGG[A/G]CGAGACACACGGCAACAGCAGAAAAA
CDAAC7-2675/2676	#N/A
CDGA5-1439/1440	#N/A
CDCA8-717/718	#N/A
CDCA3-269/270	#N/A
CDCA6-563/564	#N/A
S1_14230416	CAGCGGCCGCGGCGC[G/T]GTCCACGCCCTCCCGGAGGAGCTCGTCGCGTGGGAGATCCTGATCCGC
S1_10100712	CAGCCTCCGCC[C/T]GCGGGGGCCGGCGGTTCCATCGGTCGCGCGGACACGCACGCACGCGGCGAGG
S1_16368044	CAGCTAAGGTGGCAAACTCTGGAGGGGTCTTAGCGGGACAGTC[A/G]GTGATAGCTGAAAAAAAAAA
S1_13390647	CAGCGCGTCGGGCGTGAGGAACCCGGCGCGCGCGAAGCCCGGCTAC[A/G]CCAGAGGCTGAAAAAAA
S1_31892830	CTGCGCGACCACTCGACGTGCCCGGTCTG[C/T]CGGTGCAACGTCCTCGTGCCGCTGAAAAAAAAAA
S1_13168033	CAGCGCGGAGGCCGGGAGCACGTCGAGGACGA[T/C]GGCGAGCTCGGCGTCGAGGTCGCGGAAGGAG
S1_18806307	CAGCTG[A/G]TAGCTCGTCAGGTCGAGGCACAGCGCCGGCCCCTCCTGCTCCTCCGTCTCCATCTCG
CDAAC3-2439/2440	#N/A
S1_69108	CAGCAAA[A/C]GGAGCTAGAGATCGATGCCGCGCCGAAAGCTACGGCAGAAAAAAAAAAAAAAAAAA
S1_22935136	CTGCACTTTCTCCACCGCAACTCGACCGCCGACCG[C/T]AAGTCCGCAACCAGCAGAAAAAAAAAAA
CDGA4-1335/1336	#N/A
S1_21259725	CTGCAAGCCAGGCACGAGCTCGCG[A/T]CGGCGACCAAGGCACGGAACGCTGAAAAAAAAAAAAAAA
S1_16170625	CAGCGTTCCGTGCCTTGGTCGCCG[A/T]CGCGAGCTCGTGCCTGGCTTGCAGAAAAAAAAAAAAAAA
S1_19857938	CAGCTTCCTGGAGTTCCTCTGGAATGGGTCCAGGCTC[C/T]TCTACGACGCTGAAAAAAAAAAAAAA
S1_15752913	CAGCGTCGTAGA[A/G]GAGCCTGGACCCATTCCAGAGGAACTCCAGGAAGCTGAAAAAAAAAAAAAA
S1_11917732	CAGCGATGGCTGTGCTTCCGCCGCGTCCCGG[C/T]TCCTAGCGTTCGTGTGGCTCGACGTGGCGCTC
S1_16482846	CAGCTACCAGCTAGTGGTATGGTTGGCTATTCGCTGGAACATTGA[C/T]GGACGCAGAAAAAAAAAA
S1_36364310	CTGCTCGCC[A/G]TGACGCGACACCCGGCCGAGGTGAGCGGGTTCGCACGCAGAAAAAAAAAAAAAA
S1_2491008	CAGCACG[A/C]ACGCACGATCTCGGCCCGCCCCGCCGCCGCCGCTGAAAAAAAAAAAAAAAAAAAAA
S1_18595138	CAGCTGAAACCTTTCACTCTCCACTTGCACCCATGAC[A/G]CGAAGGTCCATCACCTTTGCTCCGCT
S1_17026757	CAGCTCAAGGAGAAGCTCGTCGCCGCGGCACCTGACGGGCGCGTGGGCGCCGCGGC[C/G]CTGGCCG
S1_12573419	CAGCGCCGCCGCGTCGGA[G/T]GAGACGGCGTCGGAGACGGACCGGTGCATCGCGTGCAGTTCGTGG
CDGA2-1037/1038	#N/A
S1_25470133	CTGCCACGACGGCATTCCACCACCATAGCAGG[G/C]CACCACGCGGCTGAAAAAAAAAAAAAAAAAA
S1_32417535	CTGCGCTCGCTCGCTCGCCGTGGAGCGGTGGCGT[A/G]TGCTGAAAAAAAAAAAAAAAAAAAAAAAA
S1_16467937	CAGCTACATGGACGCATGCTCCCAGTTCGTCCCAAC[C/T]ACTAGTTTCTCGCCGCCGCCGCTGAAA
S1_1737806	CAGCA[C/T]ACGCCACCGCTCCACGGCGAGCGAGCGAGCGCAGAAAAAAAAAAAAAAAAAAAAAAAA
S1_15474236	CAGCGTACTGTTCAAGAACATCAAGGGCAGTGGTA[C/T]CACCAAGGACGTGATCAGCCTTCACTGC
S1_33400243	CTGCGGCTTACGAAGCTGGACGTGGATGGCTGGAATGGAACA[A/G]GTGTTGCAGAAAAAAAAAAAA
S1_17780926	CAGCTCCTGCGTGTCCACGGCGGAC[A/T]CCGCGGAATCCACCGCCGCGGCAGAAAAAAAAAAAAAA
S1_716451	CAGCAACGGCCAAGTTAAGCTTCATCAGCGACAGCGCGGACGCAAGCTTC[A/G]GTTCCAGTCGGCT
S1_28660342	CTGCCGGCAGTCGCGGGGAATGATGGCATCGTTTAGCCCCT[C/T]GTTCTCTCTCTGACAATGAGGG
S1_24876640	CTGCATTCGGCCTGAAGAAGCAAGCCACGGAGACTCGTG[G/T]ACCAGTGGCGGTCGTCGCAGAAAA
S1_6220408	CAGCCAC[A/T]ACGGCCGCCGGTCCAGGTCCATGACCAGCATGCAATGCAGAAAAAAAAAAAAAAAA
S1_18189136	CAGCTCGGTCACGTTGTTGCCAGCGCACGGCGGCA[C/T]GCGCAGAAAAAAAAAAAAAAAAAAAAAA
S1_32497505	CTGC[G/T]CTTACAATTGCACTTGAAGAATCGTTCGCTGTACCAACACGGCCGCCTGCCTGAATGAC
S1_3804117	CAGCAGGAGAACCAGA[G/T]GGAAGAAATCCAAATGAAATGGCATCAGCAAGATGGCGACAAAACAG
S1_9876244	CAGCCTAAGCTCCACCGTGGAGTCCTTCGGCGGCCCGCGGCCG[A/C]GGCCCGTGCTCCCGCCGCGG
S1_13391130	CAGCGCGTCGGGGGAGTGCTCCGCCAGCG[A/C]CGGCACGATCTTCCTGAAGAGCGACACGTTCCTC
S1_13555762	CAGCGCTCTCCCGCCTCCCTCCGCTACCCCTCCTCGCCGCCGCCTTCACCGCCGGATTCGC[C/G]GG
CDGA5-1363/1364	#N/A
S1_3510142	CAGCAGAGCCACGGTTGCGTGAGCTTGCGCTGTTTGCCTTC[C/T]GACGCAGAAAAAAAAAAAAAAA
S1_33928332	CTGCGTACAGGCGTCTGGCGAGGGAGGTGCA[C/T]CCGGACGCCGCGGGAGGGTGCGGCGGCGACGA
CDAAC1-2245/2246	#N/A
S1_20420641	CAGCTTTCACGCGAGAGAAGAGAGATCTACGCTTGAGGAT[C/G]GTCTGAACTCTAGCAGAAAAAAA
S1_26321535	CTGCCCACCTCGCCACGGCCGCCGACCCCGACGA[A/G]GACCTCTGCGCCAGCGCAGAAAAAAAAAA
S1_34988417	CTGCTAGAGTTCAGAC[C/G]ATCCTCAAGCGTAGATCTCTCTTCTCTCGCGTGAAAGCTGAAAAAAA
S1_3495055	CAGCAGAGCACCGCGGCAGGCTCGCCACCGCAGACGTCGCAGTTCACTCGCATG[A/T]TTCGTGCCT
S1_5251311	CAGCATCGGC[A/C]GGCCGCCGCGCCCACCGCCTGACCCGCCGAACAGCCGCTCCAGGTCCTCATCG
S1_32056623	CTGCGCGCGCCTCCTTCCAGCC[A/G]GGTAAGGCGGAGACGCCGCCACCTTCCCCGGCCGCCGCTGA
S1_29069729	CTGCCGTACGGATCCCGTCTTCCTCCCT[C/T]CCCTGCTTCTGCTTGCTGAAAAAAAAAAAAAAAAA
S1_987119	CAGCAAGCAGAAGCAGGG[A/G]AGGGAGGAAGACGGGATCCGTACGGCAGAAAAAAAAAAAAAAAAA
S1_26974736	CTGCCCGGAGGATCAGGTGATGGTCTTGCGGGGGC[A/T]TCCATGTCCGTGGCAGAAAAAAAAAAAA
S1_28442433	CTGCCGCTGGCCAAGGCGAGGAAGGGCTTCTC[T/C]CCGCAGAAAAAAAAAAAAAAAAAAAAAAAAA
S1_15472608	CAGCGTA[C/G]TGAGCACGCGCGGATCGGTCGGAGGAAGTCGGGGCGGAGCCGGAGTCCAGCCGCAC
S1_15653438	CAGCGTCCTCCTCCTCCTCCTCCATCTCCTCATCATC[A/C]TCCTCCTCCTCTTCCTCCCCGACCTC
S1_11549416	CAGCGAGCCGGCGGA[C/G]ACGGCCTCGTCCCGCCAGCTGGGCTCGCGGGAGGCGGATTTGTTCCGG
S1_9378230	CAGCCGGCGACGATGTCCCCGACCGCACC[C/G]GATCGCCGGAACAAATCCGCCTCCCGCGAGCCCA
S1_4612563	CAGCAGTGCCCCGTCGGGACCATGGAGACCGCCGCCACCACGGGCAGGCGCGGGCGCGCCGG[C/T]G
S1_35910309	CTGCTCCG[C/G]CCCGGCAGGATGGACCGCAAGATCGAGCTCGGATACTGCAAGGCGCCCGCGCTGA
S1_9789052	CAGCCGTGGCGACCAGGAAGCAAGGAAGCAATGGCGAAATGGCCGGGCCAC[A/C]AGTCTTGTTACG
S1_11548037	CAGCGAGCCGGAAAGGCGGTTGTTGCTGACATCGAC[A/G]ACGGCGGCATTGGACAGCAGAAAAAAA
S1_3597517	CAGCAGAGTCAGCGTA[C/T]GCCACAAGGCCTCCACTACTGCAAAGCCATAATGCAGAAAAAAAAAA
S1_2675340	CAGCACGCGCCAGAAGCTTCACCACGTACTCATCCTTCC[A/G]CCGGTGCGCACCGGCTGAAAAAAA
CDGA3-1113/1114	#N/A
CDCA3-247/248	#N/A
S1_3900431	CAGCAGGATGGTTCTTGGATCGGTTGGAGG[A/G]GGGCGGGGGCTATGTCACCATCGCAGAAAAAAA
S1_14540633	CAGCGGCGGCGACCTCGAGGGGCCCGAGGCTG[T/A]GCCCCCTCGTCCGCGGCCGCGCCGCCTTCGC
S1_8855159	CAGCCGCCGGAGCCCAAGCGCGTCGCGGCGAAGGCGGCGCGGCCGCGGACGAGGGGGC[A/T]CAGCC
S1_5259059	CAGCATCGGCGTCGCGCTTCGACGGGGACGGGGAGCCCGAGGCGCGGGTCGCCGCCGC[C/T]GTGGC
CDCA7-651/652	#N/A
CDGA3-1159/1160	#N/A
CDGA5-1469/1470	#N/A
S1_20974036	CTGCAACCCGTGCGGGAGGCCGAGCTGGTCGACCT[A/G]CTCCGGGCAGAAAAAAAAAAAAAAAAAA
S1_36790442	CTGCTCTCCACTGCCACCAGACTGCCGCGGCCTGTAGATCC[A/G]CCGGGGCCCTAACCGACCGCAT
S1_31158228	CTGCGATGCGGTCGGTTAGGGCCCCGG[C/T]GGATCTACAGGCCGCGGCAGTCTGGTGGCAGTGGAG
S1_2724856	CAGCACGCTGTGTTGCTCCTGATGCCCTGCTTCCAAGAGGAGTCCTCCTGCCGAT[C/T]GCTGAAAA
S1_13840637	CAGCGGAGGACTCACCCAGACGGTCAGCGTTGACCA[A/G]AGCGGCAGAAAAAAAAAAAAAAAAAAA
CDCA3-309/310	#N/A
CDCA6-605/606	#N/A
S1_17026117	CAGCTCAAGGACGAGG[C/T]CCAGCGGGACGACAAGGCCCAGCTGAAAAAAAAAAAAAAAAAAAAAA
S1_9411536	CAGCCGGCGGCAAGAGCGGCGGCGGCTCAGCGCCG[C/T]CGAGCTCGGAGCAGGAAGGGCCCCGGAC
S1_30878006	CTGCG[A/C]GACGCCAAAGCAGACTTCTCCTTCCTCCGTGCGCGCGGCCTCCGCAGAAAAAAAAAAA
S1_19386838	CAGCTGTCGCTGGATTTGGTGGGGGGCTGGATGGAGG[A/T]GCACGCGGGCGACGCGATGCTGAAAA
S1_37991212	CTGCTGGTGCG[C/G]GTCGTGGAGGCACGCGGGCTCCCGGCCGTCCACGTGGACGGCTCCAGCGACC
S1_20793153	CTGCAAATCAACGGCGTAGCGGGAAGCAATGCCTCGGGTTCGGGGTTGATCT[A/G]GTCAATGTCGG
S1_12323607	CAGCGC[C/G]AGCACGGCGTGGCTCTGGAACCGGAGGTCCGTCTTGAAGTCCTGCGCGATCTCGCGG
S1_31842706	CTGCG[C/T]CTGCGCGGCGCACGGGACCGAAGCCGAAGCCTCCTCTCCTCGTCCGCTGGGTGGCTGA
S1_2554318	CAGCACGAGCCCTGTTC[C/T]GCGTCATCCTCCTCTCGACACGCCTTTGCCGAAAAGCTAAGGCTTG
S1_27669253	CTGCCGATGACGGGCGATAGCGACGGGGGCGGTGGAGTGCGGTGCTGGGCGG[C/G]CGCAGAAAAAA
S1_28642742	CTGCCGGCAACGGCTCCGTCCGTGATGCCATCATCCAATCC[A/T]GCACCATTGATGCCCTTGTCCG
S1_33121552	CTGCGGCGCGGAGGAGCCCGCGGCGGCGAAGGCGGAGAGGAGGTCGTTGGT[A/G]AGCAGAAAAAAA
S1_29318725	CTGCCGTGGCCAGAGACAGACCGA[G/T]AACCGTGTTCATCACCGAAACAGAGGAACGCGTGTATTG
S1_21725227	CTGCACAATCAGGCCATGATGCCACC[A/T]TCCTAGAGCGCGGAGCAGAAAAAAAAAAAAAAAAAAA
S1_24644645	CTGCATGCGAGAAGGAAACAGTAGTGACCTGGCCGGTGTGGTCG[A/C]GGATGCCGGAGCCGCCGGA
S1_13748428	CAGCGGACCGGAGAATGCGTTGTTGAA[G/T]AGGTAAAGATTCTCGAGCTTCTGGAGCTGAAAAAAA
CDCA4-353/354	#N/A
CDGA5-1415/1416	#N/A
S1_8856039	CAGCCGCCGGAGGAGGAGCAGGAGGAGATCTGCATGCC[A/G]CCACCAGCAGAAAAAAAAAAAAAAA
S1_15985518	CAGCGTGGAAGCAACTT[C/T]CGTCTGGTTTGAACGGATTGGCCTCGCTGAAAAAAAAAAAAAAAAA
S1_29438719	CTGCCGTTGGGGTGCCAG[C/T]CTCGAGGGTCAACAGGGGCAGAAAAAAAAAAAAAAAAAAAAAAAA
S1_16132012	CAGCGTGTTGG[C/T]CACGGCGAGGCTCACAGATCTTCTTCAGCTTGAGCAGAAAAAAAAAAAAAAA
S1_20685947	CTGCAAACCGGCCGGCGGCGAGGGGACGAGGCGGAGGTGGAGCGCG[C/G]ACGCGGAAGCCGCCATT
S1_8191208	CAGCCCT[C/T]GTCCTCGTCCGCCGCCGCCACGCTCACAATGTGCCCCTCCTGCCGCCGCGTCGCCA
CDGA7-1667/1668	#N/A
S1_6697339	CAGCCAGATCCCCCGCGACAGCAGTAACAGGGTGTCGG[C/T]GATGGCGTCCACGGCGACCGAGGTG
S1_27789050	CTGCCGCAGTCATACCCGTCGTTCTCCGGGCGGGGCCGCTGGTTCGAGG[A/C]CGCGCCGCCGCTGA
S1_14848430	CAGCGGGAAGAAGGGGGCGGGCGGGGAGG[A/G]ACTGACGGAGCAGAAAAAAAAAAAAAAAAAAAAA
S1_12447628	CAGCGCCCGCGGCCTCGCCCCCGCGAC[A/G]CCCCCCGGGGGCGACCGGAGGACGGTCAGCAGGAGC
S1_32613352	CTGCGGACCGCTCCCTCTTCCTCCTCTTCACGCTTTTCACGGCGTTGTCTC[C/G]ACCGCCTCTTGG
S1_15300024	CAGCGGTGCGCTACCCGTCGAGG[A/G]GGACAGGGTGTCGGATCCCTGTCCGGCGAGAGGAGAGCAG
S1_8223824	CAGCCCTGCCCCAGAACTTGATG[C/G]CGTAATGTTGCCCGCACCAAGTGCAGAAAAAAAAAAAAAA
S1_29874252	CTGCCTCGTGCGGGAGCGCCCGTCCTACGCCGTGTGACTTGGGCCTCCCGC[G/T]CGCTGAAAAAAA
S1_11586806	CAGCG[A/C]GCGGGAGGCCCAAGTCACACGGCGTAGGACGGGCGCTCCCGCACGAGGCAGAAAAAAA
S1_1172110	CAGCAAGGG[C/G]GGAACGAGCTTGGGGTGGGGTTGGCGGCTGAAAAAAAAAAAAAAAAAAAAAAAA
S1_8683131	CAGCCGCCAACCCCACCCCAAGCTCGTTCC[C/G]CCCTTGCTGAAAAAAAAAAAAAAAAAAAAAAAA
S1_26083214	CTGCCATGGAGGT[C/T]GCCTGTCCTGTCCGTGCCCCTTAGCCGCGCGGCTGAAAAAAAAAAAAAAA
S1_7827346	CAGCCCCTTCCACACCAGCAACGTGCAAGTCAGAGAGAAGAGTGT[A/G]GCTGAAAAAAAAAAAAAA
S1_532123	CAGCAACCAACCACCCGCTCGG[C/G]TCCAACGCGGCGGCGGCGGTAGGGGAGGGAGGAGGAGACGA
S1_8339333	CAGCCGAAGCTGGACACGAGTTTCGACTGCCC[G/A]TTCTGTAACCACAGGGGCAGAAAAAAAAAAA
S1_36071355	CTGCTCCTCCGCCGGTCTCTCTCACGCTTCCTTCGCTCGCAGGTGCGTGCGGAT[A/T]GGCTAGATC
S1_28645205	CTGC[C/G]GGCAATACGCTGAGGAAGACGGCACGAGTGGATCCTGATCTTGTGGCAATGAGCAGAAA
S1_21425819	CTGCAAGTTCGACCCCAG[C/T]ACGCGCCGCTCGGTCTCGGAGTCGTCGGCGTGCGTGATCACCAAC
S1_29928423	CTGCCTCTGCCTCCGCCGCCGC[G/T]CCTGGCCGCGATCTCTGCTTCTTCCTCCTCCTCATCGGCGG
S1_18719536	CAGCTGACGTTGGACGGCGCACGCATGAGCAATTG[A/G]GCAAATGGCTGAAAAAAAAAAAAAAAAA
S1_12027617	CAGCGCAATCACGCCC[A/G]TCGGCGGACGAGACACCAGATGCAGAAAAAAAAAAAAAAAAAAAAAA
S1_35587257	CTGCTCATTGCCACAAGATCAGGATCCACTCGTGCCGTCTTCCTCAGCGTATTGCC[C/G]GCAGAAA
S1_18284231	CAGCTCGTGCGCGGGATCAACCCTGCCGGG[A/G]GAAAGAAGAAGGAAAGCGACGACGAGCTAGCAG
S1_17557138	CAGCTCCGACGAGCTCGGCTTCGACGCGCCCGCCCGC[A/G]CGCTGGCCGCCGAGGAGCAGAAAAAA
S1_23942149	CTGCAGTGGAACATCGTCCTGCTCCTCGGAGCGGGCTTCGCCATCGCC[A/G]ACGGATTCAAGAGCA
S1_2671234	CAGCACGCGCACCGGCGCCACCGCGCACGCGGG[C/T]GGCGCGGAGGTTCTTGCCGTGAGAAGCGCT
S1_38553628	CTGCTTAGCACCATCCTCGCCACGGCC[G/T]CCACCGGCGCGCGCACGCAGAAAAAAAAAAAAAAAA
S1_9593833	CAGCCGGTGTGCGAGGAGGGGCCGCCAGGCGA[T/C]GCATGGCGAGGAGGAGCAGAAAAAAAAAAAA
S1_33290318	CTGCGGCGTACAGCGAG[A/G]GGAAGTCGTGCTCGTGCGTCGCCGCCTTGTTCCCTGCGCGATAGCT
S1_13635532	CAGCGCTTCTCACGGCAAGAACCTCCGCGCC[A/G]CCCGCGTGCGCGGTGGCGCCGGTGCGCGTGCT
S1_12085016	CAGCGCACGCGAACG[C/T]TACCAGTCGGGTGGACCTGCGGGTGAGGGACTCGCGTGGAAACGTCGT
CDGA2-961/962	#N/A
S1_10169758	CAGCCTCGACGACTGCCTCTTCCACCGCGGTGGCGGCGCGGGCGGGCCCGTCATTCC[A/G]TGGCAG
S1_31832852	CTGCGCCTGCAACGCGCGTGCGTGCATTTCTCCCCTACAAACCCACCCCGT[G/T]CGCCGCAGAAAA
S1_24609736	CTGCATGCATCATGTGGCGATCGGCCTTTTAGCCG[A/T]CGATTACTGTGCCGCCTGCGCTGAAAAA
S1_12365050	CAGCGCCATAGCTCACGGCTCCTCCCTGTACCAACTTGTTTTGCTCCGC[C/T]CCCGCAAAGAAGTC
S1_8968039	CAGCCGCGCCAGGTCGCCGTCTGGTTCCAGAACCGCCG[A/C]GCCAGGTGGAAGACCAAGCAGAAAA
S1_35836228	CTGCTCCCGGGTGCTGGTCACCGTGTC[A/G]GAGCACGACAGGCTCAGCCCGTGGCAGAAAAAAAAA
CDCA3-271/272	#N/A
S1_39247322	CTGCTTGGTCTTCCACCTGGC[G/T]CGGCGGTTCTGGAACCAGACGGCGACCTGGCGCGGCTGAAAA
S1_25505807	CTGCCA[C/T]GGAATGACGGGCCCGCCCGCGCCGCCACCGCGGTGGAAGAGGCAGTCGTCGAGGCTG
S1_33667725	CTGCGGGTGGGCCGACCTGGAGCT[G/T]GAGACTGGAAGGCATGCAATGCAGAAAAAAAAAAAAAAA
S1_10988531	CAGCGAATAGGGAGGGGGAGCAGTTGCCTG[C/T]TTCCGTGACGAGGCAGAAAAAAAAAAAAAAAAA
S1_30947006	CTGCG[A/C]GCGCGAGCCGGCGGGCGCGGTCCTCGTCGGCGGGCCTGCGCCCCCAGCTCCGCGGCCA
S1_29171912	CTGCCGTCGCA[C/T]GGCACCGCCACGCCACTCACCCACCTCGTGGCTCCATCCCAGCCGCTCCGCG
S1_14485655	CAGCGGCGGACGAGGCCGGTGTCATCGCAGGCGACACGTTCCCCTCTCTCTCCT[A/G]CCTCCTCCG
S1_4162021	CAGCAGGGCGCCAGCAAGGC[G/T]CCGGAGGACGACCTCGTCGCGGCCCTCGCGCGGCTGAAAAAAA
S1_8990237	CAGCCGCGCGAGGGCCGCGACGAGGTCGTCCTCCGG[A/C]GCCTTGCTGGCGCCCTGCTGAAAAAAA
S1_1609527	CAGCACAACAGCGCCCGCGTCGTGCG[C/G]GAGGGCGTCGAGTTCTACAGCAATGGCGACTGCTACG
S1_8460653	CAGCCGAGCCGGGGCCGGAAGAAGAAGAAGCCGATGGCGGTGGTGAGGCTGG[G/T]CGCTGAAAAAA
S1_30835834	CTGCGACTGCCGCGGCGAGGCCGGCCACTGCAC[C/T]AGCAGAAAAAAAAAAAAAAAAAAAAAAAAA
S1_14732244	CAGCGGCTACGACGAACTGGCGCGATGCGTGCTGTCATCACAC[G/T]CCCAATGAATTTCGTTGGTC
S1_26864134	CTGCCCGCAGGTGACGTCGACGACGACGTCAGC[A/G]CGCTGGCTCGCGAGCTCGGCAGGGCCGCCG
S1_3403720	CAGCAGACCAGCTGTTCAG[A/T]GGCTATCTTCTCGAACCTTCTTGCACCAGCAGAAAAAAAAAAAA
S1_30789324	CTGCGACGGGATTTTGGGCCGGA[A/G]CCTCGCGCCCGGGAAGCACGGCCTGCTCTTGCTCTTTCGT
S1_28306435	CTGCCGCGGGGAGCCTGCGCGCGTTGACCACGCC[A/G]AGCTCGCGGCACAGCTCCAAGTACGAGGC
S1_5964941	CAGCCAAACCCAAACGACCCGGCAGTCAGAAGCGCCACGC[A/G]AGGCAAAGGCAAGCAGAAAAAAA
S1_11072818	CAGCGACAGCGACCGCA[A/G]GTTCGCCGTGCTCAGCCGCCGCAGAAAAAAAAAAAAAAAAAAAAAA
S1_35886015	CTGCTCCGAGGAGG[A/G]CTCACGACACTGTGCGCACATGCCGTGTCTCGCAGAAAAAAAAAAAAAA
S1_15071264	CAGCGGGGGCGGAGGTGGGAGGAGGAGCGGAGGATGAAGCGAGGAGCAGGACCCCATATAGCG[A/G]
S1_16556340	CAGCTACGGTGCGAGTCAACCACTGCATCGAGGAGGCCG[C/T]GGGCGAGTGCGTGGCGTAGTTTGG
S1_28125826	CTGCCGCCTCATGGATCCCTCACTT[C/G]CACCACGGTCATCCGCAGAAAAAAAAAAAAAAAAAAAA
S1_39409310	CTGCTTTCG[A/T]CTCTCTCGCTGGCTCTCCGCCGCAGGTGGAGCTGAAAAAAAAAAAAAAAAAAAA
S1_39029235	CTGCTTGACCGATCGATCGTCGATCCCCAAACCG[C/G]CGCGGCAGAAAAAAAAAAAAAAAAAAAAA
S1_14924755	CAGCGGGATGTTGGACGGGTCCTCGCCGCTCATGACCACGTTGGCATCCTGTAT[C/T]TCGATCGGC
S1_37078038	CTGCTCTTGGAGGAGTCGAACATGGAAGTGAAGCAGT[A/T]GGAGAAGCTGGTCACGTTAAGCTGAA
S1_2277419	CAGCACCGCCTTCTTCAT[C/T]GTCCTCGTCGCTGTTGGCAAGAGCAGAAAAAAAAAAAAAAAAAAA
S1_13225118	CAGCGCGGCGATTGCGA[C/G]CTCCACCTCCACCGCCCTTCCGCTGAAAAAAAAAAAAAAAAAAAAA
S1_32657052	CTGCGGAGAGGCTCCAACGATCCAAGCGGCAAGTGCCGAGTCCTCCTCGCG[A/T]CCGGCAGAAAAA
S1_15464831	CAGCGTACGGACAGTCACAGCTTGTCGCAC[A/T]GCGCAGGGGCGAAGAGCAGAAAAAAAAAAAAAA
S1_19208532	CAGCTGGTACTGGAACGAGGGATTGATGTTT[G/T]TATATGGTTCGGCGGAGCGGCAGATTCCCGAC
S1_19466002	C[A/T]GCTGTGGTCCAATTCGCCCTGGTCCTCGCCGCCGTAGCAGACCGCTTCATTCTCGCTGAAAA
S1_3106931	CAGCACTGCACAGGGTAGCTGTTCATGGTG[A/G]ACAACGCCTCGCGGCTGAAAAAAAAAAAAAAAA
S1_8948318	CAGCCGCGAGGCGTTGT[C/T]CACCATGAACAGCTACCCTGTGCAGTGCTGAAAAAAAAAAAAAAAA
S1_27003224	CTGCCCGGCGCCTGACGCTCTGG[C/G]CGCGGTCGCGGCACGGTGCGCGACTTCCAGTGGCAGAAAA
S1_11442459	CAGCGAGAATGAAGCGGTCTGCTACGGCGGCGAGGACCAGGGCGAATTGGACCACAGC[A/T]GAAAA
S1_34055307	CTGCGT[C/T]CCCCTCGCGCCCAACCACCCCCACCTGGATACGCGGATGCGTTCCGAGTCGGCAGAA
S1_13488208	CAGCGCT[A/G]TGGTGGCCAATCAGGAGCGCGGCGAGCTCAGGCTGTGCACGCAGAAGCGTGGCAGA
S1_6753750	CAGCCAGCCAGCCGTGGCGGCCGATCGTGCTTGTGGGTGAGCTCGACCA[C/T]CAGCTCGCTCGATC
S1_5417912	CAGCATGACGG[A/G]CCTCCTGTGCCGCGCGGGCCACGTCGACGAGGCCGCGCTTTTGGCGCAGACG
S1_9046216	CAGCCGCGGCAGGAG[G/T]AGGGAATCGGCCGGGGAATTTCTCGGAGCGGAGAAAAAGGCTGAAAAA
S1_32036243	CTGCGCGCCTGGACACCTGGGCAGGACCAGCGCATCGGCGAG[A/C]ACGTGACGTAGTCCGTGCAGA
S1_22543321	CTGCACGGACTACGTCACGT[G/T]CTCGCCGATGCGCTGGTCCTGCCCAGGTGTCCAGGCGCGCAGA
S1_31451354	CTGCGCCACGACGGCCTCCTCCACACGCAGTGCGGGACCCCGGCCTACGTGGC[A/G]CCCGAGGTGC
S1_2412413	CAGCACCTCGGG[C/T]GCCACGTAGGCCGGGGTCCCGCACTGCGTGTGGAGGAGGCCGTCGTGGCGC
S1_16055334	CAGCGTGGGGGTCCGCGCGAGGCGAGGAAGAGA[A/T]GACGACATTGGGGGCGCTGAAAAAAAAAAA
S1_26892339	CTGCCCGCCGCCGTTGGTCCGCGTCATCGGGAGGACGA[A/G]AAGGGGACGGGACGGAAGGGGGCGC
S1_14509611	CAGCGGCGGC[A/G]CCTGATGAGCTGAGGAGGAGGAGGAGACGGGCGCGCGGGCGCCGGAGGCAGGT
S1_18837402	C[A/T]GCTGATGATGGCGGCCCGGCCGGGCGGCCGATCCTGCCGGTGGACGCCCGGCTGAAAAAAAA
S1_2601011	CAGCACGCAC[A/G]CCGCGGTGCGCGTCGAGGAACGCTCTGTTGCCGCCGCCGAGGCAGTCCACGGG
S1_2195302	C[A/T]GCACCCGGGTGGCGGCGGCGGCAAAGGGCCGGAGGCGTCAGGGTCCACATCCACGACGGGGA
S1_23623711	CTGCAGGGGG[C/G]CCGCCGGGGAGCCCGCCGCCGCCCCCGCCTGCAACGGCAGAAAAAAAAAAAAA
S1_9465005	CAGC[C/T]GGGACATGGACAGCGGCGCGGGCGCGAGCTCCCGGCCGTGGACCGTGATGGTTGCTGAA
S1_13035215	CAGCGCGCCGCCAT[C/T]GCCTTTGCCTCACTACTGCCATGGCGCGGCCTAAGCTGAAAAAAAAAAA
S1_556558	CAGCAACCATCACGGTCCACGGCCGGGAGCTCGCGCCCGCGCCGCTGTCCATGTCCC[A/G]GCTGAA
S1_32425224	CTGCGCTCGTCGAGTCATGGCGT[C/T]TCCGCGCGGCGCTCACCGGCAGAAAAAAAAAAAAAAAAAA
S1_25278708	CTGCCAC[A/G]CGGGGCCCGCAACGTGAGCTTGCCGCGAGCTGAAAAAAAAAAAAAAAAAAAAAAAA
S1_21857922	CTGCACAGTAAGGGCGCCAAG[C/T]TGAGCCTGACGAACGCCGGCAGAAAAAAAAAAAAAAAAAAAA
S1_30052211	CTGCCTGCCC[A/C]AAAGTCCATCATCCAAACCGCGCGAATCCTCTGGGGTCTGCAGAAAAAAAAAA
S1_3790764	CAGCAGGACGCCGGGGTAGGGAGCGTGTCAGGTGCAGGGCTCGGAGACGAAGACGAAGCGTTC[C/T]
S1_23068144	CTGCAGACCCCAGAGGATTCGCGCGGTTTGGATGATGGACTTT[G/T]GGGCAGGCAGAAAAAAAAAA
S1_22157709	CTGCACCG[C/T]CTGGATGACATCGTCTTATTGCCACGCGACATAGTTAACGGCGCGCCGCCGTCCG
S1_16350909	CAGCTAAG[A/C]GCGAAGGCAAGCGCCCCGGATCCGTTTCACATCCCCATCGTGTAAGCAAGCAACA
S1_11928228	CAGCGATGGTGGACTGGTCGTCACCAC[G/T]GCAGGCCGCGATCGCTCGGCGTTCTACACGGGTTCT
S1_9051932	CAGCCGCGGCCGCCGCGGACGCGCGCATCGA[C/G]GTGCCCGACGGCAACGTCGACGAGCAGAAGCA
S1_15825958	CAGCGTCTTCTATCCCCGCCCCTCGCGCCGGCAGAAGCGCCGTCTCTCCCCAGCCCT[C/T]GCGCCG
S1_18281115	CAGCTCGTGCCCGC[A/T]CCGGTACCATGAGACTTCTTTGCTGAGGCTCTGCAAGACAGATGAAGCA
S1_18550052	CAGCTCTTCTTCCCGCCGCACGAGGACGGCGCCGGCACCGGCGGCGGGCTC[A/G]ACCAGGCCGCCA
S1_13904960	CAGCGGATCAGGGTCACCTCCTTCCTCTCCTTCGCCGCGTTCGTTATGTACATGGCGCT[C/T]GCAG
S1_13851862	CAGCGGAGGATGGCCTTGGCCGGCAGGCGGACCAGGATCTCCCACACCACCAGCTCCTCCG[C/G]GA
CDGA1-927/928	#N/A
S1_3589826	CAGCAGAGGTGGTCGCTCCGTTGAA[C/G]CTCGGATGGCATCGGGCCATTGTCAGAAGCGCAGAAAA
S1_31804009	CTGCGCCT[C/G]CGCTCTCCACATGGTGCCCGGGCTGGTACGTCGGCTGAAAAAAAAAAAAAAAAAA
S1_8417638	CAGCCGACGTACCAGCCCGGGCACCATGTGGAGAGCG[C/G]AGGCGCAGAAAAAAAAAAAAAAAAAA
S1_31557942	CTGCGCCCCTGGCGCCGGGGACCGCGGCGCGGTGTGCGTGC[G/T]CGAGGCGCGCGCGCTGAAAAAA
S1_28446215	CTGCCGCTGGCGCC[A/C]CCATTGTTCAGTTGGAGGTGTCTCCTCCGTTTCTGCCGCAGAAAAAAAA
S1_15922418	CAGCGTGCCCGTTCTTC[A/G]CTCGCCGGTGAGGTGGTGTTGCCTGCTCGGCGGCGCTCGTGTTAGA
S1_2595811	CAGCACGCAA[A/C]AGCACAAAAGGGAAGGGGAGGAGGGAACAAACGCTCCTGCCACCTGAGCGCAG
S1_34854844	CTGCTACGCTCTCAGAGACGAAGTCCCAGAGCGGACCGGCCGG[C/T]TCCGGGTCGTCGAATGGCGG
S1_17076425	CAGCTCACCAGACAAGCCCGTGGC[A/G]GGAGCACGCACTAAACGCAGAAAAAAAAAAAAAAAAAAA
S1_32855730	CTGCGGCAGGTCGGGCAGGGGCGACACGG[C/T]GGTAGTGGTGATCCTGCTCCGGTCGTCGTCGGCG
S1_24501952	CTGCATCTGGACCTCGCCGCCGACGACGACCGGAGCAGGATCACCACTACC[A/G]CCGTGTCGCCCC
CDCA6-569/570	#N/A
S1_33769715	CTGCGGTGAAGGAC[A/C]GCGGGGGAGGCAACGTCCAGCACCATGTTGCCAGGGAGCTCCACGGTGC
S1_12718543	CAGCGCCGTCTCCATGCTGACGTGACCGTCTCCGATGGCGTC[A/G]TCGTGGGTGGTGGCCCTGAGC
S1_6293350	CAGCCACATCGAGGACCTGGTCCTCGATGCCCACGAACTGGTCGGGGTC[A/G]TTGACAGGCCGCAG
S1_9781629	CAGCCGTGGAGTTCACTATCATCGTCAA[A/C]ACCGTCGGTGCGCCGCCCATGTGTGTAACGCCGTG
S1_11150341	CAGCGACCGCACACTGCACTGCACTCTGCCCCTCTCTCTC[C/T]CTCCCTCCACTCTGGTCTGTCAG
S1_10345208	CAGCCTG[A/G]AGTCCACGTCGTGCACCGCCCGTTCCCCCGCCCCCAGCAGAAAAAAAAAAAAAAAA
S1_9578315	CAGCCGGTGCTAAA[C/T]GAGTTGGGCCACTGGGCCGCAGGGAGCGCCGCGTGGCAGAAAAAAAAAA
S1_2765854	CAGCACGGCAGGGACCTCATGGCCTGCGCATCGGCATGGTTCATCCTCGACAT[A/C]CCTTACTACA
S1_26694016	CTGCCCCGTCAGTAC[A/G]TGCTGGCATTGCCTTCTTCTTCCTCGTGATGCAGGCATGCAGAAAAAA
S1_5875535	CAGCATTGTTCGCGGGCACTAGCGGGAGGTACCC[A/G]TAAAGATGCTGAAAAAAAAAAAAAAAAAA
S1_15916930	CAGCGTGCCCAAATCTCCCGCCAGGTGCG[C/G]GATGTTCTGCTGAAAAAAAAAAAAAAAAAAAAAA
S1_2781127	CAGCACGGCCGGCCTCGTCGCCGCGG[A/C]GGCAATAATGCCTGGTGTGGCGGCAGTGGTGTTGGCT
S1_3273913	CAGCAGAACATC[C/G]CGCACCTGGCGGGAGATTTGGGCACGCTGAAAAAAAAAAAAAAAAAAAAAA
S1_23991145	CTGCAGTTAACACCGTGGGAGATGCCATGAAGTCGGAGGGCCTG[G/T]CCATTGTGGTGAGCAAGGC
S1_32798326	CTGCGGCAATGCCGCGGGTTGCTTG[A/C]GCGGCCGCCGGCCGCCGCCCAGTTCTCAGTCTCGTTCT
S1_25120914	CTGCCAACGGCGG[C/G]GGCCTCCTCCCCCTCCCCCTGCGCGTCGAGGAGATCGTCGCGCACCCGCT
S1_33209060	CTGCGGCGGCGGATGGCGTTCCCGTGGCCATCGGAGTCAACGGCGCGGCGGAGTTCGCC[A/G]TCGA
S1_36173936	CTGCTCCTGGGAAACAAAATTCCAGTTGCATCCAC[A/G]ACCAGCATTAGCTTTGCCTGCAGAAAAA
S1_11280522	CAGCGACGCGGATTGTGGTGC[C/G]TGTGGGAGCTTGCTTATCCGTCCGCGCTGAAAAAAAAAAAAA
S1_13160415	CAGCGCGGAGAAGG[A/G]GTCGTCGCCGGTGGAGCCTGGCCCGAGTGCGCTCCGTAAGTCGCAATCG
S1_35385909	CTGCTCAC[C/T]AACTTCCTCGAAGCAACGCTGGTGGGCACGCTGAAAAAAAAAAAAAAAAAAAAAA
S1_15917234	CAGCGTGCCCACCAGCGTTGCTTCGAGGAAGTT[A/G]GTGAGCAGAAAAAAAAAAAAAAAAAAAAAA
S1_11229546	CAGCGACGAGGAGACACCTGTCATGTTGCAGAGAAATCGTCCTGC[A/G]CCGAACACCCGTCCCACT
S1_3500848	CAGCAGAGCAGAGCAGTGGCTACATCCACCCCGCACCTTGAGCATTT[A/C]TCGGCGGGGCCGACCA
CDCA8-731/732	#N/A
CDCA4-389/390	#N/A
CDCA4-333/334	#N/A
CDCA1-111/112	#N/A
CDCA8-711/712	#N/A
CDCA1-27/28	#N/A
CDGA5-1443/1444	#N/A
CDCA5-437/438	#N/A
CDCA5-473/474	#N/A
S1_32930664	CTGCGGCCCGCTCGCCAGCCACCTCGCCGCGGCCCAGCGCCGCCTCCACAGGCTGGCCCACGC[G/T]
S1_23066657	CTGCAGACCATGACTCGCAACGAGGTCAACCGTTTCGTGGTCTACGCGATGAGGAG[A/G]AGCGCTG
S1_10931115	CAGCGAAGATAAGG[C/G]TACCGTACTCCTAGCAAGGAAGGAACATACAAGCCAGACGGAGCTGTCT
S1_13519708	CAGCGCT[C/T]CTCCTCATCGCGTAGACCACGAAACGGTTGACCTCGTTGCGAGTCATGGTCTGCAG
S1_4173340	CAGCAGGGCGTTGTTGTGTGGCGCACTGCTGGCGCCCCG[C/G]CCGGCGGCCCGCTGAAAAAAAAAA
S1_7209305	CAGC[C/T]ATGGGGTGCGTCTGCTCCAGGCGATACTCCCACAAGGACGTGCCGCGCCCGCTCGCCGC
CDCA1-53/54	#N/A
S1_29770743	CTGCCTCCTGACCCCTTTGGGTTTGGGCGCCCCAGGTGAAGA[A/T]GCTGAAAAAAAAAAAAAAAAA
S1_3208241	CAGCACTTGCCGCGGCCGCCTCCTTCAGTCGGCCAACGGT[G/T]TACTACTAGCCTGTTGCTGAAAA
S1_5364405	CAGC[A/T]TCTTCACCTGGGGCGCCCAAACCCAAAGGGGTCAGGAGGCAGAAAAAAAAAAAAAAAAA
S1_14442618	CAGCGGCGCGCGGGAAC[C/T]CGGCGTAAAGCCGGCCGGCTGAAAAAAAAAAAAAAAAAAAAAAAAA
S1_19723243	CAGCTTCAGCGTCTGGTCGTCCGGGCTCCGCCACTCGTCGTC[G/T]CCGTCAGGGTTGATGATCAGG
S1_31544549	CTGCGCCCCAGGATCAGCCGCTGAGGAGGCCAAGCAGACACAGCCATT[C/T]TGGCAGAAAAAAAAA
S1_36183648	CTGCTCCTGTCGTACAACTTCTACGGCGAGGCGTTGCCGGAGGCCGA[C/G]TGGGTCGGCGACCACG
S1_32607817	CTGCGGACCACGTCGC[G/T]CAGGTTGGAGATGGTGTTGGAGCAGAAAAAAAAAAAAAAAAAAAAAA
S1_33434744	CTGCGGGAAGTTGCCCCAAGATTCAAGAACCGATGCAACTCGC[C/G]CCAAGATTGCTGAAAAAAAA
S1_13250035	CAGCGCGGCGGCGGCGGCGGCGACGGGCGGCGCC[G/T]CGCGGGGCTGAAAAAAAAAAAAAAAAAAA
S1_12101115	CAGCGCACGTCGTC[C/G]TAGGTGGCTTACTCATCATCCCGTGGAACTAACTTGCTGAAAAAAAAAA
S1_5301853	CAGCATCTATGCATGCATGGATGGAGTAGGTGGGGCTCTGTCCGATACTGTT[A/C]CCCGCGCTGAA
CDCA6-521/522	#N/A
S1_11891915	CAGCGATGCGGCGG[A/G]CCACGGAGCGCGGCGGGGGCGGGAGGCTCCTGCCGCTGGCGCTGAAAAA
S1_14071145	CAGCGGCAGGAGTTGGTCGGTTTCATGGACGCCATTGTTCGGGA[C/T]CACGAGGAGAACAAAACCA
S1_9841811	CAGCCGTTGC[A/T]TGTCGTCGATCAGCTGGGAGGGATTCCGCTGTGCAATGTGTGTCCAGCGGCGG
S1_7491228	CAGCCCAGGCTGAGCTCGAGGTCAAGC[C/T]CCCCGTCCCAAGCTGAAAAAAAAAAAAAAAAAAAAA
S1_13506206	CAGCG[C/T]TCCAGCACGTTCGCCGCGCGCCCGCCGCGCTTCAGCGCCGCCGGCAGAAAAAAAAAAA
S1_9139112	CAGCCGCTCCC[G/T]GCTCCCCGGCGGCACCGTCGCCTCCAGCGCCTCGAACACCGCGGCGTAGTGG
S1_17558353	CAGCTCCGACGCGCTCTACTTCGACGCGGAGGTGCCGGCGCTCGGAGCCGAC[A/G]AGCTGAAAAAA
S1_7767343	CAGCCCCGTCCCCGTTCTCCAGTTTCTCGGCCTCACCGACCG[A/C]ATCTACCGCCGGGTCGCTGAA
S1_29406710	CTGCCGTTG[A/G]ACCCGTCGAAGCTGACGGCGGACACTGACACATCGTTGGAGCCGCAGAAAAAAA
S1_16036420	CAGCGTGGCGTCCGGATCC[C/T]CGCGTTCCACCACCGCCGTTACTGCCTTCCTCCTCGTCCTGCTG
S1_9206354	CAGCCGCTTTGTCGATCAAATCCAACGCCTCTCCTATTCGAATCGAACGTCCT[A/G]AGCAGAAAAA
S1_6918012	CAGCCAGTAGA[A/G]CCCAGTGCATGCGAGACCGGGCGAGCGAATGAGGCGAAGGCACCGCAGAAAA
S1_15290032	CAGCGGTGCCCAAGGTAAACGGCGGCAAGTC[A/G]GCCGTGGCAGAAAAAAAAAAAAAAAAAAAAAA
S1_33793749	CTGCGGTGCCTTCGCCTCATTCGCTCGCCCGGTCTCGCATGCACTGGG[C/T]TCTACTGGCTGAAAA
S1_28217218	CTGCCGCGCCGCGCCAG[G/T]GTCCTGATCAGCACGTTGCAGTCCCGCAGAAAAAAAAAAAAAAAAA
S1_25514511	CTGCCACGGC[C/T]GACTTGCCGCCGTTTACCTTGGGCACCGCTGAAAAAAAAAAAAAAAAAAAAAA
S1_11400359	CAGCGACTGCATCGCGGGCCGGGCCCCACTCACCAGTGACACGGCCGCGGCGCTTGGA[A/G]TGCTG
S1_30052721	CTGCCTGCCCACCGCCCTGC[A/G]GATCCATGGGCGGCCTCCGGGCAGAAAAAAAAAAAAAAAAAAA
S1_26975125	CTGCCCGGAGGCCGCCCATGGATC[C/T]GCAGGGCGGTGGGCAGGCAGAAAAAAAAAAAAAAAAAAA
S1_37822715	CTGCTGGGCCCGCC[A/C]TCGTCGGGGAAGACCACCCTGCTGAAAAAAAAAAAAAAAAAAAAAAAAA
S1_14867908	CAGCGGG[A/G]CGCCACCGCCCTCGTAGTCGATCTGGCACGCCTGCGCCTCGGCGGACATCCTGTCG
S1_11858410	CAGCGATGA[A/C]GACGCCACATCCGGCGTGGGTACCGAGCAGAAAAAAAAAAAAAAAAAAAAAAAA
S1_36085713	CTGCTCCTCCTC[G/T]ACCGGCATCCCGAAGATGCTCCTGGTGCGCGCCGCGTCCAGCTCGATCCGC
S1_14870913	CAGCGGGACGGC[G/T]CGGCGCGGCGGGAAGGCGCCCGTGGCGTGGGCGCAGGCGCGCTGGTAGGAG
S1_30425254	CTGCCTTGTCCTCCTCGATCTCCAGCACCCGCACGAACTCGTCAGCGCCGCAC[C/G]GCAGAAAAAA
S1_31716443	CTGCGCCGGATCTCCTTCTCCCACTTGGCGCCGCTGTACGTG[C/T]CCGCCGCTGATGAGGAGGACG
S1_4320421	CAGCAGGTGCAGTGGCGGCA[A/G]GATCTTGGGACCGGCCACCGCGGCCGGGTGCTGAAAAAAAAAA
S1_7729928	CAGCCCCGCCTCTGGTGCCCCTTCTGC[A/G]CCGTCGACCTCGACAGTCACTCCGCTCGGTACTCGC
S1_2191434	CAGCACCCGGCCGCGGTGGCCGGTCCCAAGATC[C/T]TGCCGCCACTGCACCTGCTGAAAAAAAAAA
S1_10130836	CAGCCTCCTCATGTCGTCCTCCTCATCAGCGGCGG[A/G]CACGTACAGCGGCGCCAAGTGGGAGAAG
S1_16253331	CAGCGTTTCACTCCCCCTTTATAACCCGCG[C/G]GTCCTCGCTCACTCCCTTCCTCAGCAGAAAAAA
S1_1140623	CAGCAAGGCCATCCTCGCCACT[A/G]CCGTGCACTTCGACAGCACGGCTGGCCTCCTGTCGTCCTCA
S1_16363719	CAGCTAAGGATCCGTGTG[C/T]GGCAGACGAAGAAGCGGAAGACTGCCAACAAGGATACTGCTGAAA
S1_6533411	CAGCCACGGG[C/T]CGAGGCGGACCGAGCAATAGGGCGAGGAAGGGCAGAAAAAAAAAAAAAAAAAA
S1_12265642	CAGCGCCACCACACGCAGGAATCATTTGGGGGGAAGAGAGC[A/T]TACCGAAGGGAGAGCAGAAAAA
S1_7164919	CAGCCATGGAGGAGTTGG[A/C]AGGGAGCAGGAGGCAGGATCACCAACACCTGCAGAAAAAAAAAAA
S1_23728435	CTGCAGGTGTTGGTGATCCTGCCTCCTGCTCCCT[G/T]CCAACTCCTCCATGGCTGAAAAAAAAAAA
S1_30636553	CTGCGACAGCACCGACACCTCCCACCGCGCGCGCCGCAACGCGTCATCGCCC[C/T]CCGCAGAAAAA
S1_9414705	CAGC[C/G]GGCGGCGAACCAAACTGGCACGTCGTGAGCGTCAGGTCGCTGAAAAAAAAAAAAAAAAA
S1_8972508	CAGCCGC[G/T]CCCTTCCCGTCAGCCTCAGCGGCAGGCGGAGCCCCTTCCGCTGAAAAAAAAAAAAA
S1_10101531	CAGCCTCCGCCGCCGCCACTACCGCCACAG[A/C]CAGAGCTAGCTGAAAAAAAAAAAAAAAAAAAAA
S1_4314547	CAGCAGGTGATCACGCATTTCGCTCCTTACGAGCTGGTCATCATTT[C/T]GTAGCAGAAAAAAAAAA
S1_18100212	CAGCTCGGAGG[A/T]GAGGCGAGGAGCAGTTTTGGTGCGGTTCGTTATCCTGCTTCGATCGGTCGTG
S1_2921223	CAGCACGTCGTGCAACAGCCAT[C/T]CAAGGCGGTGGCCGCGGCCATGGCCGGCGGCGAGAGGGCGG
S1_11059129	CAGCGACAGAAAAAGGGGATCGTCATTC[A/G]TAACCCGGATCCGTGGGGACCCGGGGATGGCGCTG
S1_7680552	CAGCCCCCGGCTCACGCTTCCCGCTCCACCACCACCTCCGCCCCTCATCTA[C/G]TCCCCGCCGTGT
S1_38212432	CTGCTGTCGCTCCATGGCAAACACCGCCGTC[C/G]GCTTCTCCCGCTCCACGGCCCGTTGCTTCCCC
S1_7880759	CAGCCCGAGGCGGTTGTGGCCGTGGAGGGGAAGCAACGGGCCGTGGAGCGGGAGAAGC[C/G]GACGG
S1_4711739	CAGCAGTTAGCGAGCTTACACGGATCACACGGCCGGAG[C/T]TGGGTGGTCGTCGACCGAGCGGCAG
S1_11176862	CAGCGACCTCAGCCACATCAGCTACTCCAAGGCAACCCGCCATCCCACCAAGAGCTACGGC[A/G]CC
S1_8971709	CAGCCGCG[C/G]CCGGCGGGCTCTCATCATCCATGGCATCATAGCACAGGGTTACGTCCACGTGACC
S1_20008625	CAGCTTCTGCTTCACTCCACCGCC[C/G]GCGCCGCATGGCGTCCCAATGGCAGAAAAAAAAAAAAAA
S1_33418316	CTGCGGCTTGTCGTC[A/G]TCGTCGCCGATGAACCACTGCACGGAGGCCGGGGAGCGGCGCAGGCGG
S1_36308857	CTGCTCGAGGTGGTCGCGGCGGAGGCGGAGTGGAGGCGTGGCGGCCGGGGAAGAGG[A/T]GGAGGAG
S1_7601451	CAGCCCCACGGCGAGAGACGGCGGCGGAGACTTGGACGACAAGCACGCCC[G/T]CGTGAGCAGAAAA
S1_8306640	CAGCCGAAACACCACCTGTTTGTCGACGAGCGCAGGAAA[C/T]AGAGCGCGGCAGAAAAAAAAAAAA
S1_12909014	CAGCGCGACGTCG[G/T]CGTCCTCGCTCCGCATTAGCATCTCCGACACCTCGGCGGGCGTGACCTCC
S1_2780828	CAGCACGGCCGGCCGGCCGAGCCACCA[C/T]GTCCTTTCGCAGAAAAAAAAAAAAAAAAAAAAAAAA
S1_35723941	CTGCTCCATGCCCAAGAACAACTGCACGCTGATCAGCACC[G/T]GCAGAAAAAAAAAAAAAAAAAAA
S1_521546	CAGCAACATTCCACGGCTGGGCTGGAACCACTGGTTTTGCCAGTA[C/T]TCTAGTTGCAGAAAAAAA
S1_12145423	CAGCGCAGGCCATCATCCCTCC[G/T]TTCCTCCCTCTCGCTATATGGGGTCCTGCTCCTCGCTTCAT
S1_3820936	CAGCAGGAGCAGGAACCCCGCGACAACGGCGTGTC[C/G]AGGAAAGCAAAGCGAATGCGCGCACGGG
S1_27097332	CTGCCCGTGCGCGCATTCGCTTTGCTTTCCT[C/G]GACACGCCGTTGTCGCGGGGTTCCTGCTCCTG
S1_23493827	CTGCAGGCGAAGGAGAAGGCGAAGGC[A/G]ACGGGCTAGCCCACTTCGGTGTTGCGCCGAGGCTGAA
S1_10223936	CAGCCTCGGCGCAACACCGAAGTGGGCTAGCCCGT[C/T]GCCTTCGCCTTCTCCTTCGCCTGCAGAA
S1_20688016	CTGCAAACCTGCGTG[C/T]GGGTCTGGAAATGTTGCTGTTGTTGTTGCTGAAAAAAAAAAAAAAAAA
S1_18042931	CAGCTCGCGGAGCACGAGCTCGCTGAGAAG[A/C]TGGGTCTCGCGGGGCAGAAAAAAAAAAAAAAAA
S1_28136806	CTGCC[G/T]CCTCCTCTACCGAAGCCCTGGCTTGGCATCGGCGCAGTTTGCTGAAAAAAAAAAAAAA
S1_175745	CAGCAAACTGCGCCGATGCCAAGCCAGGGCTTCGGTAGAGGAGG[A/C]GGCAGAAAAAAAAAAAAAA
S1_363232	CAGCAACAACAACAGCAACATTTCCAGACCC[A/G]CACGCAGGTTTGCAGAAAAAAAAAAAAAAAAA
S1_18415414	CAGCTCTCGCAGG[C/T]GCGGCACGAGTCCACGAAGTAGCCCACGCCCACCGTGTCGCCGACTTTGA
S1_15603846	CAGCGTCCAGCTCGACGGTCTCCGCCGCGGCCTCCACCAACGCGG[C/T]GAACTCCTTGCTGAAAAA
S1_37904711	CTGCTGGTAC[C/T]GCCGGAGAGCAGTACACGGTACACAGCGTATCTGCTGAAAAAAAAAAAAAAAA
S1_18209110	CAGCTCGTA[A/C]CTGCTCCGTTAGCATGAGGCTGAGGCTCTGACAGGACAGATGGAGCAGAAAAAA
S1_7663728	CAGCCCCCGAAGCCCACGCGGCGCGCG[A/C]GCTGGCCAGCAGTAGTAGAGCCGCCGGTGAGCGGCT
S1_807915	CAGCAACTGCTTCT[C/T]CTTCTCCGACCACTCCGCCACACCCTCCTCTTCCTCCTCCTCCTCTAGC
S1_14333938	CAGCGGCGAGAAAAGGAGCTTGACCGAGAACAGGTGA[C/T]AGCGACGCAGAAAAAAAAAAAAAAAA
S1_12835606	CAGCG[C/T]CTTCATTGCAGATATCGCCGCGGCCGGGTCGAGACTCTTGGGGCAGGTCGCGGTGCAG
S1_19211956	CAGCTGGTAGCGAAGCAAGCAACTTCCCTACGTACAACGTACACACACGCATGCA[C/T]TGTTGCTG
S1_33642738	CTGCGGGTCCCTTCGTTCCAGGTGATCATCGCGCAGG[G/T]CCTCACCGGCTCATTCCCCTGGTCCG
S1_13155232	CAGCGCGGACCAGGGGAATGAGCCGGTGAGG[A/C]CCTGCGCGATGATCACCTGGAACGAAGGGACC
S1_32705454	CTGCGGAGGCGCGAATTCCTGGAGGCCGTAGAGCGAGAACGCGGCGGATGAGG[C/G]CGACGGCGCC
S1_10399341	CAGCCTGCACGATGGAGCGGTACAGCGTGAGGGCGCCGAG[C/T]CCCGTGGGCGTGGCGTGCAGAAA
S1_14965333	CAGCGGGCCTTCGGAGAATCGGAGCCCAGCAA[G/A]ATGCAAGTCCCAAGAACAAACGGAGCTGAAA
S1_17679429	CAGCTCCGTTTGTTCTTGGGACTTGCAT[C/T]TTGCTGGGCTCCGATTCTCCGAAGGCCCGCTGAAA
S1_30571910	CTGCGAAGG[A/G]GAGGCACGGCGACTTGGGGAGGGCGAAGGTGGCGGCGGCAACGACGGCGCCAGG
S1_31476748	CTGCGCCAGCACATCTCCACGCTCGGACCACGTGTGCTCCCGGTCTC[C/G]GAGATGCTGAAAAAAA
S1_28564930	CTGCCGGAGATCCAGCGTGTCGAGAGAGG[C/T]GTCGACGACGGCGTCGCTGAAAAAAAAAAAAAAA
S1_12819118	CAGCGCCTGGAGCTCGG[C/T]ATTGGCAACGTTGACCTCGTGCTCGAGGCGCTTGATGATGCCGACG
S1_11640012	CAGCGAGGAGC[A/G]CCGCCTCCAGAGGCCACTCGTCCTGGTCATCTGCACGCACCAGGGCAAAAGC
S1_7735639	CAGCCCCGCGCCGGTGTTTCTACAGCCCCGCGCGCCTC[C/T]TGCCCGCCAGCTGAAAAAAAAAAAA
S1_4093342	CAGCAGGCTTGGAGCTCCCTCTGCCGAAGTCCTCTCCGTCC[A/G]GATCCGGATGAAGGACACCATG
S1_14388523	CAGCGGCGCATCGAGCTCCCTC[A/C]TATCCGTCCATGGAGGCGCACGGTGGCGGTGAGTGGAGCTG
S1_7869113	CAGCCCGAGACT[C/G]GGTTGAATCCCGTCCCAATCGAATCTCTGAACCAAATCCGCGGACAGGACA
S1_31854139	CTGCGCCTGGGACTGCCGGGCACGGAGGAGGCTGAGGG[C/T]GGCGAGGCGGCGGTGGGGGCGCCGC
S1_13723129	CAGCGGAATCGGCGCCGGCGTCACCCGT[A/G]AAGAGGAACGTGAGGAGGTCGCGGGGGGCAGAAAA
S1_8603823	CAGCCGCACCGCCGCCGGCCTA[A/C]CACGGTTGAGTGGTGTGGAGTGGTTCTCCTAACGCTGGCAG
S1_18580420	CAGCTCTTTGCTTCGATCC[A/G]GACTGGGTTCGAGCGTGCGCTCTGCTTGGAGCAGAAAAAAAAAA
S1_25442830	CTGCCACCTCCAGTGGACGTAGCCGGTGT[C/T]CGTGCGCCCGTTCGCCGCGCAGAAAAAAAAAAAA
S1_2978515	CAGCACTACAGCAA[A/G]TCAGCAACCGATCTGTGCACAGCGTCGTTTTGCCCCGGCGCGTAGCGGC
S1_13537558	CAGCGCTCGCGACGCCCGCACCGGCAAGGAAAGCCAGCGCGAGCACGGCGAGAGCCA[C/G]TTGCTG
S1_8553335	CAGCCGATGGCACCGACGACGCCGAAGGAGGCGT[C/G]ATGGCGGCTGGCACGGCAGAAAAAAAAAA
S1_28815829	CTGCCGGCGTGCCTGCACGCGTTCCACG[A/G]GCATTGCATCGAGCAGTGGCTGAAAAAAAAAAAAA
S1_22697920	CTGCACGTTTTCTCTGAGC[A/C]TCAAGAGCGCCCTGTTGAACTCGGGCAGAAAAAAAAAAAAAAAA
S1_26839829	CTGCCCGAGTTCAACAGGGCGCTCTTGA[G/T]GCTCAGAGAAAACGTGCAGAAAAAAAAAAAAAAAA
S1_41813	CAGCAAAACGCA[A/C]CGCACCGGGGGAAACAAAAGCTTTCCGCGCGGGCCACGATTCCAGGGGCAG
S1_19185013	CAGCTGGGGTGG[C/T]GGTCAGATCCGCCTGGCCACCGTGGCTCTTCGCGCGCTGAAAAAAAAAAAA
S1_6151905	CAGC[C/G]AAGTAGCAAACCGCAGAGGTCGCTCACGGCTCTGCTCCTCCTCCGTCTGCAGAAAAAAA
S1_11429713	CAGCGAGAACGA[A/G]GCTGAGAACTGGGCCGCGGCCGGCGGCCGCGCAAGCAACCCGCGGCATTGC
S1_32798457	CTGCGGCAATGCCGCGGGTTGCTTGCGCGGCCGCCGGCCGCGGCCCAGTTCTCAGC[C/T]TCGTTCT
S1_28070746	CTGCCGCCGGCGTTGCTCGAGCTGATGCCCTCGTGCCCGATCGGC[A/G]CGCTGGCCTCCGCGGCAG
S1_7910915	CAGCCCGCCACGTA[A/C]CAGCAGGCGGCACGCCGGCAAGCGGTGCAGAAAAAAAAAAAAAAAAAAA
S1_32540814	CTGCGCTTTGCAC[C/T]CGCGCCGAGGGAGTCCGTCCGTGGCCAACACGGACCGCGCACCGACCTCC
S1_22172831	CTGCACCGCTTGCCGGCGTGCCGCCTGCTG[G/T]TACGTGGCGGGCTGAAAAAAAAAAAAAAAAAAA
S1_10596938	CAGCCTGTGCGCCGCACCCTTGTCCTTCCCTTCGGCC[A/G]CCGCGGCGAGCAGGGTAAGGAGGAGC
S1_14545327	CAGCGGCGGCGAGGCGCTGACGGGCA[A/G]GTCGTGGTGCAGAAAAAAAAAAAAAAAAAAAAAAAAA
S1_10552246	CAGCCTGGGTAAATCCAGGCGTCCACGCCGGCGACAGGCGTCAAT[A/G]TACGGATGTCTCCTGCGC
S1_33722214	CTGCGGTCCACCA[A/G]CCTGCCCGTGCGCCCGCACGCCTTGATCCAGGAGCTCGAGGACGAGCTGA
S1_18243550	CAGCTCGTCCTCGAGCTCCTGGATCAAGGCGTGCGGGCGCACGGGCAGG[C/T]TGGTGGACCGCAGA
S1_26953705	CTGC[C/T]CGCTCGTCGTCAGCAACAGCTGGCCATCGTGTCCCTTGACTGGCACCCAGAGCTGAAAA
S1_19180538	CAGCTGGGGGATTCGACCGTTGGGGTGAGGGTGGCTT[C/G]CTAGCTGAAAAAAAAAAAAAAAAAAA
S1_28061626	CTGCCGCCGGCGAGATACAACCGGT[C/T]CATGTCCCTCGCCAAGCGATACGTGCTGAAAAAAAAAA
S1_18503856	CAGCTCTGGGTGCCAGTCAAGGGACACGATGGCCAGCTGTTGCTGACGACGAGCG[A/G]GCAGAAAA
S1_18958314	CAGCTGGAGGCGG[G/T]TCGCGGAGATCGATCTCCGACCACTCCTCGGCGGATGCCTCGGCGTCCGG
S1_5279523	CAGCATCGTCGTCGCCGCGGCC[A/G]CCTCCCGTCGGCTTCGCTGAAAAAAAAAAAAAAAAAAAAAA
S1_26924744	CTGCCCGCGCGCTATGTGCTCCCTCCTTGCCAACGTCCAGCAC[C/G]AGCAGAAAAAAAAAAAAAAA
S1_33991248	CTGCGTCAAGGTGGCGGTCCACGTCCGGCCGCTCATCGGCGACGAGA[A/G]GCTGAAAAAAAAAAAA
S1_4993332	CAGCATCACCAGTGCGAGGAGGCGGCGTTGA[C/T]CACGACGACGAGCAGAAAAAAAAAAAAAAAAA
S1_31713006	CTGCG[C/T]CGGAGAGGCCTCTTTCACGTTCTGTGCGGCGGCTGAAAAAAAAAAAAAAAAAAAAAAA
S1_8786936	CAGCCGCCGCACAGAACGTGAAAGAGGCCTCTCCG[A/G]CGCAGAAAAAAAAAAAAAAAAAAAAAAA
S1_36103154	CTGCTCCTCGCCGCGGCCTTGCCGGCATTGCCCGACCCGGCGTCGCTGGAGCC[G/T]TCGCTGAAAA
S1_9281015	CAGCCGGAGTCCGT[G/T]CTCGCCTTCCTTGGCGTGCCCACAGCGGACGTCTCTGCTCTCGTCGCCG
S1_30972729	CTGCGAGCTGGTTCTTGCCCGCTCTCTC[C/T]GCGTTTCTTGGGTGCCTGCGGTAGTGGAGTGGGTA
S1_25410450	CTGCCACCGCGGCCGCCCTTCGTTGCCGTTCAAGTCCGGCGGCGGCTCC[A/G]CCACTGCTGAAAAA
S1_17500230	CAGCTCCCGCACCAGCTCATCGACCTCAC[A/G]CCACGAGTCGCCGCCTTCGCGCACTGCTGAAAAA
S1_19397533	CAGCTGTCTCCTCACCCTACCCGACCGTGTCC[G/A]CCCACGCCGCAGAAAAAAAAAAAAAAAAAAA
S1_16498138	CAGCTACCGAATCCCTTGCCATTGAGCCGGATGTCGT[C/G]GTTGCCTCGCAGAAAAAAAAAAAAAA
S1_32099311	CTGCGCGCTC[A/C]TCGAACCCGTCCGGGAGCGTCGCCGTCGACGCCGCCCAGAGGAACGGCGTGCC
S1_12075723	CAGCGCACGACACACCTCCCCT[A/G]GCCCTCCATTGCTCTCAAGCACTCAAGCTGAAAAAAAAAAA
S1_4623330	CAGCAGTGCGCGAAGGCGGCGACTCGTGG[C/T]GTGAGGTCGATGAGCTGGTGCGGGAGCTGAAAAA
S1_33315713	CTGCGGCGTGGG[C/T]GGACACGGTCGGGTAGGGTGAGGAGACAGCTGAAAAAAAAAAAAAAAAAAA
CDCA1-81/82	#N/A
CDGA5-1417/1418	#N/A
S1_16458235	CAGCTACAGTGCACCAAACGGGATGGGATCTCGA[C/T]GAGGAGCTGAAAAAAAAAAAAAAAAAAAA
S1_2410632	CAGCACCTCGCGTCACCGGATCTGGCGGGGC[A/G]CGTGGCAGAAAAAAAAAAAAAAAAAAAAAAAA
S1_25495709	CTGCCACG[C/T]GCCCCGCCAGATCCGGTGACGCGAGGTGCTGAAAAAAAAAAAAAAAAAAAAAAAA
S1_463419	CAGCAACAGCCCCGTCCG[G/T]CACGGCGGCGTGGGTCGGTGGTGAGAGTCAGCGCCTGGCGTGGCA
S1_36480144	CTGCTCGCTGGCAAACTATTGGGCTCATGGCCGGAGATCGATG[C/T]GGCGGCAGAAAAAAAAAAAA
S1_24880012	CTGCATTCGTT[A/G]TGGCCGCCCAGGCCACCGGTCTTTTGAGTGCAGAAAAAAAAAAAAAAAAAAA
S1_5768105	CAGC[A/G]TTCAAGGCCAAGCCCGCGCTCATCTCCCTCATCGGCGCCGCGTCGGCAGAAAAAAAAAA
S1_6872744	CAGCCAGGCGGCATCTGCAGTGAGGCGAAGTGGTCCAGCCATC[A/G]CTAGCTGAAAAAAAAAAAAA
S1_16704408	CAGCTAG[C/T]GATGGCTGGACCACTTCGCCTCACTGCAGATGCCGCCTGGCTGAAAAAAAAAAAAA
S1_22736334	CTGCACTCAAAAGACCGGTGGCCTGGGCGGCCA[C/T]AACGAATGCAGAAAAAAAAAAAAAAAAAAA
S1_14443807	CAGCGG[C/T]GCGCTCAAGAAGTTGAACCACACCCGGTCCGGCTGAAAAAAAAAAAAAAAAAAAAAA
S1_33190115	CTGCGGCGGCGACG[C/G]CGACAAGGAGCCGTTCGACTGCGCTGTGTGCCTCTGCGAGTTCGACGCC
S1_28408032	CTGCCGCTCGGATCCAGTGGACGGGCTCGAA[A/C]AGTTGCCGGCGAGAACCAAGACACCAATCCGC
S1_32774635	CTGCGGATTGGTGTCTTGGTTCTCGCCGGCAACT[G/T]TTCGAGCCCGTCCACTGGATCCGAGCGGC
S1_10273805	CAGC[C/T]TCTCCCTCTCTGCCCCCAGTCTCTCTCGTGCTCTCCGCTCCCCTTGCACTCGCAGAAAA
S1_33216017	CTGCGGCGGCGGCGCA[A/C]GAGCCGGAGGTGGAGGGGGAGGTGGAGAAGAAGGGGAAGAGGGGCAA
S1_32816337	CTGCGGCACGAAGGGGGGAGGCGACCCGTTAGCACA[A/C]CCCCGAGCGACAATTGGGGAAACGCGG
S1_31365607	CTGCGC[A/C]GTGGCGGTGTCTTTTGCCGACGACGAGTTGAGGGGTGGAGGAGCTGAAAAAAAAAAA
S1_11467708	CAGCGAG[A/T]GCCGGTACATGGCGGCGAGCCACCGCACGCGCAGAAAAAAAAAAAAAAAAAAAAAA
S1_32113139	CTGCGCGCTGTCCAGCGCCGATTCCAGCTCCACGATCC[G/T]CTCCTGCTGAAAAAAAAAAAAAAAA
S1_1831522	CAGCACAGGCACATCCACCCA[C/T]CGCTTCTCCCCGTCCGGATTATTGAGCAGAAAAAAAAAAAAA
S1_20911808	CTGCAAC[A/G]GGGCCAAGAGTCCCCCGCACGGCGGCGTGTCGGCGCGCGCGCTGGAGCGGCGCCTG
S1_3810910	CAGCAGGAG[A/C]GGATCGTGGAGCTGGAATCGGCGCTGGACAGCGCGCAGAAAAAAAAAAAAAAAA
S1_536422	CAGCAACCAATCCGCGCCTTC[A/C]AATTCCCCCAAGGCCTCGCTCGGCCTCGGTGTCCAGAGGGAA
S1_31411150	CTGCGCCAAAACTCCTTCCGTTCCACTTGCATCTGTTCCCCGCTCCGCC[G/T]CCTAGCTAGCCATC
S1_12585135	CAGCGCCGCCTCCATCGCTCGCTGGCTCGCTGGC[A/T]GAAAAAAAAAAAAAAAAAAAAAAAAAAAA
S1_1123925	CAGCAAGGAGTCGCTCCGCCGCGG[C/T]AGGTCAACGATGCTGAAAAAAAAAAAAAAAAAAAAAAAA
S1_34497526	CTGCGTTCTCCATCGTCGAGCTCCC[C/G]GATGGAGCAGAGCACAGCGCGTCTTGCAAGTTTTCACG
S1_12036651	CAGCGCACAATTCTGAAGAGTTTGTGTTCGGTCACTTCACACCTGCAGGC[A/G]GAGCTGAAAAAAA
S1_17593007	CAGCTC[C/T]GCCTGCAGGTGTGAAGTGACCGAACACAAACTCTTCAGAATTGTGCGCTGAAAAAAA
S1_3535944	CAGCAGAGCTCCTCTCGCCCAGCGTTCACTTTCCGATCGAGCT[C/G]TAGTGGCTGAAAAAAAAAAA
CDCA3-243/244	#N/A
S1_13558855	CAGCGCTCTGACAGGTCACTTGTTTCGATGGGAATGGAGGTATCTGCACTGCAC[C/T]GCACGGCTG
S1_15207740	CAGCGGTCATCGTGTCGGGCTGGTGAGCCAGATCGCGTT[C/G]CCGCTCAGACCTGCAGAAAAAAAA
S1_23684017	CTGCAGGTCTGAGCGG[C/G]AACGCGATCTGGCTCACCAGCCCGACACGATGACCGCTGAAAAAAAA
S1_3068905	CAGC[A/C]CTCGTCCTCCTCCGCCGCCGCCACGCTCACAATGTGCCCGTCCTGCCGCCGCGTCGCCA
S1_16636206	CAGCT[A/C]GACGGTCAGCGCGCTTGGGGGCGCGGCTCGGCACGGCAGAAAAAAAAAAAAAAAAAAA
S1_6945512	CAGCCAGTGCC[A/C]GCGTCTGAAGGCCACTAGTCGTTCTGTTGGCCGCGGCTGAAAAAAAAAAAAA
S1_17746615	CAGCTCCTCGGCAT[C/G]GCACGCGCGGTGCGTGCCGTCGGAGACGCTGTACACCGTCGTCGCGGGC
S1_11208507	CAGCGA[C/T]GACGACGGCATCATCGAACACTGCTTGGCGTCGGCCTAGGAAAAGGGAGCGGGGATC
S1_3783660	CAGCAGGACCTCGTCGCGGCGGAGGCCAAGCGGCTGGTGCTTCTCGCCGGCCCAATCAT[C/T]GCCA
S1_18994009	CAGCTGGC[A/G]ATGATTGGGCCGGCGAGAAGCACCAGCCGCTTGGCCTCCGCCGCGACGAGGTCCT
S1_36987752	CTGCTCTGGTCAGGTGTCGCCTCCGTCGAAAAGGTGTTTAGTCAAACGTGC[A/T]GAAAAAAAAAAA
S1_33146607	CTGCGG[C/T]GGACGAGGACGCGCGTGAGCGTGTGTGGAAGCTGAAAAAAAAAAAAAAAAAAAAAAA
S1_9380402	C[A/T]GCCGGCGACGTGGAGGCCGGGAACGGCACGGGGCGGCGGTGCTGAAAAAAAAAAAAAAAAAA
S1_38155215	CTGCTGTCAGTCCA[G/T]GGTGTCTTGGTGTGGGCACTCGTCGCCCCCTTCAACGTGGCCGTTACTG
S1_34372026	CTGCGTGGCCGTTGCCGCGGGCATC[A/T]CTGCCGTCATCGCGTTTGCCAACATCCCCATCCCCTGC
S1_16578409	CAGCTACT[A/C]TGGACGGACGCGGCGGCCGCAGAGCTACCAGTCATGGGTTTCCACAGATGATTCT
S1_10523724	CAGCCTGGCGCCCTCGACAACTA[A/C]CCATGGCGTCCGCAGAAAAAAAAAAAAAAAAAAAAAAAAA
S1_11980635	CAGCGCAAATCAAAGCATGGGCCTGAATGATCAG[A/G]AACGAATAATCGGGAGGGGTCCGTTCCCG
CDATG1-1891/1892	#N/A
S1_20499419	CAGCTTTGCTACAGAATT[G/T]CTCGAGATGAGATCCAAAGAACCGTCCCTCCACGTGCTGAAAAAA
S1_16918634	CAGCTATGGCTCCCGTGGCTGGGGGCTCCCCGC[C/T]GTCCGACCTGTGGCTGAAAAAAAAAAAAAA
S1_6282217	CAGCCACAGGTCGGAC[A/G]GCGGGGAGCCCCCAGCCACGGGAGCCATAGCTGAAAAAAAAAAAAAA
S1_2217638	CAGCACCCTTAGGGTTTGTTCCCCTTCCCGTCCTTGC[C/T]TTCAATCCCAATCTCGGCGTTTGCTT
S1_29905653	CTGCCTCTCGACGGCGAGAGGGGTTGCCGAGTAGTGTGTGGAGTGTCAGCTC[A/C]GCTGAAAAAAA
S1_13833705	CAGC[G/T]GAGCTGACACTCCACACACTACTCGGCAACCCCTCTCGCCGTCGAGAGGCAGAAAAAAA
S1_2938440	CAGCACGTGGAGGGACGGTTCTTTGGATCTCATCTCGAG[A/C]AATTCTGTAGCAAAGCTGAAAAAA
S1_28886916	CTGCCGGGCGTGGCC[A/C]GGGCCGTCATCCCGCGCGCCGGTCCGGCACTCACCTGGTCCGCAGAAA
S1_32607946	CTGCGGACCAGGTGAGTGCCGGACCGGCGCGCGGGATGACGGCCC[G/T]GGCCACGCCCGGCAGAAA
S1_26370117	CTGCCCAGAGCGGCGA[A/C]GAGCTGGCCACGGTGGCCCAGCTGAAAAAAAAAAAAAAAAAAAAAAA
S1_19138525	CAGCTGGGCCACCGTGGCCAGCTC[G/T]TCGCCGCTCTGGGCAGAAAAAAAAAAAAAAAAAAAAAAA
S1_7960229	CAGCCCGCGGGCCACGTCCAGCGCGATG[C/G]CCACGCGGTCGCTCCAGTTCATCTTGCTGAAAAAA
S1_28867624	CTGCCGGGCAGGCTCCTCCCGAC[A/T]CCGCTTCTCCCCACCCAACGACGAACTCGCAATCCGGATT
S1_24729341	CTGCATGGGTTCGTTGGCCCGGGCGGGGATCATCGATCTC[A/T]TCAGTGGCCAGCAGAAAAAAAAA
S1_11353134	CAGCGACGTCGCGGCATCGCAAGGGCATCTGAG[C/G]CTTTTTGATCCATCCAGCTGAAAAAAAAAA
S1_270812	CAGCAAAGTGT[C/T]GGGCATGGATGCGCCACCGTTAGGTAACTGTTCTCCATCGGCTCTGTTCTGT
S1_9260341	CAGCCGGAGCGGCGGCGCGGCGATGCTGGCCCGGGCCGCG[G/T]TGGGCGGGCACGCGGCGGCGCTC
CDGA5-1459/1460	#N/A
S1_33444647	CTGCGGGACCGGCTCCGCCTCCGCCGCGCGGCGAACGCGTGGCACG[A/C]GCCGTCGTCGGCGTCCA
S1_30521306	CTGCG[A/C]ACAGTAGCGTGACCCGGACGCCGAGGCCACGCGTCGCCATCGCAGAAAAAAAAAAAAA
S1_9034539	CAGCCGCGGAAGGCACGGCCGAGGCGAGCACCGGAGGG[C/G]GCAACCACGGTGGGCAACAGAGGGC
S1_33775241	CTGCGGTGAGAAAAGAAGGCAAGTGAACAGGCGAAAAGGA[C/T]CTGGTTCGATCTCCTTGGGCTGA
S1_5411513	CAGCATGACCGC[C/T]GGCGCGCCTGTAGGCCCTTCACCCATCGCAGAAAAAAAAAAAAAAAAAAAA
S1_7349523	CAGCCCAAGGAGATCGAACCAG[A/G]TCCTTTTCGCCTGTTCACTTGCCTTCTTTTCTCACCGCAGA
S1_12899119	CAGCGCGACGCGCCCGCT[C/T]CCAAACTTTGAGTGCCCCCCTCGGCCGAGTTGCCTCTCCTTCTCG
S1_2096257	CAGCACCATCATACGCGCCATAAAGAGCAAGTAAAAAAGGAGCAGTTGGTAGCTAC[A/G]GGCAGAA
S1_12588323	CAGCGCCGCCTCGGCCTCCGTC[C/G]CGGCGGACACGGCGGCGGCCAGCCTGATCCGGAACACGTCC
S1_29851344	CTGCCTCGGCGGCGAGGCTCCTCGCCTCCGCCGTTGCGGGGTT[C/T]GCGCAGGGCGCTGAAAAAAA
S1_12479214	CAGCGCCCTGCGC[A/G]AACCCCGCAACGGCGGAGGCGAGGAGCCTCGCCGCCGAGGCAGAAAAAAA
S1_39231233	CTGCTTGGGCTCGCGGCGGGGGCAGGGAGCCT[T/C]GGCTGAAAAAAAAAAAAAAAAAAAAAAAAAA
S1_14808652	CAGCGGCTTCAGCTTCGGCCGCGGCGTCGTCTCCTCCGACTTGTTGCCGCC[A/C]TGATGGTCGGCG
S1_26058031	CTGCCATGCCAGAACACGAAGGACAAGGCC[C/G]AGCTGAGCCCCTCGGAGGCGCACGCTGTCGCTG
S1_36436461	CTGCTCGCGCATTCAAGAGACCGATCGAAGAGACGATCAATGCCACGGCACCGAACAGAA[C/T]GAG
S1_11079234	CAGCGACAGCGTGCGCCTCCGAGGGGCTCAGCT[C/G]GGCCTTGTCCTTCGTGTTCTGGCATGGCAG
S1_14604134	CAGCGGCGGCTACTCCTCGGCGTCCGATGACTC[C/G]GAGTACGACGACGACCGCTACTCGCTCCAG
S1_28942240	CTGCCGGTACTCGGGGGAGAGCTCGGAGATCTTCATGGG[C/G]GTTAGGGTTCTGGAGCTGAAAAAA
S1_439607	CAGCAA[C/T]AGACGATGGGCTCTTGTTGTCTTCGCGGTTAGGGTTCTCGCCCCGCGCGGCGGCTGA
S1_29619441	CTGCCTCAGGAAGCGCTCCCCTGCGCCGCCCGCCATCACT[A/G]GCCTGGCCAGCTGAAAAAAAAAA
S1_19016514	CAGCTGGCCAGGC[C/T]AGTGATGGCGGGCGGCGCAGGGGAGCGCTTCCTGAGGCAGAAAAAAAAAA
S1_34869917	CTGCTACGTACGCCCT[C/T]GATCCGGGTCTGCGCCTGGCCCCAGCTGAAAAAAAAAAAAAAAAAAA
S1_29607123	CTGCCTCACGGGCGGCTCCATT[A/G]GCTCCTCCAGAGGGATCAACGCTGAAAAAAAAAAAAAAAAA
S1_4546730	CAGCAGTCGGCGATCTCGATGCAAGTGGG[A/G]TCCGGGCAGGCCTTCGCAGAAAAAAAAAAAAAAA
S1_2639819	CAGCACGCCGACGATGAG[C/T]GCCCACTCGCTCCATCGTACACGGAACGCAGAAAAAAAAAAAAAA
S1_16201925	CAGCGTTGATCCCTCTGGAGGAGC[C/T]AATGGAGCCGCCCGTGAGGCAGAAAAAAAAAAAAAAAAA
S1_31862211	CTGCGCCTTC[A/G]CGCTGGGACTCGGCGAGCCCAACCTCGCCGGGAAGCCCGTGCTCGAGTACGAC
S1_8697609	CAGCCGCC[A/G]CCGCCGCTGTATGGGGATCTCAGCCCCGACGGCAGAAAAAAAAAAAAAAAAAAAA
S1_33142925	CTGCGGCGGAACCTGTCATCTGAT[C/G]TGAATGCCGGCACCGGCAGAAAAAAAAAAAAAAAAAAAA
S1_10256028	CAGCCTCGTGGTGCCGGGCGGCGCCAA[G/T]AAGTGGGAGCGCAGAAAAAAAAAAAAAAAAAAAAAA
S1_10426832	CAGCCTGCCCCGTGGGATCGCGGTCAGACTC[A/G]GCATACTCGAGCTCGATGGCAGAAAAAAAAAA
S1_19173529	CAGCTGGGGCCAGGCGCAGACCCGGATC[A/G]AGGGCGTACGTAGCAGAAAAAAAAAAAAAAAAAAA
S1_9096241	CAGCCGCGTCATCGCCGCGCTGACGGCCAACGGCGGCAAG[A/C]AGAGGAAGGCCGTCCAGCACGAG
S1_27849337	CTGCCGCCACGTCCTCGTGCTGGACGGCCTTCCTCT[G/T]CTTGCCGCCGTTGGCCGTCAGCGCGGC
S1_14289529	CAGCGGCCTGTGCCCCTCCACGTCCTCG[C/T]ACTCGACGTGCATGCAGAAAAAAAAAAAAAAAAAA
S1_11143955	CAGCGACCCTTCACGGACAAGTATCGATGCCACGTGGGAATGTTCCCCTCCGGC[C/T]TCCTCTGCC
S1_36441553	CTGCTCGCGCGCCGGGTTTGGATCTCACCTCGTCGGTCTACTCACGCGCGCG[C/G]TTGCTTCTGTT
S1_8227921	CAGCCCTGCCTCTGCCTGGC[C/G]TCTTGACTTCTCTCGTCGATGTTGATGTGACTGCTGAAAAAAA
S1_6413614	CAGCCACCGTCGG[C/T]TCCCCAGTCCAACCCCCACCACCCGGCCTCCGACGGTGCGCTGAAAAAAA
S1_31767812	CTGCGCCGTCT[A/G]CGGTGACCGTGCCCGCTCGAGGCGGTCTTCTCGCTGAGCAGAAAAAAAAAAA
S1_12068744	CAGCGCACCGTCGGAGGCCGGGTGGTGGGGGTTGGACTGGGGA[A/G]CCGACGGTGGCTGAAAAAAA
S1_15915026	CAGCGTGCCAGGAGCCGCTCCACCG[G/T]AGCAGGACTTCATTTACCTCTGCTAGCTGAAAAAAAAA
S1_4492437	CAGCAGTCACATCAACATCGACGAGAGAAGTCAAGA[C/G]GCCAGGCAGAGGCAGGGCTGAAAAAAA
S1_5393935	CAGCATGAAGACCAATAAGCCTCCCGCATTGGTC[C/G]TGGCGCCGGAACAGAACGACGAGGAGGAG
S1_14854654	CAGCGGGAAGTGCGCGGCGGGCATCTCCTCCTCGTCGTTCTGTTCCGGCGCCA[C/G]GACCAATGCG
S1_9450448	CAGCCGGCTGGCGGACACGGGCGCTCCAGTCCAGTCACGCAATCGGC[C/T]AAGCAGGCAGAAAAAA
S1_13910041	CAGCGGATCCTCCGGCGGCGGGCTCCGCATCCCCGGAGCC[C/T]GGGCAGAAAAAAAAAAAAAAAAA
S1_26408407	CTGCCC[A/G]GGCTCCGGGGATGCGGAGCCCGCCGCCGGAGGATCCGCTGAAAAAAAAAAAAAAAAA
S1_15054117	CAGCGGGGCGGCGGCA[A/G]GAAGAGGTGGCGCCTGGGTTTGGATGTGCAGAAAAAAAAAAAAAAAA
S1_36365040	CTGCTCGCCATGGCCTGTCGCGGCGGTATCCGGCGGCGC[A/G]GTCGCTGGCTGAAAAAAAAAAAAA
S1_30765055	CTGCGACGCTCCGCAGTTCCCCATCACTTGATGCTCTCTGTATCTGCTGTGTCT[C/T]TCTCTACTC
S1_17014826	CAGCTCAAGAGAAGAAGAGTAGAGA[A/G]AGACACAGCAGATACAGAGAGCATCAAGTGATGGGGAA
S1_12116864	CAGCGCAGAAACCTGGCGGCGTAGCGAGGCATGGAGGAGGGGATGGTGTCGGTGGACAAGTTC[G/T]
S1_33453833	CTGCGGGACGTGCCCACGTTCCGGGACTACAC[T/C]GCGCCGCTGAAAAAAAAAAAAAAAAAAAAAA
S1_14387310	CAGCGGCGC[A/G]GTGTAGTCCCGGAACGTGGGCACGTCCCGCAGAAAAAAAAAAAAAAAAAAAAAA
S1_12917408	CAGCGCG[A/C]GATACTACTCACCCGGGTGGCGCACGTGGGCCGCCGTGGCCGTGCAGAAAAAAAAA
CDCA4-373/374	#N/A
S1_20737819	CTGCAAAGCCCCCGGACC[C/G]GTCAGTCTATCCCCGTGTCGCAGAAAAAAAAAAAAAAAAAAAAAA
S1_30630424	CTGCGACACGGGGATAGACTGAC[C/G]GGTCCGGGGGCTTTGCAGAAAAAAAAAAAAAAAAAAAAAA
S1_8490233	CAGCCGAGGCCGAGCTATCCCTCTCTCCCTTC[T/C]CTCCTCGCGCAGAAAAAAAAAAAAAAAAAAA
S1_17531119	CAGCTCCCTCCCCCGCCG[A/C]GCCAGTGCCTGGGGCGGCGGCAGAAAAAAAAAAAAAAAAAAAAAA
S1_27976524	CTGCCGCCGCCCCAGGCACTGGC[G/T]CGGCGGGGGAGGGAGCTGAAAAAAAAAAAAAAAAAAAAAA
S1_4342030	CAGCAGGTGGGTTCTCTCTGCACTGCATG[A/G]CATCCTTTCGAGCGACAGAATGCATGCTGAAAAA
S1_5490330	CAGCATGCATTCTGTCGCTCGAAAGGATG[C/T]CATGCAGTGCAGAGAGAACCCACCTGCTGAAAAA
S1_14754440	CAGCGGCTCCTCCGCGCCGGGCTCCGAGAACGGCGACAG[A/C]GACGGGGGAGGAGACAAGCAGAAA
S1_31727326	CTGCGCCGGCGCAGGGTGTCGCGCG[A/C]GCGTGCAGTGGCCGCTTCCGACCGCGCGGGCGGGCTCT
S1_25117923	CTGCCAACGCGTCGTGCAATGA[C/G]AACGCTGACCACGCAAAGGCGGCGGCAGAAAAAAAAAAAAA
S1_4030752	CAGCAGGCGCGGTAGTGGTGCCAGTGGCACCCACAGCCACCTTCTCAGCAG[A/G]CTCGTCGACGGC
S1_8211431	CAGCCCTGAGCGAATCCGCCCAGTGGCCGT[C/T]GTCGCCCTCGACGACGAGCCCTTCGTCTGCAGA
S1_17609549	CAGCTCCGCTGATGCTTGGATTCCTACGCCGCAGGACGATGTGGCGCC[C/G]CCATTGCCGTCACCG
S1_29160815	CTGCCGTCGACGAG[C/T]CTGCTGAGAAGGTGGCTGTGGGTGCCACTGGCACCACTACCGCGCCTGC
S1_23079233	CTGCAGACGAAGGGCTCGTCGTCGAGGGCGAC[G/A]ACGGCCACTGGGCGGATTCGCTCAGGGCTGA
S1_33750612	CTGCGGTCGGG[A/G]CCCGGCCGCGCGCGCGAGCTCAGCCACCTGCGGCATTCCGTGCTGAAAAAAA
S1_2313746	CAGCACCGGCGCGGCGTCCTCGACGAGCACCTTCCTGACGATCCC[A/G]AGCAGAAAAAAAAAAAAA
S1_36569506	CTGCT[C/T]GGGATCGTCAGGAAGGTGCTCGTCGAGGACGCCGCGCCGGTGCTGAAAAAAAAAAAAA
S1_34572123	CTGCGTTTTTTGATGGTGCACT[A/C]GGCGCGGACGGACAAAGCAGAAAAAAAAAAAAAAAAAAAAA
S1_39497121	CTGCTTTGTCCGTCCGCGCC[G/T]AGTGCACCATCAAAAAACGCAGAAAAAAAAAAAAAAAAAAAAA
S1_4146734	CAGCAGGGCCACCCGGACGATGCCGGCAACAAC[A/G]CGCACCACAACGGCAGAAAAAAAAAAAAAA
S1_8021714	CAGCCCGGCGGCG[C/G]CCGGGATGAGGATCAAGTCGTTGGCGTGCTCGGCGCTGAAAAAAAAAAAA
S1_17198434	CAGCTCAGGCGTGTCCGCACCCTGGGCCGCGGC[A/G]CGTCCGGCGCCGTAGTGTGGCTCGCGTCCG
S1_33218813	CTGCGGCGGCGG[C/T]GGAGGGTGCGCGCGCCGACTTGACCGCGAAGAGCTCGCCCGAGGTGGCGTC
CDAAC3-2391/2392	#N/A
S1_35842216	CTGCTCCCGTCGTCC[A/G]CCACCGCAACCACCGGCGGGGAGAGCAAGGGCGTGCTGAAAAAAAAAA
S1_20753205	CTGC[A/G]AAGGCAACGCCGCCGGTACGCCGCCGTCGACGTAGCGTGCGACGAGCGTGGCTGGAGCC
S1_11734806	CAGCG[A/C]GTACAGGGGCCCCGCGCGGCGCCGTCCGGCGGCCGGCAGAAAAAAAAAAAAAAAAAAA
S1_22899445	CTGCACTTCGCACTCGCCAGCCCTCCTCAGTCGATGGTCGTCTT[C/G]GACCACCGCGCTGAAAAAA
S1_649114	CAGCAACGACAGC[A/G]TGGTGGCGTCGACGACGAAGACAAAGAACTAACCAGCGGCGTAGTTGATG
CDCA5-435/436	#N/A
CDCA2-125/126	#N/A
CDAAC7-2693/2694-325	#N/A
CDGA2-1001/1002	#N/A
CDCA6-595/596	#N/A
CDGA2-999/1000	#N/A
CDCA7-641/642	#N/A
CDCA4-335/336	#N/A
CDGA5-1471/1472	#N/A
CDCA8-763/764	#N/A
CDGA2-1073/1074	#N/A
CDCA7-691/692	#N/A
CDCA7-639/640	#N/A
S1_12654349	CAGCGCCGGCCAGCGACAACAACAACGAGCCGTCCCGGTTCACCGGTG[C/T]CGCGGCGCGGATGGA
S1_24645126	CTGCATGCGAGGAGACTGGATCTGG[A/G]CGAGTCAAAGGACACCGGCTTGCACTGCAGAAAAAAAA
S1_32817252	CTGCGGCACGACGCCCTTGAACCGCGAGGATTGGCGCGGCAATAGCTGAAG[A/C]GCTGAAAAAAAA
S1_13626305	CAGC[G/T]CTTCAGCTATTGCCGCGCCAATCCTCGCGGTTCAAGGGCGTCGTGCCGCAGAAAAAAAA
S1_22372721	CTGCACGAGATCGCCGCCGG[C/T]GTGGCGCGGGGGCTTGAGTACCTGCACGAGGGCTGAAAAAAAA
S1_25569015	CTGCCACTCATGTG[C/T]CGCGTGGCGTGCCGACGAAGATGGTGAACAAGGAGATGCTGAAAAAAAA
S1_10213219	CAGCCTCGCTTCTTCCCC[C/T]GTGCCGTACAGCTCACATCGCCGTTCACAGCTGATCTGCTGGATC
S1_17526308	CAGCTCC[C/G]GTTGCCGCCGGTCTTGTTGGAGCCTAAGGCTACAACCGAGCTCAGCAATTGAAGCA
S1_20724107	CTGCAA[A/G]GAGAAAGAGGACAAGGACGACAAGTGGCACCGCATCGAACGCAGAAAAAAAAAAAAA
S1_22211226	CTGCACCGTCTCGTCGTCGTCATCT[C/T]CTTCCTCGCCCGCCGTGGCTGAAAAAAAAAAAAAAAAA
S1_6770229	CAGCCAGCCGCCCAGCATCTTTGGCAGG[A/G]AGAGGAGATCCTCTGCCTGTCCCGTCCGTGTCGAT
S1_28830446	CTGCCGGCTCTCACTGAGCCAGCTCCTTGTTCTTGGCCTCCTCGT[C/G]CTCTTGGCGCTGAAAAAA
S1_7161028	CAGCCATGGACTCCGGGATGGTGCCAA[A/C]GAGGCCAGTGTTGGATAAGTCCAGCGTGGCAAGGCT
S1_10733838	CAGCCTTGCCACGCTGGACTTATCCAACACTGGCCTC[G/T]TTGGCACCATCCCGGAGTCCATGGCT
S1_1900505	CAGC[A/G]CATCTTATGCGCCACCGTTGTTGCCGGAGGAGGCAACACGCCGTTCTCTGCCGTTGCTG
S1_32884510	CTGCGGCCA[A/G]CATGCAAGAAGTGTCCGGCGGTCCGGCGGGCTGAAAAAAAAAAAAAAAAAAAAA
CDGA3-1225/1226	#N/A
S1_37025710	CTGCTCTTC[A/C]GTACCGACGCCGTGCTCAGCGACGGCGACGCAGAAAAAAAAAAAAAAAAAAAAA
S1_27905909	CTGCCGCC[C/G]GAGAAGGTGTCCTTGACGGTGCCCATGACGGAGCTCAGGATGCCACCGCCGCTGA
S1_28291423	CTGCCGCGGCGGCCTCCTTGCC[C/T]GCGCGCGCGCGGACGGGGTCGTACACCGACGCGCGCAGAAA
S1_35661322	CTGCTCCACTGATCGATCGAG[A/T]CGCGACCCAATCCGATCGACATGGCCCGCCCCGGCGTCGCCG
S1_31709520	CTGCGCCGGAAGCCGCGCG[C/T]GCCGGACCAAGCCGCGTCCCCGGAGCTGAAAAAAAAAAAAAAAA
S1_12008564	CAGCGCAAGCCAGCGGTTGGCGGCTGGGTCGCAGACAAAGTAGCGGCTACGGCTACGGCACAG[A/G]
S1_36185606	CTGCT[C/T]CTGTGCCGTAGCCGTAGCCGCTACTTTGTCTGCGACCCAGCCGCCAACCGCTGGCTTG
S1_15974515	CAGCGTGCTCGTCG[C/G]GGCGCCGCCGCCGCGTGTCTCCTCGAAGCCGATGTTCACGCGCCGCATC
S1_16069713	CAGCGTGGTGCC[G/T]TTCGCGGTGCAAGTCATGGTCAGGTGCTGGACCTAACAGCCTCCGCGACCG
S1_12769359	CAGCGCCTCCGGCGGTCTTCGGTGCCGGAGGGACGCTGGTCGTCACCGTACAGGGCGG[C/T]GCTGA
S1_2265605	CAGC[A/G]CCGCCCTGTACGGTGACGACCAGCGTCCCTCCGGCACCGAAGACCGCCGGAGGCGCTGA
S1_30632720	CTGCGACACGTTGAACAGG[A/T]AGCCGCCGCCGCCGCCTGGGTCGGGCATGTTCCCCCACGGCAGA
S1_22149307	CTGCAC[C/T]GCCGCCGTCCCCGGCCAAGGGGCTCCCCCCGCCATGCCGCCCGCCAAGCGCTGAAAA
S1_7233912	CAGCCATGTGA[A/G]TCGTGAGCTTTGTCGACGCCGGGACCGCTCAATGGCTGAAAAAAAAAAAAAA
S1_11403131	CAGCGACTGCGGAGCGCGTGTCGAGGCCGC[G/T]CTCGTGAACTCGTGCAGAAAAAAAAAAAAAAAA
S1_7266739	CAGCCATTGAGCGGTCCCGGCGTCGACAAAGCTCACGA[C/T]TCACATGGCTGAAAAAAAAAAAAAA
S1_3027509	CAGCACTC[A/G]GCGAGGAGGAGGACTCGACTCGACTCCTCAGGTCAGCAGAAAAAAAAAAAAAAAA
S1_10350930	CAGCCTGACAGGGTCGTGTTCCGGTCCCA[G/T]CCGATGCCGGCGGCAGAAAAAAAAAAAAAAAAAA
S1_28054817	CTGCCGCCGGCATCGG[A/C]TGGGACCGGAACACGACCCTGTCAGGCTGAAAAAAAAAAAAAAAAAA
S1_28908145	CTGCCGGGGCTCACGGGGCTCCACCTCCAGCGCAACGCGTTCGC[C/T]GGCCCGCTGAAAAAAAAAA
S1_10082408	CAGCCTC[C/G]CGGTGGTGACCGAGAGCGAATTTCGCCATGCTTGATCTTGATCGGTGCAGAAAAAA
S1_12600207	CAGCGC[C/G]GCGAGGCGGCCGAGCGTGCGCGGCGGGACGGGGCCCGACAGGCCCAGGCCCGGGAGG
S1_35342152	CTGCTCAAGCTGAGGAAGCCCAAGGTGGCTGTCCCGGCCTTGGATGGCAAC[A/G]GTGGTGCTGAAA
S1_2013210	CAGCACCAC[C/T]GTTGCCATCCAAGGCCGGGACAGCCACCTTGGGCTTCCTCAGCTTGAGCAGAAA
S1_8331340	CAGCCGAAGAGGCCGCTCGACTCGTCGGATTCTTTTGGC[C/G]GCTGGGGTGGTGGTGCCTTGGCAA
S1_14565233	CAGCGGCGGCGGATGCGGCTTGGGCGAGAAGA[G/A]AGAGAGGAAAGCAGAAAAAAAAAAAAAAAAA
S1_1199848	CAGCAAGGTGCCCGGCCGGAACATCCTCGCCAGCCGCTCACGGAGCC[G/T]GCTGAAAAAAAAAAAA
S1_39402515	CTGCTTTCCTCTCT[C/T]TCTTCTCGCCCAAGCCGCATCCGCCGCCGCTGAAAAAAAAAAAAAAAAA
S1_14948510	CAGCGGGCC[A/G]GCGAACGCGTTGCGCTGGAGGTGGAGCCCCGTGAGCCCCGGCAGAAAAAAAAAA
CDATG1-1829/1830	#N/A
CDGA1-895/896	#N/A
CDAAC7-2693/2694-285	#N/A
CDCA2-207/208	#N/A
CDCA5-411/412	#N/A
CDGA2-1003/1004	#N/A
CDCA7-633/644	#N/A
CDCA6-587/588	#N/A
CDGA2-1029/1030	#N/A
CDAAC5-2537/2538	#N/A
CDGA1-933/934	#N/A
CDCA7-611/612	#N/A
S1_8220224	CAGCCCTGCATCTACAAACAGCC[A/G]CACATCGACAAAGGGAAGAAGAATTAGCAGAAAAAAAAAA
CDGA1-847/848	#N/A
S1_36268609	CTGCTCGA[C/T]GGGCCGGTTCCGCTGGTCGACGATCTCGTGCTCATCAAAGCGTGGCAGAAAAAAA
S1_20019511	CAGCTTCTGT[C/T]CTGTTGGCGGATAGTGAAAAGGGGAGAGAAGCACGATAATCCACAGGCGTCCA
S1_1043806	CAGCA[A/G]GCGCCGTTCGGCGACGGGGCGACCAGGTGCCTCCCCTTTTCGCACGGTGCCAGCCCGG
S1_22631843	CTGCACGTACGAAGGCCTTGGTCCGTGTCTCGTCGGGACAAG[A/C]GACGTGCAGGTGCAGAAAAAA
S1_30705034	CTGCGACCTGCCTCTATGTTTTTCCCCCCTCCA[A/C]CGACGCGCAGAAAAAAAAAAAAAAAAAAAA
CDGA4-1287/1288	#N/A
S1_32278911	CTGCGCGTCG[G/T]TGGAGGGGGGAAAAACATAGAGGCAGGTCGCAGAAAAAAAAAAAAAAAAAAAA
S1_29393142	CTGCCGTTCGAGACGTACAAGACCGCGGCGGAGTGCAAAGC[A/G]TCGTGCGCAGGCAACTGCAGAA
S1_12950206	CAGCG[C/T]GAGGCTGGGCGCGCTCGAGGCGGTGGCGGCGCAGAAAAAAAAAAAAAAAAAAAAAAAA
S1_1054306	CAGCA[A/G]GCGGGAGCGGGAGAGGAGGAGGTGCCGCATCGTCCCGCTGAAAAAAAAAAAAAAAAAA
S1_6945260	CAGCCAGTGCCACCCGCAAACGGAACTCTCCACATCGATCGAATCCACCCAAATCCGAG[A/G]ACGT
CDGA2-957/958	#N/A
CDGA3-1215/1216	#N/A
S1_648844	CAGCAACGACACTGCCTCCGTTGACCAGGCGCTCAAGTCCATG[A/C]TCGGCGAGCTGAAAAAAAAA
S1_17986612	CAGCTCGCCGA[G/T]CATGGACTTGAGCGCCTGGTCAACGGAGGCAGTGTCGTTGCTGAAAAAAAAA
S1_28063141	CTGCCGCCGGCGAGGTCCGGCGCCTCCTTGCCCACCTAGA[A/C]TCCCAGCAGAAAAAAAAAAAAAA
S1_2883413	CAGCACGTACCC[C/G]GCGTGCGCGCGCAGGCCGGCGTAGATCCTGGCGGCCACCTGGCGCCGCCGC
S1_2822717	CAGCACGGCTGTGTTG[A/T]AACCTGCTCGCTTGTGCCCCGGGGAAGCTGAAAAAAAAAAAAAAAAA
S1_26285019	CTGCCCACAAACACATGA[A/G]CTTACCGAGGTCTCCGTGCGCCTGCTGTGCAGAAAAAAAAAAAAA
S1_21821933	CTGCACAGCAGGCGCACGGAGACCTCGGTAAG[T/C]TCATGTGTTTGTGGGCAGAAAAAAAAAAAAA
S1_19799131	CAGCTTCCCCGGGGCACAAGCGAGCAGGTT[A/T]CAACACAGCCGTGCTGAAAAAAAAAAAAAAAAA
S1_23667419	CTGCAGGTCCACCCACCC[C/T]TCGAAGAAGCCCGCCGTGTGCACTAGGTCCATGGTGTTGTCGAAG
S1_29657437	CTGCCTCCAGAATGCAATAGTTGTGTAGTTGCAAGC[C/T]GTCGAGGTCACAGCTGAAAAAAAAAAA
S1_2442313	CAGCACCTGGAC[A/C]GCCCTCGTCGTTGCCGTCCGGTTCTCCGCGCCGACCACGATCCAGAGCAGA
S1_27105863	CTGCCCGTGGGAGCCACCAGGGACCACCCGGTGGCCAACCCGTTTGGCCCAGACAGCCCTGA[C/T]C
S1_9632826	CAGCCGTAGCCCTGGAGACCAGGAA[C/T]GCCGTGACATCAGTCCAGGTGCAGAAAAAAAAAAAAAA
S1_12247519	CAGCGCCAACGGCCCCAG[A/G]TCAGGGCTGTCTGGGCCAAACGGGTTGGCCACCGGGTGGTCCCTG
S1_22287625	CTGCACCTGGACTGATGTCACGGC[A/G]TTCCTGGTCTCCAGGGCTACGGCTGAAAAAAAAAAAAAA
S1_35451764	CTGCTCAGACGCGGATGGTGGGTCCACGTCGTCGCTCCGCCAGCTCGACACCATCGACCACCG[C/T]
S1_15427802	C[A/T]GCGGTTTGTTTTCCACGACGCAATCGATCGATTGGACTCAACCCTCGAGGCGCAGAAAAAAA
S1_7022664	CAGCCATCACGAGCCACAGCGGAAGCTTCGCCATCTCCTCCTCCACCCGCTCCGAGGTGCCCG[C/G]
S1_12655010	CAGCGCCGG[C/T]CCGCTGGTGTTCAAGGACCAGTACCTGGAGGTGTCCACGTCGCTGAAAAAAAAA
S1_11361946	CAGCGACGTGGACACCTCCAGGTACTGGTCCTTGAACACCAGCGG[A/G]CCGGCGCTGAAAAAAAAA
S1_23188243	CTGCAGAGGGGGCAGTCGAGCTTAGCTTTCTCCATCTTCACG[A/G]TCACGACGACTTGGCGGCTTC
S1_28444832	CTGCCGCTGGCCGGAACGTGGTGTACTCCGG[A/G]TTCGGCTGAAAAAAAAAAAAAAAAAAAAAAAA
S1_9765614	CAGCCGTGCGCTT[C/T]GTGCGGGCACGGCACCAACGCCGAGGAGATGAAGGCGTCCATCGCGAAGC
S1_32168934	CTGCGCGGCGCCTGGCGAGGCCTCCGCGGAGAA[A/G]GCGTTGTGGCTGAAAAAAAAAAAAAAAAAA
S1_12003919	CAGCGCAAGAGACAGCAG[G/T]GGGGCGGCGCTGTGCTGGTCGGAGCGGCCGCCGGAGACGAGATGG
S1_9682830	CAGCCGTCGAAGCCGCCAAGTCGTCGTGA[C/T]CGTGAAGATGGAGAAAGCTAAGCTCGACTGCCCC
S1_15753228	CAGCGTCGTAGCCATTGCCGGTAGGGC[G/T]TGGTGGCTGGCGAGGCGGCGGCTGAAAAAAAAAAAA
S1_8827125	CAGCCGCCGCCTCGCCAGCCACCA[A/C]GCCCTACCGGCAATGGCTACGACGCTGAAAAAAAAAAAA
S1_37351546	CTGCTGAGTGCTGTGCTGTGAACTCCACAGTCCAAACCCCTGCTC[A/G]TGCCGGAAAGTCCGCGGC
S1_9546835	CAGCCGGTCATGAGGCCGGTGAAGAAGGGGAGGG[G/T]GTGGGATTCCTTGCGCTGAAAAAAAAAAA
S1_25228514	CTGCCAATGCCAA[C/T]GTGCCAATGCGAGTCGCAACTCACGGTGATGAAGGAGCTGAAAAAAAAAA
S1_17807141	CAGCTCCTTCATCACCGTGAGTTGCGACTCGCATTGGCAC[A/G]TTGGCATTGGCAGAAAAAAAAAA
S1_13250329	CAGCGCGGCGGCGGCGGCTGGCGAAGGG[A/C]CCGCGCACAGCAGAAAAAAAAAAAAAAAAAAAAAA
S1_26872959	CTGCCCGCCACGTGTCGCGTTCACGCACCCCGAGTACAGCTCTACCAATGGCAGTAAT[G/T]GCAAT
S1_10031113	CAGCCTCATTGC[A/C]ATTACTGCCATTGGTAGAGCTGTACTCGGGGTGCGTGAACGCGACACGTGG
S1_22343108	CTGCACG[A/G]CCACCCTGCCACCAGCTCCGAAGCAGGCAGAAAAAAAAAAAAAAAAAAAAAAAAAA
S1_14389327	CAGCGGCGCATGGAGTGGAACCAGCC[G/T]CCATGGCAAGATCGTGCGGTGGGTGACCGCAGAAAAA
S1_424216	CAGCAACACGACGAG[C/T]GGTACTAGTAGGTGCTAGCTCTACGTCGTAGCGGCAGAATGCAGGCAT
S1_17601023	CAGCTCCGCGCGCGCCTTCTTA[A/G]CCGCCGTCGAAGAGGCCCACGCCGGCGCCGTCGCGGCCCTG
S1_34496656	CTGCGTTCGTTGAGTTACCGGAGAGGAGCCAGACGGCGAGGACGACGAGGAGGGA[G/T]GTGCCCAG
S1_33714033	CTGCGGTCACCCACCGCACGATCTTGCCATGG[A/C]GGCTGGTTCCACTCCATGCGCCGCTGAAAAA
S1_12303059	CAGCGCCACGGCGAGCTCGACGCCGGCAGACACGCCTCCCTCCGCCGCTTCAAGCACC[C/T]CACGC
S1_12321822	CAGCGCCAGCACCACACCGGC[A/C]GGGTACCGTACGCCGCCGAGCTCCATCGGCTTGTACGTCCGG
S1_21252538	CTGCAAGCATCCGGGACGACACGGAACTTTCCCATGA[C/T]CCCGAGCAGAAAAAAAAAAAAAAAAA
S1_10310829	CAGCCTCTGTCACCTCGAGATTACGGTC[A/G]GTCTCGTTCGCTCGACCAAAGCAGAAAAAAAAAAA
S1_7179728	CAGCCATGGCCGCCATGGCTTCCTGCC[C/T]GATGAGAGACGGGGCAACTTTGCTGAAAAAAAAAAA
S1_273526	CAGCAAAGTTGCCCCGTCTCTCATC[A/G]GGCAGGAAGCCATGGCGGCCATGGCTGAAAAAAAAAAA
S1_18611554	CAGCTGAACATTTTGTTGTCCTGCAGGATCGATTTCGTCGCGCCAAGCACATT[A/C]TTTCAAGGTG
S1_3022618	CAGCACTCACCTTGAAA[G/T]AATGTGCTTGGCGCGACGAAATCGATCCTGCAGGACAACAAAATGT
S1_25924920	CTGCCATATAAATCGTGAG[C/G]AATGAAGGGGATGTCGCCATCGCCGCGCTGAAAAAAAAAAAAAA
S1_5645722	CAGCATGGTTAATCACCTCCC[C/G]CTTCCTCTCTCGCGGCGCATGGCTGGCGACGCAGAAAAAAAA
S1_11661250	CAGCGAGGCAGAGGACGAAGGCGACGAGGCCGCAGATGATGGAGAGCGC[C/G]ACGAGGGAGACGGC
S1_13224731	CAGCGCGGCGATGGCGACATCCCCTTCATT[C/G]CTCACGATTTATATGGCAGAAAAAAAAAAAAAA
S1_22808532	CTGCACTGAGCGACATGAGGGAGTTCGTCGT[C/G]CTCCTCAACGGCTGAAAAAAAAAAAAAAAAAA
S1_9838715	CAGCCGTTGAGGAG[C/G]ACGACGAACTCCCTCATGTCGCTCAGTGCAGAAAAAAAAAAAAAAAAAA
S1_36704349	CTGCTCGTGGTGCTGGGCACTGAAAATCAAAAGAGTGCACGCTGAAAA[C/T]ACCTGCTGAAAAAAA
S1_8487210	CAGCCGAGG[A/C]TGGTGAGGAGGACCGCCGCGGGGCAGGAGGAGCTGATGGCGGTCCAGAAGGAGA
S1_6524841	CAGCCACGGCGCCTCCGCCCACATTATTCGGCTCCTCCAT[C/T]GCCAACACGAACACGACCCACCA
S1_28588255	CTGCCGGAGGAAGACGACGCGCATGAGCGAGCTGTAGGAGGAAGAAGACCGTGT[G/T]CCGACCGGG
S1_12278545	CAGCGCCACCGCAACGGCCAAGCTTACAAAAAGATGTGTCAGTT[C/T]GGTATCCGCACGGCTAGCT
S1_3864835	CAGCAGGAGGGCGTGCTCGCTGGGATGGCCGGAG[C/T]GGACAGCTGAAAAAAAAAAAAAAAAAAAA
S1_27041813	CTGCCCGGTCGG[A/C]ACACGGTCTTCTTCCTCCTACAGCTCGCTCATGCGCGTCGTCTTCCTCCGG
S1_31492237	CTGCGCCAGGCCTGCTTCAACGTCTCCACATCCTCA[C/T]CAGGGACCCACGACGCCGCGTGCGTGT
S1_35669133	CTGCTCCAGACGAGATGGCCACTTCCCGCGTC[A/C]AGCTCGCCAAGGCGGCGTGGGCCCGGCTCAC
S1_9691736	CAGCCGTCGCAGACGACGGTCAGTGACGATGACGA[G/T]GGCAGAAAAAAAAAAAAAAAAAAAAAAA
S1_26006506	CTGCC[A/C]TCGTCATCGTCACTGACCGTCGTCTGCGACGGCTGAAAAAAAAAAAAAAAAAAAAAAA
S1_16065442	CAGCGTGGTCGTCGTCGAGTTCCATCGACTCTGCGCCCGAG[A/G]TGGCGGACGGCTCGGGCTGAAA
S1_15979825	CAGCGTGCTTACCGGAGCCCATAG[A/C]CGCGGCAAGGGGGCGGCGACGGCGGCAGAAAAAAAAAAA
S1_7917328	CAGCCCGCCCGGCCTGAACAAAGGAGA[A/G]CCCGGACGCGAGCCACCGCCGATCTGCTCCTCCTGC
S1_10935413	CAGCGAAGCACC[C/G]GAACGGGTTCTCCGGCGAGGAGATGTCCGGCACGAACATGGCGGCAGAAAA
S1_22673217	CTGCACGTGCCGGAGC[A/G]TCACCCGGCCATTAGCCATCAGCCATCAGCAGAAAAAAAAAAAAAAA
S1_7872920	CAGCCCGAGCCGTCCGCCA[C/T]CTCGGGCGCAGAGTCGATGGAACTCGACGACGACCACGCTGAAA
CDAAC2-2361/2362	#N/A
S1_37439433	CTGCTGATGGCTGATGGCTAATGGCCGGGTGA[T/C]GCTCCGGCACGTGCAGAAAAAAAAAAAAAAA
S1_3479524	CAGCAGAGAGAGGAGAGGCGGCG[C/G]CTACTTAGCTCTGAATCACATGCGCGCAGAAAAAAAAAAA
S1_31987130	CTGCGCGCATGTGATTCAGAGCTAAGTAG[C/G]CGCCGCCTCTCCTCTCTCTGCTGAAAAAAAAAAA
S1_11393352	CAGCGACTCGTACTGGTTCAGCGCCAGCGAGTCGCCCACGAACATCACCTT[C/T]TTCCCGCTCCAC
S1_33085023	CTGCGGCGCCCAAGGCAACGCC[A/G]CCTCCTGTTGCCAAGGCACCACCACCACCAAAAGAATCCGA
S1_14626328	CAGCGGCGGGCGGGAGTTCCTCGCCGG[C/T]GGGGTGGGCGGCATGGCCGGCGTGCTGGCGGGCCAC
S1_20198351	CAGCTTGCGGTCCATGGCATGGAATGGATGAACGTTTCCGGCGGCAGGCA[C/G]AGCAAGCAGGCAG
S1_9404952	CAGCCGGCGCTCAACTACATCCCTCTGCCGACCGAGGTCGCCGCGCCATTC[A/G]TCGACACGAACG
S1_2489310	CAGCACGAA[C/G]CAGGGGCGCGCCGCCGCGGCGGATCCTGACGCTTGAGACGACGACATGGCCTCG
S1_20035332	CAGCTTCTTCTCCTCTGCGTCTACGGCGGCA[A/G]GTGGACGCGGCGGTGCAGAAAAAAAAAAAAAA
S1_22151019	CTGCACCGCCGCGTCCAC[C/T]TGCCGCCGTAGACGCAGAGGAGAAGAAGCTGAAAAAAAAAAAAAA
S1_4701016	CAGCAGTGTTCGCGT[C/G]CATGGCCCTGCACGCACGTCTGCCCGTGATCCAGCCTGACCACAGGCA
S1_15213561	CAGCGGTCCCATGCCCCCGACGGCGCGGCGCGGGTCCACGATGGTGGCGTACACCGCGAA[C/G]AGC
S1_30242150	CTGCCTGTGGTCAGGCTGGATCACGGGCAGACGTGCGTGCAGGGCCATG[C/G]ACGCGAACACTGCT
S1_10983715	CAGCGAAGTTGGTG[A/G]GGAAGGCAACAAGGAGGAGGGCTCATCATCTCTCATCGCAGAAAAAAAA
S1_31144242	CTGCGATGAGAGATGATGAGCCCTCCTCCTTGTTGCCTTCC[C/T]CACCAACTTCGCTGAAAAAAAA
S1_19916313	CAGCTTCGGCGG[A/G]CTTCTCCTCTTCTTTCTTCTCCTCTGCTTCCTTCTTCTCCTCTACCACCTC
S1_37042606	CTGCT[C/G]TTCGCGGTGTACGCCACCATCGTGGACCCGCGCCGCGCCGTCGGGGGCATGGGACCGC
S1_26699436	CTGCCCCGTGCCCTGCACTGCCCTGTCGGTGAGAA[A/C]TGTGGTTCACCCATGGGATCAAGGGAAC
S1_38026325	CTGCTGGTGGTGACATTGTTGATG[C/T]TGTTGTTGTTGCCGGGAGCGGCAGAAAAAAAAAAAAAAA
S1_28383525	CTGCCGCTCCCGGCAACAACAACA[A/G]CATCAACAATGTCACCACCAGCAGAAAAAAAAAAAAAAA
CDAAC6-2611/2612	#N/A
CDCA2-197/198	#N/A
S1_9905535	CAGCCTACTGACTCTGAGGCTGATGCTGAGGAGA[A/C]CCAGGCCAAGCTGAAAAAAAAAAAAAAAA
S1_27160326	CTGCCCTCAACAAGTCATCACCGGC[C/T]ACCCCCTCCTCCTCCTTCTCTCGCAGAAAAAAAAAAAA
S1_30882127	CTGCGAGAGAAGGAGGAGGAGGGGGT[A/G]GCCGGTGATGACTTGTTGAGGGCAGAAAAAAAAAAAA
CDCA3-313/314	#N/A
S1_37289236	CTGCTGAGAGCCACGACGGAGAGCAAGCACCCGCA[C/G]AGCCGGTCATCGGGTTTGAGACCCCTCT
S1_27685915	CTGCCGATGGAGAT[A/G]CGGGAGCCGGCGGGTGGAAGACGGTCGGCGCTGAAAAAAAAAAAAAAAA
S1_22464532	CTGCACGCCGGCATCGACCTCCACAACGCGC[C/T]GGGCGTCGGGCCGGGCATGCCCTTCGCCCACG
S1_35488021	CTGCTCAGGAGCAGAGGAGA[C/T]AGGGTCCAACGAAACAGAGCTCCAAGAAGCCCATCAAGCAGAA
S1_3946413	CAGCAGGCATCC[G/T]CCAAATCGGACAATCCCGCGCCTACACCCAAGAAGAAGAAGCAGAAAAAAA
S1_38990545	CTGCTTCTTCTTCTTGGGTGTAGGCGCGGGATTGTCCGATTTGG[A/C]GGATGCCTGCTGAAAAAAA
S1_32257910	CTGCGCGTC[C/G]AAAATGCTTCACTACCAACGGGCGCCTCTCACTGGCCATTGCTGAAAAAAAAAA
S1_1466145	CAGCAATGGCCAGTGAGAGGCGCCCGTTGGTAGTGAAGCATTTT[C/G]GACGCGCAGAAAAAAAAAA
S1_12113730	CAGCGCACTGGCGAGCTGAACAGCATCCG[C/T]CGTTGCCGTTGACTGCCCTGCTGAAAAAAAAAAA
S1_4141524	CAGCAGGGCAGTCAACGGCAACG[A/G]CGGATGCTGTTCAGCTCGCCAGTGCGCTGAAAAAAAAAAA
S1_3745215	CAGCAGGAAGAGAC[C/T]GAAGACAGCGATGAGGATGAAGAAGCGACGGCAGAAAAAAAAAAAAAAA
S1_29195135	CTGCCGTCGCTTCTTCATCCTCATCGCTGTCTTC[A/G]GTCTCTTCCTGCTGAAAAAAAAAAAAAAA
S1_32720331	CTGCGGAGGTGCTCTGTCGGATGACGAGGC[A/G]GGGGTTGCAGAAAAAAAAAAAAAAAAAAAAAAA
S1_12892808	CAGCGCG[A/T]CGAGACTCTGGCTCCACGGCCACCAGCAATGCCAGAGCAGAAAAAAAAAAAAAAAA
S1_3997622	CAGCAGGCCTCCGAGCCGCCG[C/T]GGCCACCGGGTACTCGAGCAGAAAAAAAAAAAAAAAAAAAAA
S1_34355036	CTGCGTGGACTTGGGCGAAACACATTTCGTGTGAA[C/G]CAATGTTCGGCTGAAAAAAAAAAAAAAA
S1_23764315	CTGCAGTACAAGGG[A/G]CGCAAGGCCAAGTGCCCGCTAGTGATCGTTTGTCCGTTGGAGCTGAAAA
S1_17313446	CAGCTCCAACGGACAAACGATCACTAGCGGGCACTTGGCCTTGCG[C/T]CCCTTGTACTGCAGAAAA
S1_35462034	CTGCTCAGCATAGCCACAGCTTTGCAGTTGCAG[A/T]GAGCTCGCACAGGCACCGCTTCAATGGCAG
S1_26927421	CTGCCCGCGCGTCTCGGACG[A/G]ACGCACGGCCGGGAGCATTTGGCGACCGAGCTGAAAAAAAAAA
S1_32966934	CTGCGGCCGCGTCTGGCGGCGCGCTCCTCCTCT[A/T]CATGCTCCTCACTTGCCGCCCGCAGAAAAA
S1_33215927	CTGCGGCGGCGGCGATTCCGGCCGTG[A/C]GTGTCGTCCCCACGATCTCCGGCTGAAAAAAAAAAAA
S1_9247926	CAGCCGGAGATCGTGGGGACGACAC[G/T]CACGGCCGGAATCGCCGCCGCCGCAGAAAAAAAAAAAA
S1_26170031	CTGCCATTGAAGCGGTGCCTGTGCGAGCTC[A/T]CTGCAACTGCAAAGCTGTGGCTATGCTGAGCAG
S1_12671410	CAGCGCCGG[C/T]GGGTGCTCCTGCGCTTCGAAGATGTAGTCCACGTACTGCTGAAGCAAATTGTTG
S1_5461816	CAGCATGCAAACTGC[C/T]AGTATTTGATCGTGCCTGCGGCGGGCTCGCTAGCGATTGGCCAGCAGA
S1_31635650	CTGCGCCGCCACATGCCGCCGCTGGTGCTACGTCGTGGCCAAGGACGCC[G/T]CCGTGTTGTCGCGC
S1_18336802	C[A/T]GCTCTACCCCGTTCCCGTTGTGCTGAACATTCCACACACCCAGTTTCTGCAGACGCGGGCAG
S1_8775657	CAGCCGCCGACGAGGACCAGCGCCGGTGGAAGTGCGAGTGGGAGCGCGACTGCTCC[A/C]ACCTGAA
S1_9417313	CAGCCGGCGGCG[A/C]GGGCAACCAAGAATGCCGTTCCGGTAGCCGCCGCTGAAAAAAAAAAAAAAA
S1_3655144	CAGCAGATCGATGCGTGTGTGTGTTTTCAAGTGTGCATTCACG[C/T]GCTGAAAAAAAAAAAAAAAA
S1_11397310	CAGCGACTG[A/G]CCCACCGACCGCCGGGCCCCGCCGCACCCTACCCACATGCGCTGAAAAAAAAAA
S1_8668262	CAGCCGCATCGCATTTACCTCGTCCTCGTGCTGGTCGTTCTGCGGCAGTGAATTTAAGATG[A/T]GA
S1_22897015	CTGCACTTCCTCCG[G/T]AACGCGTTCCTGGGCCGCGACCATGCCCTTGACCTGCTCCACCGTCGTC
S1_32861833	CTGCGGCAGTGGCGGCGCCAGTACCTGGGCGT[T/C]CATCAACTGATGGGTCGCAGAAAAAAAAAAA
S1_15062840	CAGCGGGGGAGCCTCGTGAGGGTCGTCATCGTCGGGCCG[A/G]CGGTGGGAGGAGGAGAGGGAGCAG
S1_18451820	CAGCTCTGAGCGAGCGGTC[A/T]CATCTTAAATTCACTGCCGCAGAACGACCAGCACGAGGACGAGG
S1_35855725	CTGCTCCCTCTCCTCCTCCCACCG[C/T]CGGCCCGACGATGACGACCCTCACGAGGCTCCCCCGCTG
S1_30952743	CTGCGAGCGGCGCCATGGAACCCCTCTACCTCCATCTCCTCC[A/T]CCCGCGCAGAAAAAAAAAAAA
S1_21338515	CTGCAAGGCCACCC[A/G]ATCGAGCGTTTGGGTCTCCGATTTAGGTTCGCAGAAAAAAAAAAAAAAA
S1_36463237	CTGCTCGCGTCCTTCTTCTCGTCCCCTCTTACGGGT[G/T]TGCTGTCCTTCTTCTTGTCCTTGTTGT
S1_32425726	CTGCGCTCGTCGGCTCGTGCACGGA[C/G]AAACTCGCCGAGCGACCTGGTCACGCACCGGGAGATGT
S1_11276517	CAGCGACGCGCATGGG[C/T]TGAAAGGGGTCGCCTGACCGCGAGAGCAAGGCGACGAGCTTCTTGCA
S1_2417756	CAGCACCTCTCCTCCCCGTCCACGTGGGACGCCTTCCTCTCCCCCGCCTCGTCGC[C/T]CTCGCGCC
S1_12228845	CAGCGCATGTGGGTAGGGTGCGGCGGGGCCCGGCGGTCGGTGGG[C/T]CAGTCGCTGAAAAAAAAAA
S1_14746306	CAGCG[G/T]CTCCAGCGAGGCGGACCGGTCTCGGCCACGGTGAGGGCCGCGTGGGTGGCCGCAGAAA
S1_2186833	CAGCACCCGCTGAGCCAGATCGCGGAGAGCGG[G/C]ACGCACCGCCTGCTGAAAAAAAAAAAAAAAA
S1_28769344	CTGCCGGCGCGGCGATGCTCCTCGGCATTCTCATCGCCGCCTG[C/T]ATCTGCTGAAAAAAAAAAAA
S1_11303947	CAGCGACGGCAAGTTGATCTCGTGTAGGAACACCTCACTGATCTTT[A/G]CCATTCCCTTGCGCAGA
S1_36631327	CTGCTCGTCATGGACAAGTGCCTGCG[A/G]CGCCGGACCTTCTCGTCAAAGTCCGGCGAGTGGGGCG
S1_32661030	CTGCGGAGATGGCCGGGTGGAGGAGGATG[A/G]AGCAGGACACGCTGAAAAAAAAAAAAAAAAAAAA
CDGA5-1465/1466	#N/A
S1_2535621	CAGCACGACGTGTTGGGGTG[C/T]GCCGTGGAGACTTGATGGCGTTGCAGAAAAAAAAAAAAAAAAA
S1_353050	CAGCAACAAACTGCCGGTGAAGCTCTGGTGACCAGCAACGTCTCGCCTT[C/T]CTAGCCTGCTGAAA
S1_18489231	CAGCTCTGGACGTTCCCGGGAGAGTCAAGG[C/T]GGTTCCAGCCGACCACGCTGAAAAAAAAAAAAA
S1_27806819	CTGCCGCATGAGTCCGCC[A/T]CGGATTGCCAAGTCGGTGGCTACGACGTGCCGGCCGGCACCATGC
S1_38729608	CTGCTTC[C/T]CCTCCCCGCAGTCAGTCGCGCATCACTGTTGCTCATTTCGTTTCGCGTTCCCCTTT
S1_24874729	CTGCATTCGCCAGGGCGCACGCGCCCAT[A/C]CTCTACGCCGCCGTCGCCGTGCTCGCAGAAAAAAA
S1_3170014	CAGCACTGTGGTG[A/T]GGAGCTGGTGTCGCGTGTGCGTTGATGCCAGCTACGCAGGCGCCCGGGCT
S1_20584211	CTGCAAAAAA[A/G]CGAGGCCCTCATGGCCTCACGTCGGCGGCCCGCAGAAAAAAAAAAAAAAAAAA
S1_22122724	CTGCACCGACACTGAAAGGAGGG[C/T]ACGAATGTTTTGCCAGTTTGAACTGTGTTACTTGCAGAAA
S1_32872134	CTGCGGCATCGGGACGTACTGCGGCGGCGGGGG[C/G]GCCGGCGCCGGCGCCGGCTCGGGGTTCTTG
S1_4574613	CAGCAGTGAAGC[A/G]AGGAGCAGGCTGGTCCCATGAGCCAGGAGCACACACTCCAGCGCGTTACAG
S1_6352753	CAGCCACCCAATCGTTGCCGAACCTGTGCAGGATCTTGTCGACGAGGCGTGC[A/G]GACACCCTGAC
S1_16605758	CAGCTACTGTAACGCGCTGGAGTGTGTGCTCCTGGCTCATGGGACCAGCCTGCTCCT[C/T]GCTTCA
S1_1514631	CAGCAATTAGACGAGACGAGAGAAGCCGCC[A/G]GCCGGTCAGAACTGGTTGGACCAGTCCGCGGCG
S1_17382107	CAGCTC[C/T]AGCCATGGCGATGCAGGCGGCCTTCCTCTCGAGGCTCCCGCAGAAAAAAAAAAAAAA
S1_33653005	CTGC[G/T]GGTGAGATGGCGACTGCGGAGCAGAGCTGATTGCTGAAAAAAAAAAAAAAAAAAAAAAA
S1_19229823	CAGCTGGTCCTGGAGGTGGCCT[A/C]GGAGATGCCGTTCGACGATGTGCGGCAGAAAAAAAAAAAAA
S1_1351237	CAGCAATCAGCTCTGCTCCGCAGTCGCCATCTCACC[A/C]GCAGAAAAAAAAAAAAAAAAAAAAAAA
S1_19982133	CAGCTTCTCGGGCGTCTACCCGTCGTCCTCCT[T/C]CCGCGGAGGATGCGGCTGAAAAAAAAAAAAA
S1_10691524	CAGCCTTCTCAATCAGAATTCCT[A/G]GCGTGCGTGTGCGTACGTACACTGAGCGGCCACGGCAGAA
S1_15047027	CAGCGGGGCCGTACCGCATCCTCACG[A/C]CGGGCGCCTCGAACCGCCCGTACAGGTCGTCGGCGCT
S1_14830547	CAGCGGGAAACAGGGGGTCAAGCTGTGGAAGGTTTGCTACAGTATC[A/C]CAGCAGAAAAAAAAAAA
S1_6003447	CAGCCAAATCGAGATCTCCCTCCCGCATCCCGTTCCCGTTCCGAGT[C/G]CCCACCGGTAGCCGCGC
S1_38159035	CTGCTGTCATCGCGTCCGCTTCCCCGAGTCCTCT[A/C]AACAGAACGGGGCTTGGAACGTGTTCGTG
S1_21181938	CTGCAAGACACGAACACGTTCCAAGCCCCGTTCTGTT[G/T]AGAGGACTCGGGGAAGCGGACGCGAT
S1_31933908	CTGCGCG[A/C]GCGGGCAGGGGCAGGGCAGGCGGCTGATGCTACAGGGAGGGGTGGCAGAAAAAAAA
S1_15160319	CAGCGGTAATCTATTGCC[C/G]GTGCTGTTCTGTTCGTGGGGGGAGAGGCTGAAAAAAAAAAAAAAA
S1_33128116	CTGCGGCGCGGGGGG[C/G]CTGGGGCCGGACGGAGACGCGGATCGGCCGATGACGGCGGAGAAAGAG
S1_8356061	CAGCCGACAACGTCAGGGACATCGTCCTCGAGAGTTTCTCCGTGTCCGCGGCCGGCGTGA[A/T]GCT
S1_33860316	CTGCGGTGTCTCGAA[A/G]GAGCAGTTATACCGCAACCGATGAGCTGGCGCTGAAAAAAAAAAAAAA
CDCA6-529/530	#N/A
S1_4955359	CAGCATCAAACGGCTGGCGCGAACCGCGTCCTTGGCGATCAAATCATAACTCCACTGG[C/T]TCACT
S1_14519243	CAGCGGCGGCATCGCCGGAACTGGACGCCGACGCCGACGCCG[A/C]CGCAGAAAAAAAAAAAAAAAA
S1_20929119	CTGCAACATCTGTACGCG[C/G]CCACGATGGCGGCAGGCAACGGTAGCTGAAAAAAAAAAAAAAAAA
CDGA6-1583/1584	#N/A
S1_29584022	CTGCCTCAAAGAGAACGGCGG[A/C]CTTGCCGTGCAAGCCGGCTGAAAAAAAAAAAAAAAAAAAAAA
S1_9762334	CAGCCGTGCGAGGTGCGCGCCACGCTCGCCGTG[A/C]AGACGCAGGACGGCAGGCAGAAAAAAAAAA
S1_23609451	CTGCAGGGGAGCCTCGCGCGCATCACATGATAGCGCACCAGGAGGTGGAT[C/G]AGGCCGACCCCTC
S1_3328826	CAGCAGAAGCCGTCGTCGTGCGTCG[G/T]CATGGCGCCGGCGTCGGGGCTGAAAAAAAAAAAAAAAA
S1_17747509	CAGCTCCT[C/T]GGCGGGCTCGTCGCGGATGGCGTGGCCGCGCACCTGCAGAAAAAAAAAAAAAAAA
S1_2646325	CAGCACGCCGCCGGCCTCTGGAGC[C/G]CCGCCGCACTTCTTCCATCGTCATCAAGAACACGGGCAG
S1_6729608	CAGCCAG[C/T]AGAGAAAGAGAGGCCACAGCGAGGAAGATACTCTCCTCAACATAGCAGAAAAAAAA
S1_13274637	CAGCGCGGCTTCTCGTGGTCCATCACGATGGCCCTC[A/G]CCGTGACAGCCTTGATGACATCCACCA
S1_21777330	CTGCACACGCCCTGGAAGATGACCTCCCC[A/G]TCGATGAGCTCCGCCATGATGCAGAAAAAAAAAA
S1_24291925	CTGCATCATGGCGGAGCTCATCGA[C/T]GGGGAGGTCATCTTCCAGGGCGTGTGCAGAAAAAAAAAA
CDGA2-1089/1090	#N/A
S1_38766240	CTGCTTCCGTCTCTGCTGGTTTCTTCTCCTCTGCTTTAG[C/T]AGTAGCCTCCTCTGGCTTCTTCTC
S1_8236260	CAGCCCTGCTCTTCTTGGCTTGGGAAACGTCAAACGAGCACATGAGAGAAGCTTCCCTG[C/T]TTGA
S1_36437411	CTGCTCGCGC[C/T]AGAGAGAATAACGCCGCGCCGCGAGGGACGCGGCCGGTCCCCGCCCAGGCGGC
S1_1882328	CAGCACATCATCCATCACCAAACTGAT[C/T]CCAATTCCCCCCAAATCCAAACAACGCTGAAAAAAA
S1_5077764	CAGCATCATGGCCATGGTCTCGCTAGCGGCGCTGGCCGCGGCCAGGCGCTCCTCATCGACCTC[C/G]
S1_16247330	CAGCGTTGTTTGGATTTGGGGGGAATTGG[A/G]ATCAGTTTGGTGATGGATGATGTGCTGAAAAAAA
S1_8680816	CAGCCGCATTTCATC[A/T]GCAAACCCCTCCCAAAACCCACCGGACATGCCTCTTCTGCCGCGGCGG
S1_13535944	CAGCGCTCGCCGGGAGCACGGCGTTCTGGTTCCTCATGTCCAA[C/T]TGCGTCATCGCTGAAAAAAA
S1_11864414	CAGCGATGACGCA[A/G]TTGGACATGAGGAACCAGAACGCCGTGCTCCCGGCGAGCGCTGAAAAAAA
S1_13113430	CAGCGCGCGGGACGGCGCGAGCATGAGGA[G/T]CCTCAGGAGGCGGTCGGCGGCGTCGGGGCGGGTG
CDGA8-1807/1808	#N/A
S1_33948350	CTGCGTAGAACCGCGCGGAGGCGAGCGGGAAGCGGCGGCCCGGCATCGC[C/G]CGGTGGCGCAGAAA
S1_16517118	CAGCTACCTTACCTCGG[C/T]GGGCTGGAACGGGAGGAGCGGGAGGTCGAGCGACGGCGGCAGGGGC
S1_31442012	CTGCGCCACCG[C/G]GCGATGCCGGGCCGCCGCTTCCCGCTCGCCTCCGCGCGGTTCTACGCAGAAA
S1_20127424	CAGCTTGATGCACCGCCTGAGCG[A/T]CGACGACGGCCGCCAAGAACACCAGAAGCAGAAAAAAAAA
S1_31281733	CTGCGCACATGACCAACGCTTCTCGCTCTCAG[T/C]CAACCAGCTGGCACGCTGAAAAAAAAAAAAA
S1_14151334	CAGCGGCCACCGCGGGATGAGCTCCGGCAGGCG[C/G]GCCTCGTCGCCGGCGGGTAGCTTCGGGAGC
S1_9693853	CAGCCGTCGCCCATGGTCCATGCCGCCAACAACGCAAACAATGCAGGTGGTG[G/T]TCATCAGTACT
S1_14076508	CAGCGGC[A/C]GGCGCCGGGCGTCGCTGGAGGGGCAGTTGGCGCGCGGGCTGGCGCTGAAAAAAAAA
S1_4379113	CAGCAGGTTTTC[G/T]CAGGCTTCTCCCGCATCAGTAACCCCAGTCTGGTGCTCTTTCGCTGAAAAA
CDAAC7-2671/2672	#N/A
CDGA1-783/784	#N/A
CDAAC5-2527/2528	#N/A
S1_18486819	CAGCTCTGGAACTTCGGC[A/G]GGTGAGCGGAAGCTAATGCCGACGATCAAGGAGGAGCTGGACCGG
S1_30663929	CTGCGACCACCTCGAACCCGAGCTCCGT[C/T]ATGGCGGCGATGACGGCAGAAAAAAAAAAAAAAAA
S1_33386207	CTGCGG[C/T]TGGGGGAGGTCCTCCTGCGCGGGGCGGGCGTCGGCGAGGAGCAGAAAAAAAAAAAAA
S1_36102345	CTGCTCCTCGCCGACGCCCGCCCCGCGCAGGAGGACCTCCCCCA[A/G]CCGCAGAAAAAAAAAAAAA
S1_1042844	CAGCAAGCGCCGCCGCCTCCCGCTCCGTGGAGGAGAGAGAGAG[C/T]CATGGGCGTCGCTGGATGGG
S1_3620211	CAGCAGATAC[A/G]AGGATATAACGCCCGCTTGCGGCCTGAAGCGGGCGCTGAAAAAAAAAAAAAAA
S1_28080352	CTGCCGCCGGTCCAGCTCCTCCTTGATCGTCGGCATTAGCTTCCGCTCACC[C/T]GCCGAAGTTCCA
S1_7577822	CAGCCCCAAGAACCGGCCGGA[C/T]ATGACCGCCGTCGTCGAGGACCTGGAGCCGCTGAAAAAAAAA
CDCA1-51/52	#N/A
CDCA5-475/476	#N/A
CDGA4-1355/1356	#N/A
CDGA4-1301/1302_120	#N/A
S1_24808464	CTGCATGTTGGTGGCCACCACGTCGCCCGACTTGCTCAGAAAGTACACCGTGCCGCCGTCGTC[C/G]
S1_14023009	CAGCGGCA[C/T]GAGAGGCGGCGGCGGGGGCGAGGCGCGTCCTGGTCGCCGGCCGGGCGCGAGGGGC
S1_15611653	CAGCGTCCATGGCCCCGGCGGCAGGCGCGGGGCTTTCGGTCTCAGGGCCAGT[C/T]TCAGCAGAAAA
S1_15083918	CAGCGGGGTCCTCGCGG[C/T]GGTGTCGGCTGATGGCGTCGGGGTCGGGAGCAGAAAAAAAAAAAAA
S1_10800657	CAGCCTTTGAGCGATGGGATTGCATGCCTGCACTCTTTGGCCCCCACTCACTGTCA[C/G]GTTCGTC
S1_7278634	CAGCCATTGGATCGGCGACCGCCGGCGTGGGGA[C/T]TCCGGCGATCGCTGAAAAAAAAAAAAAAAA
S1_7321110	CAGCCCAAC[A/G]GCGAGGTGGCTACGGCGCGCATGTCTGCGCTCACGCAACCCAGCGGCGGCAGAA
S1_14684345	CAGCGGCGTCGACGGAGAGGGCCTCGCGCAGGGCGCGCCTGGCC[A/T]GGTCGATGTCGGTCTGCAG
S1_30750414	CTGCGACGCCGCG[A/G]CGAGGCGTTCCCCACCGAGCGGTCTCCACTTCCGCTGTCGCCGCTGAAAA
S1_36314841	CTGCTCGAGTTCGCCGCGTTCCTCTGGCTCCGCGCCAGGC[A/T]GAAAAAAAAAAAAAAAAAAAAAA
S1_10525602	C[A/T]GCCTGGCGCGGAGCCAGAGGAACGCGGCGAACTCGAGCAGAAAAAAAAAAAAAAAAAAAAAA
S1_25302328	CTGCCACAGTCAGTCGGTCATCAGGAC[A/C]TCCTCTGTCTCCATTCAGTGGCTGAAAAAAAAAAAA
S1_18467559	CAGCTCTGCCGGAGGTCTCGGTGTCGCGTGACTCGAGAACCCACCCGGCACCAGCTCC[A/G]ACGAG
S1_37958624	CTGCTGGTCTCGGCCGCGCTCGT[A/G]GTGCTCGTAGCCTCATGGCTGAAAAAAAAAAAAAAAAAAA
S1_33768346	CTGCGGTGAACCAGCCAGCGGGGCGGTGTGGTGGTGGGCCGGGGG[G/T]ATGCCTTGCGTTTGCGTA
S1_37199310	CTGCTGACA[A/G]CACCAACACGGCGACGACGACGACGACGAAGAAGAAGAGCTTCCTGCTGAAAAA
S1_18684637	CAGCTGACATCTTGCGTACGTCGCCACCAGCTTGTG[C/G]CACCGCTGAAAAAAAAAAAAAAAAAAA
S1_23594730	CTGCAGGGCGCGCTCGCACATTGGCCGCC[C/T]GCGGCAAGCCGGTGATCCGGCCGCGGCGTGGGTC
S1_35704629	CTGCTCCAGTGTGCTACGGTGGTCATCG[A/G]TCATCACCGCCTGTGCGCACCGAAGCAGAAAAAAA
S1_16676339	CAGCTAGCAGTAGGTTTCGAGCCGCCGGGGGAGGAGGC[G/T]CCCGATACGAAGAAGGCCGAGGCCG
S1_16553325	CAGCTACGGGAGGACAGGAGGTGC[C/T]ACCCTGCAGGTGTTGTAGGACTGGCAGTGGCAGAAAAAA
S1_7646208	CAGCCCC[C/G]AGCCACACCGCCGGATTCTCTCCCCCGCCACCGCCACAAACGCTGTCCCCACCCGC
S1_5158107	CAGCAT[C/T]CGGACGTGTACAGGTGTGCTGACCTGCGTGCAGAAAAAAAAAAAAAAAAAAAAAAAA
S1_1588008	CAGCACA[A/T]ACTGGCCGTCGACGAGCTCCTCCTTGAAGCGGAGGTACTCCGAGATGGTGAGCTGA
S1_30645707	CTGCGA[C/T]AGGGGTCTCTTCCTTTTTCCTGCTTTCCTTGGCTGGCACTGGCAGGCCACAAGCAAG
S1_27761027	CTGCCGCACGTTGATCGCGCCTGAGG[C/T]GAACTCGCCGGCGTTGGCGTTTCTGCCGATGCAGAAA
S1_36265322	CTGCTCGACGCTGAGCTCGTG[C/T]ACGTTGACGCGGACGTGCTCCCACACCCCCGGCCGCGGGCGC
S1_23064115	CTGCAGACCACGCG[A/G]GGGCCAGCGCCACGGCAACAGAGCAGTCTGGGCAGAAGAGCAGAAAAAA
S1_21145505	CTGC[A/C]ACTTGAACTTATCGCGCAAGCCCTTTGATGATTCCGTCGCTCTGTTGTCAGGGTCGAGG
S1_2144339	CAGCACCCATAGGGATGGCAACGGCGAAACCAGTGGCG[A/G]TGCAGAAAAAAAAAAAAAAAAAAAA
CDCA1-39/40	#N/A
S1_8652642	CAGCCGCAGGTGGCGACAGTGGCGAGGCCGAAGCTCGCGAA[C/T]GCCAGCACTCCATCTCCCCCTG
S1_14260149	CAGCGGCCGTACGCGCACGTCGCGTCCCCGAGCGCCACGCGCCCATGC[C/G]CAGTCGGGTCCGGCT
S1_8990864	CAGCCGCGCGATCGGAGGGCGTACCTAGTCACCCCGCGGAAGGAGGAAGTCCTGTGGCCAGTG[G/T]
S1_9686637	CAGCCGTCGAGCACCAGCATCTCCACGAACTCGTCG[C/G]GGCCCATGGCGAAGCCCTGGTCGGCGT
S1_5770953	CAGCATTCACGGTGTCCCTCTTCCGAGCAACAGCCATGTCAAGCGTCCCAGC[C/G]AGCTGAAAAAA
CDGA5-1425/1426	#N/A
S1_32590922	CTGCGGAATCAGCGGCGCATC[A/C]CTCCAGGCCTTCTACCGACGCCGACGACTGGGATGACTTCGC
S1_28296625	CTGCCGCGGCGTCGCCTCCACCTT[G/T]GGCATGTCGATGGCGCGGCGGGCGGCGCAGAAAAAAAAA
S1_8246943	CAGCCCTGGGAGGGAGACCGTGACCGCCCGTGAACTTTTGTT[A/G]CCTTCCCGATGCCCGCGGCTG
S1_9077922	CAGCCGCGGGCATCGGGAAGG[C/T]AACAAAAGTTCACGGGCGGTCACGGTCTCCCTCCCAGGGCTG
S1_13686908	CAGCGGA[A/T]CGTGGAGTCGGTGCTGTTCGAGGGGAGGCGCGTCGGGGAGCAGACCAACGCGGAGA
S1_2701964	CAGCACGCGGTCGTCCACGGACTCCACCTCGGCGGGCGTGCGGGTCATCCCGCCCGCGTGCGG[C/G]
S1_17648835	CAGCTCCGGGTTTAGGGTTTAACAAAGCTTCCAA[C/T]GGGGGAGGAGCAATTCCGGTGCTGAAAAA
S1_29300509	CTGCCGTG[C/T]TCTGACCTGGCTGGGATTTGACGCCGCCAGACTCCCGACGCGAAGCAGAAAAAAA
S1_2296725	CAGCACCGGAATTGCTCCTCCCCC[A/G]TTGGAAGCTTTGTTAAACCCTAAACCCGGAGCTGAAAAA
S1_15787249	CAGCGTCTCCAAAAAGTTGTGCGAGTCGGACTCGGCCTCCTGGGTGTG[C/T]CACACCGACGTGCTG
S1_29180905	CTGC[C/T]GTCGCCGGACCGGACGCCAAGTCCTTTTCCTTGTCAACGGGCGCCGCTTAGCTTATGCC
S1_33941046	CTGCGTACGGCGGGTCCCGCTTGCAGGGAAACGCGGTATCCGGGG[C/T]TGAGTAGTCCCGCAGAAA
S1_13341931	CAGCGCGTACAACCACCGCTCCTTCCCGAC[A/T]TGCCCACCGTACCATCATCAGCAGAAAAAAAAA
S1_1229553	CAGCAAGTCATTCCCGGCACGGCGCGGCGGTGGCCAGGAAGAAGGAGGAGAG[A/C]GCGGCGATGGC
S1_23550251	CTGCAGGCTTGCGAGCTCATCCCTCTTCTCCGGGGCATCAATCATGCCCC[G/T]CACAGCCTCCCGC
S1_30182124	CTGCCTGGGCCTGAGCGGGAAAA[G/T]CCTTCGCCTCCTCCACGCTGAAAAAAAAAAAAAAAAAAAA
S1_6473607	CAGCCA[C/T]GCACTGCAGGGGCCAGAGGGCGATCGGCCGGGGAAAGCGACCCGGCAGAAAAAAAAA
S1_16683633	CAGCTAGCCACTAGCCTGATCTCGGTTGGTCA[G/A]CAGAGAGAGATCAACCAGAGATCGATGATGG
S1_29033505	CTGC[C/T]GGTGTTGCACATGATGAGACGATCGATCTGACGAGGCTGGAATTGAAGGAGCTGAAAAA
S1_17805655	CAGCTCCTTCAATTCCAGCCTCGTCAGATCGATCGTCTCATCATGTGCAACACC[A/G]GCAGAAAAA
S1_17685940	CAGCTCCTACTACCGCGCCAAGCTCGACGGCGAGGTGTT[C/T]GCGGTGAAGCCGGTGAACGGGCGC
S1_12473915	CAGCGCCCTCCTTA[C/T]GGGGGACGCCGGAGCGCTGGCAGAAAAAAAAAAAAAAAAAAAAAAAAAA
S1_9083440	CAGCCGCGGGTGAAGCTGAACGGGTAGCGCACCGTCAAG[A/C]CCCCGCAGAAAAAAAAAAAAAAAA
S1_37764444	CTGCTGGCTCCGCCGCCTGGTGCTCATCTGGCCACCGACGCGC[A/G]CTCGCCCGACCGCAGAAAAA
S1_33751116	CTGCGGTCGGGCGAG[C/T]GCGCGTCGGTGGCCAGATGAGCACCAGGCGGCGGAGCCAGCAGAAAAA
S1_32031922	CTGCGCGCCTACTACTTCAGC[A/C]AGGACGAGAAGCTCCTAGTCTACGACTACATGTCCATGGGCA
S1_30086830	CTGCCTGCGACGCCGCGTCGGTCGCGGTC[C/G]CGCTCACGGTCGCCTATTGGTGCGAGGAGGAGGG
S1_24714929	CTGCATGGCTGAAGTGCTTAGCCCAGGT[A/T]TACCAGGATCGCTGGCAGAAAAAAAAAAAAAAAAA
S1_25751419	CTGCCAGCGATCCTGGTA[A/T]ACCTGGGCTAAGCACTTCAGCCATGCAGAAAAAAAAAAAAAAAAA
S1_34935330	CTGCTACTGGCTCGTGTGTTCGGAACATT[C/T]CCCCTGACGTCGATCGATGCCAAAGCAGGTGCTG
S1_37673024	CTGCTGGCCCGTGGCGATTCTGC[C/G]GATCTCGTGCTGACGCTCTGCTGAAAAAAAAAAAAAAAAA
S1_11707123	CAGCGAGGGGAGTGGGCCGTGC[A/G]TGTCGGCGGAGGCGAGCGCAGAAAAAAAAAAAAAAAAAAAA
S1_17180164	CAGCTCAGCGTCTCTTCGCGCTCTACTTCGCCTGGTTGACGCAGACGTAAACAAGCGGAGGAG[C/G]
S1_9465462	CAGCCGGGACCCTTCTTTCTCCATGTACGAGGGAACGGTTTATAAGCAACAAACTCTACAC[G/T]TC
S1_4642605	CAGC[A/G]GTGGAGACGAGTGACGAACCGTGTCGGAGGTCAAAAAAGGCAAAGCTAGAGCCACACGC
S1_17162539	CAGCTCAGCACCAGCGCGCAGAACGCGACGAAGAGTAG[C/T]GCGGCAGTGGCGGGAGGCATTGGCG
S1_38232112	CTGCTGTCTCA[A/G]CGGCGCTGGTGCGGCGGGCGGTTGAACAGGCGGCGGGGCAGGTGGCGGGCCG
S1_39308437	CTGCTTGTGGGGGAAGCCAGGCAACTTGACGAAGAA[A/G]GGAAGGGTGGGGGAGCAGACGCTGAAA
S1_2694160	CAGCACGCGGCGCCTGGTGGGGCGGGGACGACGTGCCGTTGTTGGTCGCCGGCGAGAAG[A/G]GTCG
S1_32302054	CTGCGCGTGCTCAATGCGTTCCTGGATCTGCACGAGGACCAGCTCGCTCAGCT[A/G]GTGCAGGGCA
S1_9706860	CAGCCGTCGGCCCGCCACCTGCCCCGCCGCCTGTTCAACCGCCCGCCGCACCAGCGCCG[C/T]TGAG
S1_15813325	CAGCGTCTGCTCCCCCACCCTTCC[C/T]TTCTTCGTCAAGTTGCCTGGCTTCCCCCACAAGCAGAAA
S1_37794345	CTGCTGGGACCGGACCGGCACCAGCACGCGGGCCCCTCGGCCGC[C/G]GACTTCCTCTACGTCGGCA
S1_725137	CAGCAACGGCGTCGGAAGCGGAGGCGGAGGCGGGGG[C/T]GGCTGAAAAAAAAAAAAAAAAAAAAAA
S1_8446761	CAGCCGAGCAAGAAGAACAATGAGTGGGGTAAGCCGCAACCACGAGAGCACCCGCAGGAG[A/G]AGG
S1_17727409	CAGCTCCT[C/T]CTCCTGCGGGTGCTCTCGTGGTTGCGGCTTACCCCACTCATTGTTCTTCTTGCTC
S1_2689823	CAGCACGCGGATCTCCTCCTTC[C/T]CCTCGAACTCCGACAGGCAGATGGCGCACTCGGCCAGGATC
S1_12132420	CAGCGCAGATCCAGATGCG[C/T]ACCGTCGGGGGTGTCGCTGTCGGAGAACTCCTTGTCGAGCACGC
S1_38473045	CTGCTGTTGTTGTTGCGCGGCGGCAGGCCCGCGTCGACGTCCAT[C/G]CACTGGAAGGTCGTCGGCT
S1_8839438	CAGCCGCCGCGGCGGCTAGCGTAATGGCGTCAGTGGC[A/G]ACCGCAGAAAAAAAAAAAAAAAAAAA
CDGA2-1077/1078	#N/A
S1_17955460	CAGCTCGCCAAAGCGGAGCAGGCGCCCACGACGCCTCCGCCTGCTCATCCTCCTACTCC[A/T]ACTA
S1_27413024	CTGCCGAACCGGACAAGAGCGTG[G/T]ATCGTGGAGGAGGCTCCTGGTTCCCGAGCAGAAAAAAAAA
S1_36564632	CTGCTCGGGAACCAGGAGCCTCCTCCACGAT[A/C]CACGCTCTTGTCCGGTTCGGCAGAAAAAAAAA
S1_27677028	CTGCCGATGCATGCAAGCCGCGGCGTG[C/G]CGCGTGGCGCGCATCGGGCAGAAAAAAAAAAAAAAA
S1_10442028	CAGCCTGCCTGGCCTGTAGCGACCTGG[C/T]GCTTCATCTCCTGCTTCCGAGACGCCATGCCCACGC
S1_22989005	CTGC[A/G]GAACTGGAAAGAGGGAGGAGAGGAAAAGGGAGGAAGAGGATTTGTTGAGCTCTAGTAGG
CDGA1-877/878_260	#N/A
S1_1163341	CAGCAAGGGAGAAAGAATCATGGCGTGGGCACGGCGCGTG[C/T]GTGTGGCGCTGAAAAAAAAAAAA
S1_31318663	CTGCGCACGGAGCTTGAGGCCCGGTACCAGGACGCGGGACCCAAGGGCCCGCTGTGGGAGGA[C/T]A
S1_2415605	CAGC[A/G]CCTCGTGCACCGCCACCTCGGCGGCGAAGAGGTGGCGCTGGCAGAAAAAAAAAAAAAAA
S1_27540649	CTGCCGACTCGTTGCGCGGCATCCTGGAGAAGGGGAAGGCGGAGCTCG[A/C]CGCGCTGAAAAAAAA
S1_7639807	CAGCCC[C/T]CAAGCGTGTGCCGTGGCCACAGCGCACGGGTTTGAGAGCTGGTCACCGCGGCTGAAA
S1_5037527	CAGCATCAGCGGCTACGTGGTCCTTC[G/T]TCTTCCTCTCGCCTCCTCCGCATCCCCCCACGCTGAA
S1_9087355	CAGCCGCGGTGACCAGCTCTCAAACCCGTGCGCTGTGGCCACGGCACACGCTTG[A/G]GGGCTGAAA
CDATG5-2079/2080	#N/A
CDCA5-501/502	#N/A
S1_12956029	CAGCGCGAGGTGATCTCGCTCTGGAAGA[A/G]GGCCGTGCTCGCCAAGAAGACCAACGGCGTGTGCT
S1_28076834	CTGCCGCCGGGGTCATCCTCCCACCGCGCCCTG[A/T]GGTCACCATGGCCATCCACCTCCGTGCCCA
S1_3959158	CAGCAGGCCACGCGCGCGCAGATGCAGGCCATGGAGGAGCGCATCACTGTCGCAGAG[A/C]AGAAGC
S1_27109811	CTGCCCGTGT[A/G]CGACCAGTTCTGCCGGCTGTCTCTGCCGGTGGGGGCCACAAGGGACCACCCGG
S1_9609041	CAGCCGTAAACTCGCAAGGACCAAGGAGTATCAAACAGAG[A/G]AGTCTCCTTGCGCTGAAAAAAAA
S1_5205520	CAGCATCGAGCCGGACCCG[A/G]CGGCGGCGTGGGGCCATCCGCCGCCACCTTCGCTGAAAAAAAAA
S1_17897836	CAGCTCGAGCTAGCGTCTCGTGGATGCCGCCGTCG[C/T]CGTCACCTCCTGCCCCAAGCCGGCGCAG
S1_11577216	CAGCGAGCGCTTCTC[C/G]GCGCAGGCGTGGAGGAGGGCGAGTTGCTCTTCCGGATTGAGCTCGTCA
S1_23305646	CTGCAGGAACCGCTCCCCCTCCCCCGACTCCGCCAACGCGTCCAG[C/T]GTCGCCTCGTCGGGCTGA
S1_7857618	CAGCCCGACGAGGCGAC[A/G]CTGGACGCGTTGGCGGAGTCGGGGGAGGGGGAGCGGTTCCTGCAGA
S1_15566840	CAGCGTCAGGAACGGGCCGGGCGGGTACTCCGCCTCCGA[C/T]GCCGTCCTCTGCTCGCCTGCGAAG
S1_9271717	CAGCCGGAGGCAGACC[A/G]TACCGTCCGGCATCACGACGGGGCACTTGGCGCCGTCCGCGGCAGAA
S1_36974739	CTGCTCTGGCCGTTCTTCGCAGGCGAGCAGAGGACGGC[A/G]TCGGAGGCGGAGTACCCGCCCGGCC
S1_17813131	CAGCTCCTTCTGCTCCCCATCGGATGCCGA[C/G]GACTGCGGCGGCGCAGAAAAAAAAAAAAAAAAA
S1_31650617	CTGCGCCGCCGCAGTC[C/G]TCGGCATCCGATGGGGAGCAGAAGGAGCTGAAAAAAAAAAAAAAAAA
S1_32875148	CTGCGGCATGAAGGGAGCCAGGGGCGGCGTTATTGGCGTCGGCGGCG[C/G]CGCCGCCGGCGGGGGC
S1_30978849	CTGCGAGGAAGAAGAGCCGGATGACGCCGAACGGCTTTCCCCTCCCGG[G/T]GTCCCGACATCTTGC
S1_31466209	CTGCGCCA[C/T]TACTGTCACCACTCACCCGTCACAACATCCATCCGCACACACAGCAGAAAAAAAA
S1_15600533	CAGCGTCCACGTCATCCCGGCACGCCCCCACC[G/C]GGAGCAGAAAAAAAAAAAAAAAAAAAAAAAA
S1_9098735	CAGCCGCGTCCGCATCAGGCCCCCGCCGGCGGCG[C/G]CGCCGCCGACGCCAATAACGCCGCCCCTG
S1_35838008	CTGCTCC[C/G]GGTGGGGGCGTGCCGGGATGACGTGGACGCTGAAAAAAAAAAAAAAAAAAAAAAAA
S1_26647530	CTGCCCCGCCCGGTGTCGGTGCTCGCCGC[C/T]CCAGTACTTGCCGCTACCGCTGAAAAAAAAAAAA
S1_15179623	CAGCGGTAGCGGCAAGTACTGG[A/G]GCGGCGAGCACCGACACCGGGCGGGGCAGAAAAAAAAAAAA
S1_3787327	CAGCAGGACGAGGACGATGACTCGCC[A/G]CTGGACCTGACGGATAACATGCTGAAGCTGAAAAAAA
S1_22388922	CTGCACGAGGCGGTGCGGCAC[C/T]GCAGGAGTGCCGTGGCGGTGGCGCTGAAAAAAAAAAAAAAAA
S1_8911028	CAGCCGCCTCGTCCAAGTCCCCGGCCT[C/G]GCCGGCGGCGGCGCCGAAGAAGAAGAGGGCGACCGG
S1_19445959	CAGCTGTGGAACATGCCCAAGCGTGCATCACAACTTTCCATTTTCCATCACTTACCTG[A/C]CGCTG
S1_39415027	CTGCTTTCGGCGTGGTCGCGCCGAGC[C/G]GTTGCCAAGGAAGCCACCTTTTTCTTGGCGCGCACCG
S1_9265334	CAGCCGGAGCTTGCCGGAGATACCGACCCGCCG[A/G]GGCAGAAGGTGACGGTTACTGGTGCTGAAA
S1_32909809	CTGCGGCC[A/T]TCGGCTTGGCGGCAGGCTTGGTGACGGCCTTCGTCTTGGCTGAAAAAAAAAAAAA
S1_8076706	CAGCC[C/T]GTCGATCCTGTACACCCGCCGGCCGTGGTGCAGAAAAAAAAAAAAAAAAAAAAAAAAA
S1_13168415	CAGCGCGGAGGCGA[C/G]GACGCTTAGTGTCGGAAGGGAGCTGTTCGGCGAGACGATGCCGCTGAAA
S1_33251549	CTGCGGCGGGACGAACCCCTTGGGTGCCTCCTCGGTCGCCGGCTCCTC[C/G]GCAGAAAAAAAAAAA
S1_6138216	CAGCCAAGGCGTTCG[C/G]CTCTTCCTCGCCAACCGACCACCCCGCCGGCGGCCGCGCGGCTGAAAA
S1_8604147	CAGCCGCACCGCCTCCCCCTTTCCCCCTCTCCCGACCAAGCTCCTC[A/G]CCGCTCACTCGCGCCCT
S1_26989910	CTGCCCGGC[C/T]CATGTCGGTGCCCGCCGCCGTGGCAGACGCGGCGACGCAGAAAAAAAAAAAAAA
S1_8836461	CAGCCGCCGCGGAGCGCGCCTCCGGCGACGGGTCGGGAGCTTGCTTCGGGCTGTGGCCTT[A/G]TTG
S1_32131322	CTGCGCGGAGGCGGTCTGCGG[C/T]GGGGCGAGCCACTGCAGAAAAAAAAAAAAAAAAAAAAAAAAA
S1_1881436	CAGCACATCAGGCGTTGGTGGTGATTCGAGAGCGC[C/T]GTGGACGCCACCGCAGTGCGCGCCGGCA
S1_12144049	CAGCGCAGGCAGAGGACGCGAAGAGTCCGGTGAGGACGAGGGTGTTGG[A/G]CTGGAGGCCGGACTT
S1_4685431	CAGCAGTGTCAACGGCCGGCCTGCCGACGC[A/G]AGCGAGAGCCGAGCCATTGAAAGCAGAAAAAAA
S1_13204653	CAGCGCGGCCGCTCCAGCGGACACCCGGACCTGCGCATCTCCCGGTCGTCCG[C/T]CGGCTCGCCGG
S1_4267546	CAGCAGGTCACAGAAGGCCAGCTCATCAGTCTCATATCGGAGTTC[A/C]TTGGCAACGCCAGCGACT
S1_19881232	CAGCTTCGAGGACGAATCGAGCTCCGGAGGC[A/G]ACGAGCTGAAAAAAAAAAAAAAAAAAAAAAAA
S1_18254109	CAGCTCGT[C/T]GCCTCCGGAGCTCGATTCGTCCTCGAAGCTGAAAAAAAAAAAAAAAAAAAAAAAA
S1_12911834	CAGCGCGACTGCTCGGTCGATTGCCGAGATGTC[C/T]GACTGCCGACGATCTCAATCCGCATGCAGA
S1_28280526	CTGCCGCGGCCGCGTCGGGCGGCGC[G/T]CTCCTCCTCTACCTGCTCCTCACCTGCCGCCCGCAGAA
S1_12171245	CAGCGCAGTGAGGATCGGAATGGGCCAGATCGGGAAAGAAGTGA[A/G]CTCCTTACTGAGGCGTCCA
S1_15712840	CAGCGTCGCGCGCCGCCACATCCTGGCCGCCAAGCTTCG[C/T]CCTCTCCTCCTCCCCGCCGCTTGG
S1_25163728	CTGCCAAGCGGCGGGGAGGAGGAGAGG[A/G]CGAAGCTTGGCGGCCAGGATGTGGCGGCGCGCGACG
S1_13618146	CAGCGCTGTTCGACACGTACAAGAAATGGACGCCTCAGTAAGGAG[C/T]TCACTTCTTTCCCGATCT
S1_23546151	CTGCAGGCTGTGAGATTGGAGCTCCAGGTGACCAGAGAAGCGCACATCGC[C/T]GATGCTGAAAAAA
S1_1054119	CAGCAAGCGGGACCGGGA[C/T]CGGGACAGCCGGCGCCACCGCCATCGCCGCCGGAGCCCCAGCTCC
CDATG4-2059/2060	#N/A
S1_11885447	CAGCGATGCCCGGGCGCGCAGGTCCGCCACGCCGGCATCCGTCAGC[G/T]CGCAGAAAAAAAAAAAA
S1_30970006	CTGCG[A/C]GCTGACGGATGCCGGCGTGGCGGACCTGCGCGCCCGGGCATCGCTGAAAAAAAAAAAA
CDCA3-263/264	#N/A
CDGA4-1301/1302_175	#N/A
S1_26015412	CTGCCATCTCC[A/T]CAACGACACACCCCTTCCGGAGAGGAAGCGAGGAGGGCGGGCGCGGCGGCGC
S1_12575345	CAGCGCCGCCGGCCGGCCTTTCACCCATCCATCTCTTCTTGCTC[A/T]CTTTCTCGTCTCCAACACC
S1_32442445	CTGCGCTCTTGTGCTTTCCCCGTCGGGTGTTGGAGACGAGAAAG[A/T]GAGCAAGAAGAGATGGATG
S1_36573131	CTGCTCGGGCCATGTTCGACGAAAGGCCGC[A/G]CCGGAACGCCGTCACCTACGCTGAAAAAAAAAA
S1_15498224	CAGCGTAGGTGACGGCGTTCCGG[C/T]GCGGCCTTTCGTCGAACATGGCCCGAGCAGAAAAAAAAAA
S1_6783844	CAGCCAGCGACGTTCCGGTTCCGGCTCCGGCGGCGGAGGAGCA[C/G]TCGCCGCAGAAAAAAAAAAA
S1_18692755	CAGCTGACCCATCACAGTGGGCGGCCTCCTTGCCTCCTCAGCGTTCTCCCTATC[A/G]AGTGCAGAA
S1_1361227	CAGCAATCCAGCAAATCGGCGACGCC[A/C]GCGAAGAAGCAGAAAAAAAAAAAAAAAAAAAAAAAAA
S1_3097336	CAGCACTGAGGAATCACGCCGCTTAACGACGCCTC[A/G]CCTCCCTTGTCAGACGACATGACGCGGC
S1_1468640	CAGCAATGGCCTTCCATGGAGAAAGAAAGACAGTCTCCA[A/G]CGAAGAAGAACGGTGCCTGTGCGT
S1_2601629	CAGCACGCACAGGCACCGTTCTTCTTCG[C/T]TGGAGACTGTCTTTCTTTCTCCATGGAAGGCCATT
S1_6502938	CAGCCACGCTCGACGCCTTCTTCCCCGCGGGATCCCC[G/T]CCCTCGCACTCCGACGCGCTGAAAAA
S1_15571324	CAGCGTCAGGGGCCGCGTACGGC[A/C]CAGCTCATTGGGAGCGCGCAGAAAAAAAAAAAAAAAAAAA
S1_6379214	CAGCCACCGAGGA[C/G]GAGGAGGAGGCAGGGGTGCGGATGGTGTTGACGACAGCAGAAAAAAAAAA
S1_12797924	CAGCGCCTCTGCTGTTCTGCCGG[C/T]ATATATGGGTGGCCGCACATACGTACCAGAGCTTGCAGAA
S1_36366357	CTGCTCGCCATTGGTCTCAGTGACAATTCGGTTGCATTGTGGGATCTGACCAATCG[A/C]TTGCTGA
S1_29725741	CTGCCTCCGCGGCGTGCGCCATGGACGGGTGCAGAGAGAA[C/G]ACGGCGGGGCCGAGATGCAGAAA
S1_24475221	CTGCATCTCGGCCCCGCCGT[C/G]TTCTCTCTGCACCCGTCCATGGCGCACGCCGCGGAGGCAGAAA
S1_1039607	CAGCAA[G/T]CGATTGGTCAGATCCCACAATGCAACCGAATTGTCACTGAGACCAATGGCGAGCAGA
S1_14879210	CAGCGGGAG[A/C]GGACCTGAAGACGGGGCGGAGGAGGCCGCGGGAGTCGTGCGTCCAGAGGTCGGT
S1_22989147	CTGCAGAACTGGAAAGATGGAGGAGAGGAAAAGGGGAAGGAAAAGG[A/T]TTTGTTGAGCTCTAGTA
S1_3207427	CAGCACTTGCCACGGTGGCCCGGAAA[C/T]GTCGGACCACATCATCCGGGACTGCCCCTTCGCTGAA
S1_25604341	CTGCCACTGCCTTCTTCCCTCCCTACTAGAGCTCAACAAA[A/T]CCTTTTCCTTCCCCTTTTCCTCT
S1_10969436	CAGCGAAGGGGCAGTCCCGGATGATGTGGTCCGAC[A/G]TTTCCGGGCCACCGTGGCAAGTGCTGAA
S1_15087816	CAGCGGGGTGGACGA[A/G]AGGTCGCAGGTGTGGTACGCATCGGGCGTCACCTGCAGAAAAAAAAAA
S1_26911452	CTGCCCGCGACCTCATTCCCGTCGCTCGGCTACTCGGCACTGCCTAGCGGC[G/T]GGGCGCGATTCC
S1_21147516	CTGCAACTTGCATGC[A/G]CGTTGCACACCAGCCCCATCTGTTAGTTGCACAGATCAGACAAGCAGA
S1_23689839	CTGCAGGTGACGCCCGATGCGTACCACACCTGCGACCT[C/T]TCGTCCACCCCGCTGAAAAAAAAAA
S1_3986258	CAGCAGGCCGCGGAGGCCGCCCTCCGCCACCACGGCCCGCCGCAAGGCGTCGTCGTT[G/T]CTGGAC
S1_12267044	CAGCGCCACCACCGACAGCGCCAGGCACCACGACGCCGCGTCC[A/G]CCGCCGCCGCAGAAAAAAAA
S1_912839	CAGCAAGAGCAAGACGGCGGCGGCGACGGGTCGTCGTC[A/G]TCTGCGTCGTGGGTGGCGTCGGCGC
S1_27413110	CTGCCGAAC[C/T]GGACGAGAGCGTGTATCGTGGAGGAGGCTCCTGGTACCTGAGCAGAAAAAAAAA
S1_11776364	CAGCGAGTTCTCGTTCACCTGCTGGCCCACGACGATCCTTGGGTCGGTGATCTTGTCGATCTC[G/T]
S1_12019312	CAGCGCAAGGG[A/C]GAGATCGACAAGATCACCGACCCAAGGATCGTCGTGGGCCAGCAGGTGAACG
S1_17406022	CAGCTCCAGGTCCTTCATCGA[A/C]ATGGACCCCGCAGAGCTCTTCTCCATGCGGTGGACAACGACG
S1_6585122	CAGCCACTCGATGGTCTCCGC[G/T]CGTGTTCCGTAGCCACGCCGTGCCGCGCGGGCTCCGCAGAAA
S1_10464309	CAGCCTGC[G/T]TGTCGTCGTCGGGATCGACGACCTCGTACGTGCGTGCTCTGTGCTGAAAAAAAAA
S1_1778147	CAGCACAGAGCACGCACGTACGAGGTCGTCGATCCCGACGACGACA[A/C]GCAGGCTGAAAAAAAAA
S1_2689961	CAGCACGCGGATCTCCTCCTTCTCCTCGAACTCCGACAAACAGATGGCACACTCGGCGAG[G/T]ATC
S1_8768923	CAGCCGCCCTGGCGAGACGCCT[C/T]CGCGCCTCCGGGGGGTCGGCCCCGCAGAAAAAAAAAAAAAA
S1_29995437	CTGCCTGACTCCGCCAGTTGCGGCGCCAATGCGTGC[G/T]GTCTGGCGAGCGGCACCACGTAGGTAA
S1_38534632	CTGCTTACCTACGTGGTGCCGCTCGCCAGAC[A/C]GCACGCATTGGCGCCGCAACTGGCGGAGTCAG
S1_19439763	CAGCTGTGCTCACCTCACCTCTCCCCTCGACCCCTCGGCGTCGAAACCTAGCCACGCCGGGG[A/G]T
S1_19730516	CAGCTTCAGGATCTG[C/T]TTCGTCTCTTCCACCTCAGTCACAGTGCACAGGCTCCATTTCGGCAGA
S1_36003957	CTGCTCCGGTCACGCGCCGTGGAAGCCACGGGGGCCTCTGGCGCGGTGACGCTAGG[A/C]GCTGAAA
S1_27258615	CTGCCCTGAGCCAA[C/T]CCCCGGCGTGGCTAGGTTTCGACGCCGAGGGGTCGAGGGGAGAGGTGAG
S1_15335428	CAGCGGTGGCGACATCCGGCCCGGCGA[A/C]GGCCACCTCGTAGCTCAGCGCGGCGAGCTGAAAAAA
S1_2081829	CAGCACCAGGGGTCCTCAAGCCGCCGCC[G/T]GTTGAGTTGCGCTTGGCAGAAAAAAAAAAAAAAAA
S1_27648621	CTGCCGATCCACCTCGACCC[G/T]TGACCAACTGGTTCGTGTCGCCGTTCGCTGAAAAAAAAAAAAA
S1_22657840	CTGCACGTCGGCGTCGGTTTTCGGGTGGAAGTAGGTCGG[A/G]TACGGCACGGGGTAGTCGCTGAAA
S1_38002031	CTGCTGGTGCTGGTGGTGTCCGGTTCGGTG[A/G]CGGCTGGTGGACTCTGCTGAAAAAAAAAAAAAA
S1_25161920	CTGCCAAGCGCAACTCAAC[A/C]GGCGGCGGCTTGAGGACCCCTGGTGCTGAAAAAAAAAAAAAAAA
S1_36188539	CTGCTCCTGTTGCTACCTACGCCTCGAAGGTGGCCCAA[A/T]CAGCAGAAAAAAAAAAAAAAAAAAA
S1_16170859	CAGCGTTCCGTTTCCCTTGCTGTGATTCTGACGGAGGTCGTCGCGATGATGCAGGGGG[A/C]AAGAA
CDCA7-703/704	#N/A
CDCA6-589/590	#N/A
CDCA2-229/230	#N/A
CDCA4-319/320	#N/A
CDCA8-709/710	#N/A
S1_33542450	CTGCGGGCGCTCGTCCTCCCTCCGCACCTGCCGCGGCGGCTCTGTTCTC[C/T]TGGCCTTGGGCTGG
S1_18845063	CAGCTGATGCGGAGAAAATTCGGACAAGCGCGTCGTCGGAAAAGCATGCCCGATTTGCACGC[A/G]C
S1_11538753	CAGCGAGCCCAGCTTGCTTGAGGACCTTGCGGTTGCGGCGAGGGGTGGAGCA[A/G]AGACACTGAAA
S1_30099424	CTGCCTGCGGCCTGTCTTGGCCA[A/G]GCACCAACGGGAACGGACTAGCAGAAAAAAAAAAAAAAAA
S1_14566328	CAGCGGCGGCGGCAATCAATTAACTAC[C/T]GGCAGACAGCTCAACAAGATGGCCCGCAGAAAAAAA
S1_18050812	CAGCTCGCGGG[A/C]GTCCGGGTGCACCATCTTTGGCCGGAGCAGGCACAACTTGATCCTGGCGCCG
S1_8021661	CAGCCCGGCGGCGCCAGGATCAAGTTGTGCCTGCTCCGGCCAAAGATGGTGCACCCGGAC[G/T]CCC
S1_32494019	CTGCGCTGTTCACCGCCG[A/G]CTGTTCCGCATCCGTAGCTCCCGGCCAACTGGCCGCATCTTCCCA
S1_16768755	CAGCTAGGCTGGGAAGATGCGGCCAGTTGGCCGGGAGCTACGGATGCGGAACAG[C/T]CGGCGGTGA
S1_7412339	CAGCCCACGCATTTGGGTAGATTAGGGATTGGCATCCC[A/G]AGAAGACGAAGACCAAGGGGCTGAA
S1_14380153	CAGCGGCGCACCGGGTACGAGCACAGGGCGCAAGGGGCCCAGATCCCCACTG[C/G]TCGTCTCGGCT
S1_6764206	CAGCC[A/T]GCCCCTGTAAGACCAGATCCTCTGCGATCGCGTCACGGTGCGGCGCTCCCGGCACTAA
CDCA3-245/246	#N/A
S1_13827821	CAGCGGAGCGGGCCGTCGTC[C/G]TTCAAGGACCCGGCGGAGGAGTTCAGCCTCGCGCAGAAAAAAA
S1_28448035	CTGCCGCTGGCGGTGAACCTGGAGCACGAGGACT[A/G]CCTCCGCCTGCCGCGCCTCCGGATCGAGT
S1_23377363	CTGCAGGAGCTCATCCCCAACTGCAACAAGGTTACTCACTGCTGACGTCGCAATGCATCGTG[A/G]C
S1_1551705	CAGC[A/G]ATTGGGGGCAAGGGAATTTCAATCGCGGGAGGAATCGAAGCGTACCTCGTCGTCGCTGT
S1_30797046	CTGCGACGGTGGCGTGGTCGGCGATCCGGAAGAAGGACCGGGTAG[A/G]AGGGACGCCTCCTTTGTA
S1_17360919	CAGCTCCACGTCCGAGGT[C/T]GCCGCCGCCGACGCGGCCTCCTCGTCGTCGTCCCAGGACGACATC
S1_35124220	CTGCTAGTGTGCACGGTCG[C/T]CACGATGCATTGCGACGTCAGCAGTGAGTAACCTTGTTGCAGTT
S1_20905030	CTGCAACAGCGGCGACTGACCGTGACCCT[A/G]ACTGTTTCCAGCTGAAAAAAAAAAAAAAAAAAAA
S1_31261430	CTGCGCAAGTACACGAACACGACAACCGG[C/T]GGCGCGCCGGATCTGCTGAAAAAAAAAAAAAAAA
S1_672425	CAGCAACGATTTAGATCAGGTGTG[A/C]AATGCATTGATGCTCGAACAGTAAGTCTGACTGATTTGT
S1_18354111	CAGCTCTAGG[G/T]GAGGCGGCGGAAGGGTTCCTCCCGCTGGGGAGAGCATCTGGCTGGTGAAGAAG
S1_1805343	CAGCACAGCCCTGTTCGCCAGTCCCCGCGCACGGTGGCCACG[A/C]GATCGAGCGTTGCCCGATCAG
S1_2277363	CAGCACCGCCTTCGGCCGCCTGGGCGACTGGAGGAGGAACAGGAGCCTCGATGACCGGCGGC[C/G]C
S1_3963962	CAGCAGGCCAGGCCGGCGCGCGCCGCGCCGTGGCCCAGCACGAGCGGCGCCCAGGCCAGCG[A/T]GG
CDCA5-491/492	#N/A
CDGA4-1259/1260	#N/A
CDCA1-7/8	#N/A
CDAAC5-2563/2564	#N/A
S1_6911006	CAGCC[A/G]GTAACGCATTCTCGGTCAGCCCCAGCTCCTGTGGAGGCTCGGGAGCAGAAAAAAAAAA
S1_37452363	CTGCTGATGTTCGGCCGCGACTGGAAGACGATCGAGCAGTTCGTGGGGACCAAGACGGCCAC[A/G]C
S1_24156724	CTGCATAGGGCTCATCCAGGCTC[A/G]CTGGATGCAACCATCATGAGTTTGGATGCTGAAAAAAAAA
S1_29208036	CTGCCGTCGGGCTCCAAGCTGGCGGAGGGGAGATT[C/T]AGCCGGAACCGCCACCTCTCCGCAATCC
S1_27847254	CTGCCGCCACGGAGGGTGAGGCGGCCGAGGATGTAGACGGCGAGGGAATCGGC[C/T]GATAGGTAGG
S1_21719642	CTGCACAAGTGCGGTGCGTTGGCGACGACCTGAAGCCCGTC[A/G]TCCCCCTCCCTCGCGACGAGCG
S1_5087732	CAGCATCCAAACTCATGATGGTTGCATCCAG[C/T]GAGCCTGGATGAGCCCTATGCAGAAAAAAAAA
S1_6493839	CAGCCACGCGCCGGTGGCCCGGGGGCCGGCCGGGGAGG[C/T]CCGCACGCCAGCGGCAAGGGACCCA
S1_38321924	CTGCTGTGGCTCGCCTACCTATC[A/G]GCCGATTCCCTCGCCGTCTACATCCTCGGCCGCCTCACCC
S1_36465918	CTGCTCGCGTGGAAGGC[A/G]ACGCTGAAAGGCGGCGGCGACGCGCTGAAAAAAAAAAAAAAAAAAA
S1_22375543	CTGCACGAGCAGGTCGAACACCTGGTCCCTGTCCATCATGTT[C/G]ACCCTGACGCAGAAAAAAAAA
S1_1068540	CAGCAAGCTCAAGACGCTACACATCAACTCCAACCGCCT[C/G]GAGGGCCCCATCCCGGACGCCATC
S1_4648018	CAGCAGTGGCAAAAGCC[A/G]CAACAGGATCCGGCGCTCGCGCCTTCATCCTTCCCCGGACAGCAGT
S1_6630713	CAGCCACTTTTA[C/T]GCCATCGTCTTACGGTACGTCTTTTACCGTAGTGTTTGCCGGCAGAAAAAA
S1_15272957	CAGCGGTGAGGCAAGCCGGCGCCGTTGGCCACACCTGCTTCGCACGATGCGCCAGC[C/T]CTCCGCC
S1_13878250	CAGCGGAGGTCGCCACGCGGAGGAGGGCCGTGCTCCTGGTCGGAGTCTC[A/G]GTGCTCCCGCTCCT
S1_38293645	CTGCTGTGCTCGCTGGAGACGGGGAGTGGGGTGGCAGTCACGTG[A/C]GCGTTCGGGGCAGAAAAAA
S1_25995124	CTGCCATCGCCGTCGGCGAGGTT[C/G]GTGGCGGCGAGCCAGCGCGTGACCGGCGAGAGCTGAAAAA
S1_25985053	CTGCCATCGACCCCCGCCGCCGTGGCGTGGGTCCACGTCGCCGACTTCTTCG[A/C]GCTGAAAAAAA
S1_18416736	CAGCTCTCGCCGGTCACGCGCTGGCTCGCCGCCAC[C/G]AACCTCGCCGACGGCGATGGCAGAAAAA
S1_16504327	CAGCTACCGGCTTCAATCACAGACCC[A/G]TGATCTAGAGGAAGAGGAACAAATGTTGGGCATTGAC
S1_25114315	CTGCCAACGCCACG[A/T]CGGCGGTTCTCATGATGCAACAGCGGCAGAAAAAAAAAAAAAAAAAAAA
S1_14494910	CAGCGGCGG[A/G]GGAGGAGCAGGAGCTCACCATGGCGGATCCGGCGAGCAGAAGCGGCGGCGGAGA
S1_30079045	CTGCCTGCCTGCCGGGTTGGCGCTCCCTCCAGATTCCAGCGCGC[A/T]GAAAAAAAAAAAAAAAAAA
CDATG1-1889/1890	#N/A
S1_11729225	CAGCGAGGTGGTGTTCCCGCCGCT[C/G]GACTCGCCGTTCCAGGCGCCGGGGTACCGCTCCGTGCAG
S1_15949918	CAGCGTGCGCTCGCACC[A/G]GGCCCCACCACCTCCCATGCAATGCATATTCGTTCTCTTTTTGTTT
S1_13667709	CAGCGGAA[A/G]CCAGCTCCGCGCGGCGCCTGTGCTCCCGTCTTGCTCCATCTCTCCTCCGGCGAGG
S1_11346560	CAGCGACGTAGTCATGGCGTCGAACATCCACGCGTCTCCGATGTCGGAGGAGTCGAGCT[A/C]CATT
S1_20516639	CAGCTTTGGGCGGAACTCCGGTGACGTCCTACATGCAA[A/G]ATAAGACACCAAAGCAGAAAAAAAA
S1_7403220	CAGCCCACCTGCAAGTAGT[A/G]CACCGCGTCTGCGGCCACCATAATGGCCGGATCGATGGCTGAAA
S1_15625041	CAGCGTCCCGGTGGACAGTGCCCTTGGGGCGGAACACGTG[C/T]AGAGAACGAACCGTGTGGCGCAG
S1_10568908	CAGCCTG[G/T]TTCCGCGGATCTGGGGGCCTGACTCATGTGGTGCAGAAAAAAAAAAAAAAAAAAAA
S1_16056117	CAGCGTGGGGTGCGGA[C/T]GGCGTTGGTGGCTCCGGTAGCTAGGCGGCGGCGTTGACTTTCTGGGA
S1_17739802	C[A/T]GCTCCTCGCCAACCTCGACGTCGCCTTCTCCTTCTCGTCATGACCTGTTGTCCTCCCAAGCT
S1_19234219	CAGCTGGTCGGCGCTCAT[C/T]GACACGGCGCCGCGCACGGCAGAAAAAAAAAAAAAAAAAAAAAAA
S1_16010422	CAGCGTGGCACCGACGGCCGG[C/T]ATGCCTCGGTGAGTTGTGCCTCCAGGTCGCTGAAAAAAAAAA
S1_12548548	CAGCGCCGCCCCAATTCCAAACCCTAACTCGCCGCCACACTGCCCTC[A/G]GCCTCCACCGCGTCAG
S1_36581450	CTGCTCGGGGAGGAGGACAAGGAGAGCGTAGTGCTGACGCGGTGGAGGC[C/T]GAGGGCAGTGTGGC
S1_29291023	CTGCCGTGCGCGGCGCCGTGTC[A/G]ATGAGCGCCGACCAGCTGAAAAAAAAAAAAAAAAAAAAAAA
S1_10276762	CAGCCTCTCCGTCGTCCCAGAAAGTCAACGCCGCCGCCTAGCTACCGGAGCCACCAACGCC[A/G]TC
S1_11186333	CAGCGACCTGGAGGCACAACTCACCGAGGCAT[G/A]CCGGCCGTCGGTGCCACGCTGAAAAAAAAAA
S1_20281664	CAGCTTGGGAGGACAACAGGTCATGACGAGAAGGAGAAGGCGACGTCGAGGTTGGCGAGGAGC[A/T]
S1_14681711	CAGCGGCGTC[C/T]GTCCGCGCGCGGCCGCTTGTCTCGTGCGCGCTAGTGCTGAAAAAAAAAAAAAA
S1_4334551	CAGCAGGTGGAGGACTTCAAGGCGGTGCTCCGCATCCTGCCGGTCTGGAG[C/G]GCAGAAAAAAAAA
S1_9590734	CAGCCGGTGGTGGGCACCGGAGTTCGGTATGGG[C/T]GTGAGGGCGAGCTGAAAAAAAAAAAAAAAA
S1_11924562	CAGCGATGGGTGAGCGAGCAAAAGGAGGAAACATAGTAGGCGAGAGGAAGAAGAACGCTCA[G/T]GC
S1_10217940	CAGCCTCGGCAAGACGCTGACACCGGACGACTGCTTTGG[C/G]CCCTGCCTCCTGGCCTGCTGAAAA
S1_3855308	CAGCAGG[A/G]GGAGTTCCTCGCGGGCAAGCAGGGTGAGCCGCCGAGGCCGGAGCTGAAAAAAAAAA
S1_1050914	CAGCAAGCGGCAG[A/G]GGACCAGCACCACCACCAGGAGGAGGACTCCGGCAATAGTAAGACGCCTG
S1_7918626	CAGCCCGCCCTGCGACGCCGTGAAC[C/T]GGCCCGTCATGGTCTCCAGCAGAAAAAAAAAAAAAAAA
S1_419747	CAGCAACACCGGCCACAGCAGGATCGGAGTCGGACGGCACCACCGC[C/G]GGCTGAAAAAAAAAAAA
S1_7962706	CAGCC[C/G]GCGGTGGTGCCGTCCGACTCCGATCCTGCTGTGGCCGGTGTTGCTGAAAAAAAAAAAA
S1_37047339	CTGCTCTTCGTCGGCGGCCGGCTCGTTGGCGACGCCGA[A/C]GAGGTGCGGCTCCTCCACGAGAGCG
S1_33377062	CTGCGGCTGGATGTAGGGGCAGGACTCCTCGCGGTACAGCGGGTGGCCGTCGGCGTCGGGA[A/G]CC
S1_29190730	CTGCCGTCGCGTCCGTGGCCTCGGCGCTC[A/G]CCACGGCGGCGCTCCTCCGCGTAAGTTTCACTTG
S1_3915142	CAGCAGGCAAGTGAAACTTACGCGGAGGAGCGCCGCCGTGG[C/T]GAGCGCCGAGGCCACGGACGCG
S1_8913423	CAGCCGCCTCTCGTAATCGATG[C/T]CGTTGTCCGGCGAGAACAGCATCTCCCAGTCGATGTCGCTG
S1_34012724	CTGCGTCAGAGTGGAATGCGTTC[C/G]GTTCCATGCAGATATGCATCGATGCCGGCAGAAAAAAAAA
S1_1723717	CAGCACACCGGCCACC[A/G]TTGCCGCCTCCGCCGCGCCGGCTAGGCCGCCGCACTTGCCACCCGCT
S1_29095427	CTGCCGTATGCCCGTATCTCCGTCTT[C/G]CCCTTTCCCCACACGATTGCCGCTGAAAAAAAAAAAA
S1_4346926	CAGCAGGTGTACGGGAGGAAGCTGG[C/T]CCTGTACGTGCAGTGCGCCGGGCTGAAAAAAAAAAAAA
S1_6645514	CAGCCAGAAGGAA[A/G]GAGATCGCCGCCGTGGAAACCAGGGTCACTTGCCACGGCGCCGGCAGAAA
S1_28763848	CTGCCGGCGCCGTGGCAAGTGACCCTGGTTTCCACGGCGGCGATCTC[C/T]TTCCTTCTGGCTGAAA
S1_8010346	CAGCCCGGCCTCCATCACTCCGCTGAAGTACTTCGCCGGCGCGGC[A/G]AGGCACAGCACGGCCTCC
S1_10079111	CAGCCTCCCG[C/G]AGACGGCGAGCCGCCCCGCCACCGGCCCGCAGAAAAAAAAAAAAAAAAAAAAA
S1_37585724	CTGCTGGAGGCCGTGCTGTGCCT[C/T]GCCGCGCCGGCGAAGTACTTCAGCGGAGTGATGGAGGCCG
S1_22355620	CTGCACGACGCCGACCCGC[C/G]CGTCATCCACCGCGACGTCAAGTCCGCCAACGTGCTCCTCGACG
S1_13211719	CAGCGCGGCCTTCCGGTG[A/C]TGAGGGTGGCCGAGGTGCACCGGACCTCCTGCTGAAAAAAAAAAA
S1_3866935	CAGCAGGAGGTCCGGTGCACCTCGGCCACCCTCA[G/T]CACCGGAAGGCCGCGCTGAAAAAAAAAAA
CDCA7-681/682	#N/A
CDGA3-1135/1136	#N/A
CDCA7-667/668	#N/A
CDGA4-1323/1324	#N/A
S1_5500331	CAGCATGCCCCCATACCTCCTTGCGGCGGC[A/G]TCCACTTCGACGGAGACCTGCTGAAAAAAAAAA
S1_21302124	CTGCAAGCTGAAAGGCTGGAGGA[C/G]AGGAGGAGAGGAGGCCTTCGATAGCAGAAAAAAAAAAAAA
S1_14201454	CAGCGGCCCTTTTTTTTGCCGGTCGTGTCAGCGCGTGGCCTACCACGATCGAC[A/G]TGACATGCTC
S1_6848841	CAGCCAGGAGGTGGGCCGTGTCAGGCCGGCCGGTGCAGTT[A/G]ATTGCCTTCCGGGGCACGTACGC
S1_31860551	CTGCGCCTGTTGGATGACGGCACCGTCGACCGCACCTGGACCGGCCCGCC[C/T]GAGGCGCTGAAAA
S1_27956307	CTGCCG[C/T]CGATGCTCGTGTCCGTGGCGGAGCACGACCTCATCTACGACACCAACATGGAGTACT
S1_35871623	CTGCTCCGAACCCTCGCGGACG[C/T]GGTCGAGCCTGCCGACCAGCCGCCGCAGAAAAAAAAAAAAA
CDCA7-675/676	#N/A
S1_38643221	CTGCTTCAGAAGTTGACCTG[C/T]GTCTCGTTTGAACAGCACCCTATGCATGCTCTCTCCCGCCGCC
S1_26183618	CTGCCATTGCTGGCGTA[C/G]CGGAGTAATGGGGAGCTCAGAGTTCTGTTGGAATGCGTGCACGCGA
S1_6394521	CAGCCACCGCGCACCTCGTC[C/G]AGGGACAGCGCCGGCGCCGAAGACGCGACGGGCACGGCCGCGC
S1_12649508	CAGCGCC[G/T]GCACAGGTAGTGCATCACCAGCTCCTCGTCCGTCGGGTGGAACCGGAACCCCGGCG
S1_18063652	CAGCTCGCTCACCTGGGCGCTCGTCTCGCATGCCGCCGGCCACTCGCCTCG[C/T]GCGCGGACGGAG
S1_37862723	CTGCTGGGGCGAAACTGCTGAC[A/G]TGCAATTCATCAGTTCTATCTCCTGCTTTGCTGAAAAAAAA
S1_214634	CAGCAAAGCAGGAGATAGAACTGATGAATTGCA[C/T]GTCAGCAGTTTCGCCCCAGCAGAAAAAAAA
S1_17420831	CAGCTCCATCCGCGCACGAGGCGAATGGCC[G/T]GCGGCACGCGGGACAACAACGACGCACGGGCCG
S1_35033306	CTGCT[A/G]GCGGCTGAGACTGGGAGTGACGCTAGGTCTAGAATAACCTGCACAATGCAGAAAAAAA
S1_2084915	CAGCACCAGTACCC[A/G]CCGGGAGCGGCCGCCAAGCCAAGTGAGCAGAAAAAAAAAAAAAAAAAAA
S1_35445031	CTGCTCACTTGGCTTGGCGGCCGCTCCCGG[C/T]GGGTACTGGTGCTGAAAAAAAAAAAAAAAAAAA
S1_36122056	CTGCTCCTCTCCTCGCGCGGCTCGTTTTCCCCTCGCCTCGCCACGCCTGCCTGAC[C/T]ACAGAGCT
S1_13176510	CAGCGCGGC[A/G]ACGGCGGAGCTCTGGAAGCGGAGGTCGGTCTTGAAGTCCTGCGCGATCTCGCGC
S1_2737911	CAGCACGGAC[C/G]GACGCCCTCCTCCTGCGTACGAGGGCAGAAAAAAAAAAAAAAAAAAAAAAAAA
S1_29409310	CTGCCGTTG[A/C]CGAACCCCGTACCGTATCGTCGCTCGACCCGGCAAAGGGCCTGGCAATGGCGCA
S1_12486920	CAGCGCCGAAACTGCAGAG[C/T]TCGCGCAGAGGGGAGCACGGCAATTACTCCGCCGCGAGCTTTAC
S1_33742527	CTGCGGTCGCAGTCGTTCGCAAGGAC[C/T]ATGCTCAGGCTGTACTGATGACGGTTGACGACGGCGA
S1_15806051	CAGCGTCTGAACCTCGCCGTCGTCAACCGTCATCAGTACAGCCTGAGCAT[A/G]GTCCTTGCGAACG
S1_30936320	CTGCGAGCCTCACCTGGTA[A/C]AGGAGGAGAGCCGCGACGCCTGACGGCCGGTGATCTCGCCGCCG
S1_14523118	CAGCGGCGGCCACGCCG[A/C]CTGGTTGAGACCGAGCGGCGCGTTGCCGCCGCCGCAGAAAAAAAAA
S1_9503221	CAGCCGGGCTTTTGTGCGGC[A/C]CGGGTGCGGTGGTGGTGGTGGTGATGGCGTTGGTGGAGGGGCG
S1_9219033	CAGCCGGAAGGGTCGAAGCAGGCACACAGCCA[G/A]CCACAGAGATTCACCACACCGTGAATCCACT
S1_33807643	CTGCGGTGGAAAGTGGATTCACGGTGTGGTGAATCTCTGTGG[C/T]TGGCTGTGTGCCTGCTTCGAC
S1_23864934	CTGCAGTCGCTGGGCCAGTGTGGCCGCACCTGC[A/T]AAGGCTAGCGTCCAGTGCTCCACTTTTCAC
S1_31060849	CTGCGAGTGCGAGAGCAAAACCCCGATTTGTTCCTCGAACAAGTAGGC[A/T]GGAGCAGTGCAGAAA
S1_17792902	C[A/T]GCTCCTGGCGTGCTCTGATCAGTGGAAGGTACAGCTCTTCTTGCCGCCGCCGGGAGCGCACC
S1_28447729	CTGCCGCTGGCGGGAGCGGGGCGGGAGG[A/G]GAGCGCTCGTCGCCGCCGCTTCCCCCGCCGCCCGC
S1_22844313	CTGCACTGCTCC[A/T]GCCTACTTGTTCGAGGAACAAATCGGGGTTTTGCTCTCGCACTCGCAGAAA
S1_16080064	CAGCGTGGTTTGTCTGAACGCATGGGGTCGCTCTCGCCTGCCGTTTGCTTGGGTTGACCTCTT[C/T]
S1_19777341	CAGCTTCCACTTTGGCATGTGTCATTCAGGTAGCCAACGC[C/T]ATGGCCGCCAAGGTCAAGCTGAA
S1_20085922	CAGCTTGACCTTGGCGGCCAT[A/G]GCGTTGGCTACCTGAATGACACATGCCAAAGTGGAAGCTGAA
S1_2406632	CAGCACCTCGATGCGCGCCGCGTTCAGCTCC[A/G]TCGAGTACTCGCTGAAAAAAAAAAAAAAAAAA
S1_11052815	CAGCGACACGGCTC[A/G]TCAGGCTCGACTTTTTCGCTCGTGCAGTCTTGCCGCAGAAAAAAAAAAA
S1_32790239	CTGCGGCAAGACTGCACGAGCGAAAAAGTCGAGCCTGA[C/T]GAGCCGTGTCGCTGAAAAAAAAAAA
S1_31182206	CTGCG[A/C]TGGTTCGAGGAGCTTAAACCATCGATCTGCAACGCCACAAAAGGTTCAAGAGCAGAAA
S1_15053124	CAGCGGGGCGGCAATGGCGGTGG[C/T]CGTGGGGAAGACGAATCGCTCCAGAGCCCGACAGGACTCG
S1_8622358	CAGCCGCACGTCTCCGCGGCGCGCGCACGAGGCGCCCGCGCCTCCTCCTCCTCCTCC[G/T]CCGCCG
S1_12928808	CAGCGCG[A/C]GCGAGCCGCTTCTGCAAGTTCAGTCAACAGCGGCGTGGCAAGACTGCGGCGGCAGA
S1_28674945	CTGCCGGCCAGAGCCAGGCCGATGCCGCGGCCCAGGCCGGGGCC[A/G]CCCAAGCGGGGGCAGAAAA
S1_23699241	CTGCAGGTGCCACAGGTGACGGCAGGGGAGGAGGAGAGGA[A/C]GGCGGTGGAGCAGATGGTGTCGC
S1_33832342	CTGCGGTGGCGGGCACTGGCAAGGGCAGGCTCTGGCGCAGG[A/G]GCGTGGGAGGCGGGGCTGAAAA
S1_37000029	CTGCTCTGTCTCTTCAGGCCATGGTTGT[C/T]CTCGCGAAGCCGCCGGCGCTCGACCAGATCTCGCT
S1_12308324	CAGCGCCACGTGGCCGGAGTGCA[C/T]CTCCTGGAGACGTTCCTCGTGAACGCGCGCCCGGGGCTCG
S1_4081914	CAGCAGGCTGATG[G/T]ACTCGAACCAGACCTGGCGGAACACCTTGACGATGCAGTCGTGGTGCTCG
S1_7568513	CAGCCCATTTTG[C/T]GGCCCACAGCCCAAGGGCCCGCCTCTCTTCTCCGACCGAGTGGTGGCGCTG
S1_36999016	CTGCTCTGTCGTGTG[A/C]GGGAGTTGGTGACAGTCACGGATCCGCTTCGGCAGAAAAAAAAAAAAA
S1_27435236	CTGCCGAAGCGGATCCGTGACTGTCACCAACTCCC[G/T]CACACGACAGAGCAGAAAAAAAAAAAAA
S1_15338061	CAGCGGTGGCGCCGGGGTCGGTGGAGATGGCGCATCAGGGGAGGGCGTTGGAGGTATTGG[C/T]GTC
S1_3087212	CAGCACTGAAG[C/T]CATGAATTCCGCAAAGGCGGACGGTTTTGGATGCCGCGCCGCCTTGGCTGAA
S1_6137551	CAGCCAAGGCGGCGCGGCATCCAAAACCGTCCGCCTTTGCGGAATTCATG[A/G]CTTCAGTGCTGAA
S1_7986857	CAGCCCGGAGATCCTTTCTATGTTCTGCTATGCTGTTGGCTCGCCGCCGTCGGAGG[C/T]GGGCTGA
S1_7401507	CAGCCC[A/G]CCTCCGACGGCGGCGAGCCAACAGCATAGCAGAACATAGAAAGGATCTCCGGGCTGA
S1_1052261	CAGCAAGCGGCGAGGAGGTGTGTCGTGCCGTGCGGTGCGAAGCGGCGGTGACGCAGGCAC[C/T]ATT
S1_10198407	CAGCCT[C/T]GCCGTGCCCCGACGAACTCGCCACCGGAACCTCAGGTGAGCTGAAAAAAAAAAAAAA
S1_29597216	CTGCCTCACAACAAT[A/G]GTGCCTGCGTCACCGCCGCTTCGCACCGCACGGCACGACACACCTCCT
S1_26909761	CTGCCCGCCTTTGGTGGACTGGGCGTCACTGCTTCTCCCCTGTGCACCAGGGTTGCCGGC[C/T]GGC
S1_33037356	CTGCGGCGACGCCGCGGCCGGGGTCGGCAAGAGGAGCGTGTACCTCATGGACTGC[A/G]CGCCCGTC
S1_8108439	CAGCCCGTTAACGAGTACGAGGCGCTGGCGGCTTCGCT[C/T]CCGTTTTCCTGGGCGGCCGGCGACC
S1_1380027	CAGCAATCGCAGATCCAAGCAGAGTG[A/G]GAGCCAGGCCGTCATCTACAGCTCACCCCGCGCGGTT
S1_587106	CAGCA[A/T]CCGACGGCCGGTGGGGATGGAGGCTCCTGCCATTGCAGACGACAACTCGAGGAGATGG
S1_4834535	CAGCATACAAATAAAATCGTAGGGAGGGATTAGG[A/G]AGCGTCGTACCGGCATGGCCGAGCTGAAA
S1_29299357	CTGCCGTGCTCCTCCGGCGTCGCCACCATCTCGGCGTCCGCGCCGTTCCCCACCGT[C/G]ACGCTCG
S1_18118827	CAGCTCGGCCATGCCGGTACGACGCT[C/T]CCTAATCCCTCCCTACGATTTTATTTGTATGCTGAAA
S1_33072011	CTGCGGCGCA[C/T]AACAAGAGCTTGCTTGCTTGCTGGACCGCTTGGGCGGAGCCAACCATGGGTTG
S1_14489710	CAGCGGCGG[A/C]GACCGCGGGCGGCCGAAGACGGGGTACACGGGGCCGATGCGGCCGTCTGTCTCG
S1_14557343	CAGCGGCGGCGCGCGCGGGTGGAGCGGGAGCGAGGCGCCGAG[A/G]AAGAGGGATTTGGGCGGCGGC
CDGA3-1233/1234	#N/A
S1_4087634	CAGCAGGCTGTTCGTGGGCGGTATCTCTCCGAG[A/C]ACCGGCGACGCGGACCTCCGCAGAAAAAAA
S1_13631412	CAGCGCTTCCT[C/T]GGGGAACACAGCTCCATCGGAGACGCGGACGGTGGCAGAAAAAAAAAAAAAA
S1_39168733	CTGCTTGCTGTCTGCTGGATCGCCCCGATTCC[G/A]TCGCCTGCACTGCAGAAAAAAAAAAAAAAAA
S1_27335739	CTGCCCTTCAGCCGCCCGGCGGCCGGCGCCCCCGCCGC[C/T]GGGGTCGCCGCAGAAAAAAAAAAAA
S1_35477825	CTGCTCAGCTACTCCTATGAACAG[C/T]ATGCATCTCGTCGGAACAGGGGGAGACTGCAGAAAAAAA
S1_26000623	CTGCCATCGGATTGGGCGCATC[A/G]GCGTCGCACTACGTTTGCTCTCTGGAAGCTGAAAAAAAAAA
S1_18416332	CAGCTCTCGCCCTCACCGGCCGGGACACACA[A/C]ACAATTGAGCAGAACACGCTGAAAAAAAAAAA
S1_31463021	CTGCGCCACGTCCCGGCGGC[C/G]GGCTGGGCCGGTGTCGTCGGAGCGGGGCCCACCACCGTCGACG
S1_36524554	CTGCTCGGCCCCAGCTACCGCGAGGCTGTGCTCGAGCTCAACGCCTCCGACGA[C/T]AGGTTGCTGA
S1_19778532	CAGCTTCCAGAGAGCAAACGTAGTGCGACGC[C/T]GATGCGCCCAATCCGATGGCAGAAAAAAAAAA
S1_5494730	CAGCATGCCAGCATCCTCTAGTGACTGAC[C/T]GACTGCTCTCGAATCCGATTGTTTCTCAGCAGAA
S1_7318930	CAGCCCAACAAGGAGGCAGGTCAGCATGC[C/T]CGAGAGCACGATCCCCACGGCAAGACCTCCTGTC
S1_37280133	CTGCTGAGAAACAATCGGATTCGAGAGCAGTC[G/A]GTCAGTCACTAGAGGATGCTGGCATGCTGAA
CDCA5-471/472	#N/A
S1_14647815	CAGCGGCGGTCACG[A/G]CATCACCGATGGTGCGCAGGTGCTGAAAAAAAAAAAAAAAAAAAAAAAA
S1_1275017	CAGCAAGTTCTCTGCC[A/G]CCGCCACCGCACCGATGGAAACTGCTGAAAAAAAAAAAAAAAAAAAA
S1_35805253	CTGCTCCCGATTTGGCGGACCGGATTCAAGCCCCCTCCGGAGGCCGGAGAGC[A/T]CGCCGCGGAGG
S1_37859927	CTGCTGGGGATGGCGGGGGAGCAGGG[A/G]TCACTGGCAGGAACATGGGGGGAGGCTGAAAAAAAAA
CDGA1-829/830	#N/A
S1_15595645	CAGCGTCCAATGCATCACGCAAGCCAAGCGGGCGGCCGCGTTCC[C/G]GCTGAAAAAAAAAAAAAAA
S1_11723940	CAGCGAGGTGATCTCCCAAGCGAAGAGCCGATGCCACGG[A/C]GACATCCGCCGCAGAAAAAAAAAA
S1_15561125	CAGCGTCAGCGCCAGGGCGGCGGG[C/G]CCCACCAGCGCCGCGCTGGAACACCACCACCAGCAGAAA
S1_32282618	CTGCGCGTCTCCACCGC[C/G]CGGGGCCTCTCGTCCGCCGACGCGGCGGCGCGGCTGAAAAAAAAAA
S1_8976337	CAGCCGCGCCGCCGCGTCGGCGGACGAGAGGCCCCG[C/G]GCGGTGGAGACGCGCAGAAAAAAAAAA
S1_7411950	CAGCCCACGCAGTGGAGGGAGATCAGGATTGGCATCCCGAGAAGACGAA[A/G]GCCAAGGGGCTGAA
S1_2654009	CAGCACGC[C/T]GGGGACGGCCCACCGTAGAAGATGGTAAGCGGCGCTGAAAAAAAAAAAAAAAAAA
S1_3032238	CAGCACTCATTGCACGAGAGTGACCACGGTCATGATG[C/T]CACATGATAATTCTCGCAGAAAAAAA
S1_20513541	CAGCTTTGGCGTCGTCTCCTTGGACAAGGCTCCCACGAGC[A/T]GGCAGAAAAAAAAAAAAAAAAAA
S1_25782206	CTGCC[A/T]GCTCGTGGGAGCCTTGTCCAAGGAGACGACGCCAAAGCTGAAAAAAAAAAAAAAAAAA
S1_4011816	CAGCAGGCGAGGTCG[G/T]CGGCGGACCAGGGCGAGGTGGAGGCCATGCTGAAAAAAAAAAAAAAAA
S1_11601519	CAGCGAGCTCATGAGGTC[C/T]CCGACCAGCGGGCCTGCCACGAACACCACCAGCTGAAAAAAAAAA
S1_7265646	CAGCCATTGACAAGAACTGCTGACTTGGAGGTGGTCAGCATGCTC[C/T]GGACCCACTGCAGAAAAA
S1_4046149	CAGCAGGCGGCGGCCGTCGACGGCGGCACGCCACGCCTTGCAGACGCA[C/T]CGCGAGACGGCGAGG
S1_12239342	CAGCGCCAAAGAATGGTAACGGCGACAGTCTCCCTTCAGAG[C/G]AGGATCCGAGGCTGAAAAAAAA
S1_31741212	CTGCGCCGGGC[A/G]CGCAGATCCCGACTCGGAGATCATCAGCTTCGCCAAGAGGACGGCCAAGGAC
S1_30198140	CTGCCTGGTGGAACTGGTGCGCCTCCACCTCCACCCACA[C/T]GTCCACCGTGGCTGAAAAAAAAAA
S1_14068021	CAGCGGCAGGAGCAGGCAGG[C/T]ACACAGCATCTCTGCATATCCCGCTGAAAAAAAAAAAAAAAAA
S1_15180054	CAGCGGTAGCGGCGTTGAGTCAGCGGCGGCGGCGGCGTTGAGTCAGCGGCGGC[A/G]AGGCGCAGAA
S1_31813609	CTGCGCCT[C/T]GCCGCCGCTGACTCAACGCCGCCGCCGCCGCTGACTCAACGCCGCTACCGCTGAA
S1_6540015	CAGCCACGGTGGAC[A/G]TGTGGGTGGAGGTGGAGGCGCACCAGTTCCACCAGGCAGAAAAAAAAAA
S1_6592906	CAGCC[A/C]CTGAAGTCCCTGATGCTTCCTCGGTTGGATCAGGTGGTATTGCCTCGGCCTCCTCTGC
S1_3554761	CAGCAGAGGAGGCCGAGGCAATACCACCTGATCCAACCGAGGAAGCATCAGGGACTTCAG[G/T]GGC
S1_2180650	CAGCACCCGCCGTACCCGCCACGCTCCATCGACAGCCCACCCGTCCTCA[C/G]CGGTCAGCAGAAAA
S1_61108	CAGCAAA[A/G]GCACTTGGGCGAAGGTCCGATCCTGATTAGGCGGAACATGCTGTTGTTGGACCTGC
S1_22001161	CTGCACCAGCCGGCCCGTCGTCCATCAGCTCGGACACCTTCCGCTGGACCTCCTCCCTCC[C/T]GAG
S1_17138744	CAGCTCACTGTATGTTCCTTTGCCTGTGGCTGTGGAGCAGAGC[A/G]TGCAGAAAAAAAAAAAAAAA
S1_9693112	CAGCCGTCGCC[A/G]CCGGCCAGCCTACAGCCATCGTCGTCGGGCAGAAAAAAAAAAAAAAAAAAAA
S1_1647208	CAGCACA[A/C]GCGCGCAGGAGAAGGATAACCAGAGCCCGATCAGTCAGACAATTCGTCGAACAGTT
S1_13889514	CAGCGGAGTGAGC[C/G]TGTAGAAGACGAGGGCAGTGTGCCACTAGTCCGGCATCGCAGAAAAAAAA
S1_22071564	CTGCACCCCGAACCCTTACACGTACAACTGCCTCCTCGAGGCGCTCGCCAAGGCCGGCCGCTC[A/G]
S1_10200122	CAGCCTCGCCTCAGCGTCGTC[C/T]GAGCGGCCGGCCTTGGCGAGCGCCTCGAGGAGGCAGTTGTAC
S1_36972745	CTGCTCTGGCCAACCGCGAACGACGGCGACGTCTCCAGCACTGG[C/T]TCTGTTGATGTGGCTACGT
S1_28787205	CTGC[C/T]GGCGGCGAGAAGGTGGGAGAAAGGAAGCCGGGCGCACGGTGCGGAAGGTCGAGCAGAGT
S1_38971515	CTGCTTCTTACGCC[A/G]CTCCCTCTTTTCACGCCGCCGCTTCGCGCGCAGAAAAAAAAAAAAAAAA
S1_37745119	CTGCTGGCGGTCCGGAGA[A/C]GCCGGCTTACATGAAAGTGGTCGCGCGGCTGAAAAAAAAAAAAAA
S1_31730242	CTGCGCCGGCGCGGCTTCCGAGTGGAAGGAGAAGTCGGAGA[A/G]CCCCTTGGACTGGTTGCCGTCC
S1_21489448	CTGCAATCCAATTCATATCCACAAGCACCGAGTTCTCTCTCTCGTGC[C/T]CTCCTGCGGCAGAAAA
S1_18997122	CAGCTGGCACCCATTGACCGA[C/T]AAGATTCGCCGATCAGGGTTGCTGAAAAAAAAAAAAAAAAAA
S1_3792828	CAGCAGGACGGCAACCAGTCCAAGGGG[C/T]TCTCCGACTTCTCCTTCCACTCGGAAGCCGCGCCGG
S1_26951408	CTGCCCG[C/T]TCCTCAGTGATCTGACGCTCGAGGCCTGCAACGCGGTGACCACGCTCTCGGTCCTC
S1_20052513	CAGCTTCTTTCT[G/T]TCACTGCCAGTGGGACCCACATCAGCTGGCGGCGCCCTCCCAGCAGAAAAA
S1_2139612	CAGCACCCAGC[A/G]CCATTCCCGACACGGACTAGCTCTAGCTCACCCGCAAACCTCATCTCCCCAC
S1_27753455	CTGCCGCACGCCGCGGTAGCGGAAGTTGCCGTTCTCCGGCCCGCCCTTACTACC[C/T]TTGCTGTTG
S1_7962606	CAGCC[C/G]GCGGTGGTGCCGTCCGACTCCGATCCTGCGGTGGCCGGTGCTGAAAAAAAAAAAAAAA
S1_30772058	CTGCGACGGCAAAGGTACGCGGCGCTGGCCGCCGGTGACGGGGTCCCACACGACGAC[C/G]TGGGCC
S1_4186740	CAGCAGGGGAGGGGAAGAAGAGGATCTGGACGTGAGGAC[A/G]ATGGCGAGGCCTGGGCGCGATTCG
S1_12086007	CAGCGC[A/G]CGCGCCGTGGCGTCCAGGCCGCGGGACAGGAGCTGAAAAAAAAAAAAAAAAAAAAAA
S1_426911	CAGCAACACG[C/T]GCACGGCGCCGCACCCGGCGCCCGAGGCCGGGACAGTGACGTGGACGGTGGCG
S1_32450447	CTGCGCTGAGCGCCTGTGCTACCGCGAGCACCTTCGGCCACGGTCG[C/T]GTCCTGCAGAAAAAAAA
S1_23326810	CTGCAGGAC[A/G]CGACCGTGGCCGAAGGTGCTCGCGGTAGCACAGGCGCTCAGCGCAGAAAAAAAA
S1_16043838	CAGCGTGGGAGCAAGTGGAGCAGGAGGTTGCCGTGGT[C/T]CGACGCGCTAGGTTGCAGAAAAAAAA
S1_20996619	CTGCAACCTAGCGCGTCG[A/G]ACCACGGCAACCTCCTGCTCCACTTGCTCCCACGCTGAAAAAAAA
S1_12559163	CAGCGCCGCCGCCACCGTCCACGTCACTGTCCCGGCCTCGGGCGCCGGGTGCGGCGCCGTGC[A/G]C
S1_3136935	CAGCACTGGAGGCGAACATGGAGCGGAGATGCTC[A/G]AGATGAAGTGCTGAAAAAAAAAAAAAAAA
S1_2231027	CAGCACCGACCTGCTCCGTTGCGGTC[G/T]GCCCAGCGCTGGCCTCCTGGAACACGTCCTCCGCGGT
S1_29029220	CTGCCGGTGTCTCCATACG[A/C]TGGCCGCCGGCGAGAACACGTGCAGAAAAAAAAAAAAAAAAAAA
S1_4343961	CAGCAGGTGGTCGTGCTCCCCCTACCGCGGAGGACGTGTTCCAGGAGGCCAGCGCTGGGC[A/C]GAC
S1_8333363	CAGCCGAAGCACCGCCTCCCGCTGGGCGCAGACGCCGACGCCTCGAAGCGCCGCCGCTCCGG[A/C]G
S1_2002711	CAGCACCACC[C/T]AGAGCCGCCATGGGCAAGGTCCGCTCCTTCTTCTCCCGCAGAAAAAAAAAAAA
S1_22684326	CTGCACGTGTTCTCGCCGGCGGCCA[G/T]CGTATGGAGACACCGGCAGAAAAAAAAAAAAAAAAAAA
S1_13363028	CAGCGCGTCCACGCGCTCGCGCCGCGC[A/G]TGCGCGTTGCTGGTGCGGAGGCGGAACCGCGCCGCG
S1_39213813	CTGCTTGGCGGC[G/T]CCGGAGCGGCGGCGCTTCGAGGCGTCGGCGTCTGCGCCCAGCGGGAGGCGG
S1_27086537	CTGCCCGTGAAGTTGGTGAACCTCGCCGCCAGCGCG[A/G]GCTGTGAGCTGAAAAAAAAAAAAAAAA
S1_17064112	CAGCTCACAGC[C/T]CGCGCTGGCGGCGAGGTTCACCAACTTCACGGGCAGAAAAAAAAAAAAAAAA
S1_9397023	CAGCCGGCGCCGCGGGGACGGC[C/T]AGAAAGTGCCGAGGCTTCACGGTTTCCTCGACGACAGGGTA
S1_6040043	CAGCCAACCCCTCTCGTCGGGCCTCGGCGAGATTAGCGCACG[C/T]CTGTGGTGGCGGTGGCTGAAA
S1_3873426	CAGCAGGAGTAGTCGTGTTCGGCGA[C/T]GCGCCGTACACGTTCCAGCCAGGCGTGGACCTGTCCAA
S1_4694311	CAGCAGTGTG[C/T]TAATGACGATGATCATGGCTGTGCATTGATGCTCTTCGTTCCGCGCGTGTATT
S1_5942736	CAGCCAAAAATCACCCACCTCGTTGGCCCCACCCG[C/G]CCGCAAAGTGTAGCAGAAAAAAAAAAAA
S1_6384919	CAGCCACCGCCACCACAG[A/G]CGTGCGCTAATCTCGCCGAGGCCCGACGAGAGGGGTTGGCTGAAA
S1_10967606	CAGCG[A/G]AGGGACGACGACTCTGAGTCTCCTCCTGATCGTGGCTTAATCAATCGGGTTAGCTTTC
S1_25575017	CTGCCACTCCGGCACC[A/G]CCGTACACCCTCAATCCCAATGCGGAGCCTTTCAGATCGGCGGGCAG
S1_2430841	CAGCACCTGCATCCCCAGAACGCGGGGGAAATGTACGGCG[C/G]GCTAGGAGGTTACGGCGTCAGCA
S1_3426811	CAGCAGACGC[C/T]AGGACCAACGTCGTCGCCACCGTGGCCGCTGAAAAAAAAAAAAAAAAAAAAAA
S1_30925027	CTGCGAGCCAGATGGGGATCAAGACA[A/G]TCATACTGGACCCGCTCGAGGGCTGAAAAAAAAAAAA
S1_33885451	CTGCGGTTCTACCTGACGCCGGTGCGGAGCGCCAGCGGGCGGCGCACGCC[A/G]GGGCGGGGGCTGA
S1_11314202	C[A/T]GCGACGGCGAGTGGCGTGGCGACGAGGGAGGAAGTGCCAAGAGCAGAAAAAAAAAAAAAAAA
S1_34976706	CTGCT[A/G]GAGACCACGGCGGGTCACGCAACGGCGGCGTGCTTGGCGAGCAGAAAAAAAAAAAAAA
S1_37078747	CTGCTCTTGGCACTTCCTCCCTCGTCGCCACGCCACTCGCCGTCGC[A/T]GAAAAAAAAAAAAAAAA
S1_26919942	CTGCCCGCGCCGCGCGTCGTGGGCCCCGCGTCTCGGCGCGC[A/G]GACTCCCGCCCCCACGCGGCCG
S1_26887348	CTGCCCGCCGATCTGAAAGGCTCCGCATTGGGATTGAGGGTGTACGG[C/T]GGTGCCGGAGTGGCAG
S1_8423220	CAGCCGACTCGCGCACGCA[A/C]CATGCCGTCGCCGAAGTGAAGAGATGACGACAGCTGAAAAAAAA
S1_37249625	CTGCTGACGCCGTAACCTCCTAGC[C/G]CGCCGTACATTTCCCCCGCGTTCTGGGGATGCAGGTGCT
S1_12049435	CAGCGCACATGGCAACCGAGGCCGCGGAGCGTCG[A/T]GGACGGTCGCGCAGAAAAAAAAAAAAAAA
S1_31898415	CTGCGCGACCGTCC[A/T]CGACGCTCCGCGGCCTCGGTTGCCATGTGCGCTGAAAAAAAAAAAAAAA
S1_4345251	CAGCAGGTGGTGCGGGTGATGGTGCTCGCCGCCGGCGCCGCCACCGTACC[C/T]GCCGCCCGCTGAA
S1_36470816	CTGCTCGCTAGCCCG[A/G]CCATGAAGCGCGCCGTGCTGTTCCCGCAGAAAAAAAAAAAAAAAAAAA
S1_16202826	CAGCGTTGATGAGGCGTAGCATGTA[C/T]GTCTTGCCGGGCTTCACTTTCAGCCTGAACGTGTCTGC
S1_33424330	CTGCGGGAACAGCACGGCGCGCTTCATGG[C/T]CGGGCTAGCGAGCAGAAAAAAAAAAAAAAAAAAA
S1_8419435	CAGCCGACGTGCTCACAGCTGTGCCCCTCGCCGC[A/G]CCCACCTTCGCGGCCGTCCGCCTCCCGGC
S1_9592624	CAGCCGGTGTCAGCCTGCGAGAC[A/C]TAGGCATCGGCAACCTGGCAGAAAAAAAAAAAAAAAAAAA
S1_11978529	CAGCGCAAAGCGGCGACCTCTCCGGTCT[A/C]CAGAGATGCCGTTCCGGCGCAGAAAAAAAAAAAAA
S1_13406141	CAGCGCGTGATGTCGGGGTCGATTTCGAGGCGGAACGGTT[A/C]GCCTTCCGGGGCGGCGCGGTACT
S1_36456049	CTGCTCGCGGGCCTGCTCTGCGCGCTCATCTTCTTCGTCGCGCTCTGC[A/C]TCTACCTCCGCTGGC
S1_12337620	CAGCGCCAGCGGAGGTAGA[G/T]GCAGAGCGCGACGAAGAAGATGAGCGCGCAGAGCAGGCCCGCGA
S1_981955	CAGCAAGCACGCGGCGTCGCACGGCGCGTCGTGCCTGTCGGTGCCGCCCGAGGT[A/G]GCGCGGCAC
S1_27711517	CTGCCGCAAACGTGCT[A/G]GTCGCGGCTCACCCGGTGAGCTGAAAAAAAAAAAAAAAAAAAAAAAA
S1_2578910	CAGCACGAT[A/G]ACATACATGAACTCGCGGAGAAGATTCTCTGCTGTTTTGACCGCGCGCTCGCCG
S1_30270008	CTGCCTT[A/C]CCGCCCGCCTGTTCCCTCAGATCTGCGACGCGTTCCGCACAAGGTGAGTCCTTGAT
S1_11264506	CAGCG[A/G]CGCCGGCCGACGATGAGCCGGTGACGCTGACGGTGTGGCGCAAGTCGCTGAAAAAAAA
S1_11419151	CAGCGACTTGCGCCACACCGTCAGCGTCACCGGCTCATCGTCGGCCGGCG[C/T]CGCTGAAAAAAAA
S1_19853321	CAGCTTCCTCTTTGGCATGT[A/G]TCCCTCAGGTAGCCAACGCCATGGCCGCCAAGGTGAAGCTGAA
S1_11877351	CAGCGATGATTCGGGCAAACCACTGGATGGGCCAAAGAAAGGAAGAACTC[C/G]AGCAGAAAAAAAA
S1_17099524	CAGCTCACCGGGTGAGCCGCGAC[C/T]AGCACGTTTGCGGCAGAAAAAAAAAAAAAAAAAAAAAAAA
S1_19700642	CAGCTTCACCTTGGCGGCCATGGCGTTGGCTACCTGAGGGA[C/T]ACATGCCAAAGAGGAAGCTGAA
S1_36315106	CTGCT[C/G]GAGTTCTTCCTTTCTTTGGCCCATCCAGTGGTTTGCCCGAATCATCGCTGAAAAAAAA
S1_19073737	CAGCTGGCGGATTCCCCAGACCAGCAGGAGCTCAGC[A/G]ACTTCAACTCTGGCGCCAAGCTGAAAA
S1_13219460	CAGCGCGGCGAGCGCGCGGTCAAAACAGCAGAGAATCTTCTCCGCGAGTTCATGTATGT[C/T]ATCG
S1_33028246	CTGCGGCGACACGGAAAGCGGGGCGAGAGAGAGGGAGGGAGGAGG[A/G]GGCTCGGTTCGCTGAAAA
S1_11625622	CAGCGAGGAAGATGTCGGTCA[C/G]TGGACACATGCGCTCGGCTTTGCTGAAAAAAAAAAAAAAAAA
S1_220226	CAGCAAAGCCGAGCGCATGTGTCCA[C/G]TGACCGACATCTTCCTCGCTGAAAAAAAAAAAAAAAAA
S1_38945407	CTGCTT[C/T]TGCGGGGAGGGAGAGGAGGAGGGCGTTGAGCCGTTGAGGTTGGTCTGGAACGCGCTG
S1_14252313	CAGCGGCCGGGC[A/G]GGCGGCGGGTACTGCCCGTTCCCTCCGTCGCTGAAAAAAAAAAAAAAAAAA
S1_9373240	CAGCCGGCGAACCTAGGTGAGCAATCCGGGATCTTGGGC[C/T]CTTCTCCTCCGCTGAAAAAAAAAA
S1_13841215	CAGCGGAGGAGAAG[A/G]GCCCAAGATCCCGGATTGCTCACCTAGGTTCGCCGGCTGAAAAAAAAAA
S1_4255815	CAGCAGGTAGCAGT[A/T]GGCAGGACAGAGACGGATCCTGCTTGGCTGAAAAAAAAAAAAAAAAAAA
S1_14535061	CAGCGGCGGCCGTGCCGTTCGTGGTGTGGGGCCCGGCCAAGTGTCGGCATCCGCTCCCCC[A/G]CGC
S1_36479732	CTGCTCGCTGGACTGGAGTCGGAGCCGGTAT[C/T]TGCGGGTGGAGCTGGCACCTGGCGGCGAGCAG
S1_8973958	CAGCCGCGCCGCAGTCCCCATTTCCTCTGCCGGGATCTCATCCCTCGCCCAACCCCC[A/T]CCGCCG
S1_18996238	CAGCTGGCACAGTCCATCGGATGGCAAGCGCCGGCGG[A/T]GGGGGTTGGGCGAGGGATGAGATCCC
S1_8333745	CAGCCGAAGCAGAACAGGGGTTACATTGGCTTCCCCCCTCGCGC[C/T]GGCACCGGGCAGAAAAAAA
S1_9496724	CAGCCGGGCGGCGAGGCGGCGCC[C/G]AAGTGGCGCATGTCGCTGAAAAAAAAAAAAAAAAAAAAAA
S1_11098219	CAGCGACATGCGCCACTT[C/G]GGCGCCGCCTCGCCGCCCGGCTGAAAAAAAAAAAAAAAAAAAAAA
S1_15628756	CAGCGTCCCTGCTCGGCGTCCAGAGGAAGGTGCTGTCATTGGGCGTGGACGGCAT[G/T]CCCTGCAC
S1_28334619	CTGCCGCGTCGTGCAGGG[A/C]ATGCCGTCCACGCCCAATGACAGCACCTTCCTCTGGACGCCGAGC
S1_12792621	CAGCGCCTCGTCGCCGGGAC[C/T]TCTTCGACCACGTGCGACCACATTGGCGCCGCCGCTGAAAAAA
S1_33606215	CTGCGGGGGAGGAC[C/T]GTCGGGGTTTACCGGCGCCGGAGGAGGTGAATTTGGAGGCGGAGCATCG
S1_10386864	CAGCCTGATGTACTCGAACCAGACCTGGCGGAACACCTTGACGATGCATTCGTGGTGCTCATC[C/T]
S1_13082305	CAGC[G/T]CGCGCCGGCGAGAACCAGATGCTTCCACGCTCCTCCCGCGCCGCAGAAAAAAAAAAAAA
S1_10848861	CAGCGAAACGGTGAGCCCAGGCACCGCATTGGGCGTTCCGGGTCGAGGAAGCACCAGCTG[A/G]CAC
S1_14592516	CAGCGGCGGCGGGTG[C/G]AAGAAGACACGCAAACAGCATCGCGTGCAAGAGCAGAAAAAAAAAAAA
S1_15579908	CAGCGTC[A/G]TCAGGCCTGCGGCTGGTGTGCGTGCCTGAGCCAGGCTGAAAAAAAAAAAAAAAAAA
S1_36454963	CTGCTCGCGGCTCGTGCAGGTCAGCTCGGTCTTCGTGAAGGACATCAAGGTGAGCAGTAGGA[G/T]T
S1_10533739	CAGCCTGGCTCAGGCACGCACACCAGCCGCAGGCCTGA[C/T]GACGCTGAAAAAAAAAAAAAAAAAA
S1_10040753	CAGCCTCCACCAACAAGGACAAGTTCACGGTGTCCATCAGGTCCGGCGCCGT[C/G]GACGTCCCTTC
S1_33125747	CTGCGGCGCGGGAGGAGCGTGGAAGCATCTGGTTCTCGCCGGCGCG[A/C]GCTGAAAAAAAAAAAAA
S1_39073620	CTGCTTGATGTCGCGGACG[A/G]CGAGGAAGGCGAGCCCCGCGATGAGGACCAGCAGAAAAAAAAAA
S1_26918614	CTGCCCGCGCCGC[A/G]AGCGCGGACTCGATGCCCGACGAGGGCCCGGCGGCGGCGTGGGGCTGAAA
S1_7599448	CAGCCCCACGCCGCCGCCGGGCCCTCGTCGGGCATCGAGTCCGCGCT[C/T]GCGGCGCGGGCAGAAA
S1_1198725	CAGCAAGGTGATGCATTTCGAGGG[C/G]GGCATGGTGCTCCGAGTGCCACCGCCACCGCGCAGAAAA
S1_14134616	CAGCGGCATGGTGAG[A/C]CGTGAGACGATGCACTACTCCCACCTGGTTCTCGACCCGGCGACGCTG
S1_9290737	CAGCCGGATCTCCCTCCATTGCCATCCTCCTCCTGC[G/T]GAGCCTCCTCGTCTCGCAGAAAAAAAA
S1_18075447	CAGCTCGCTGACCGGCATCTCCTGAGCGGATTCGGTGGCCCGCAAC[C/T]GCGTCGTGACCGGCGCC
S1_10967816	CAGCGAAGGGACGTC[C/G]ACGGCGCCGGACCTGATGGACACCGTGAACTTGTCCTTGTTGGTGGAG
S1_15854515	CAGCGTGACCGCAT[C/G]CATCAGTGGCGCATAGGCGCGCTTCTTGGCGGGGAGGCACACCGGGGCG
S1_27843841	CTGCCGCCACCTGAGAACAGAGCCCGTGGAGCCGCTCTTC[C/T]CGCAGAAAAAAAAAAAAAAAAAA
S1_27097755	CTGCCCGTGCGCGGTGGTGAGCCTGCTGGGGCTGGCGCTCGTCAAGGCGCCGCT[A/C]GTCGTGGGC
S1_14542513	CAGCGGCGGCGA[G/T]ACACTATGGCATTGGGCGCGTCCACCCCCTGAGGCGAAGAAGAGCGTCCAG
S1_31908109	CTGCGCGA[C/T]GCCGTCGACGCCAAGATCCAGGCCATCCGCGCGCGCCTGGCAAAGAAACGCGCGC
S1_22194752	CTGCACCGGGGCTCGTGCTTGGAGGCTCTCGGAGACGGTGGAGGCGGTCGG[A/C]GCTGAAAAAAAA
S1_33553905	CTGC[G/T]GGCGGGTGCGCCGGCCGATGCGGCGGCACCGAGCGCGGAGGATCGCTGAAAAAAAAAAA
S1_14781547	CAGCGGCTGATCTGCCGCCGGCGTTAGACTGGCGCGGCGAGTGCGA[G/T]TGCAGAAAAAAAAAAAA
S1_369927	CAGCAACAACAGGAGGACGACGACGA[C/G]GAGGAGGACCAACAGCAGAAAAAAAAAAAAAAAAAAA
S1_38458819	CTGCTGTTGGTCCTCCTC[C/G]TCGTCGTCGTCCTCCTGTTGTTGCTGAAAAAAAAAAAAAAAAAAA
S1_8651523	CAGCCGCAGGTGATGGTCAACA[A/C]AGCCACCGGAGGAACAATGGTGCGTCTGGGCGAGATGTACG
CDCA2-179/180	#N/A
S1_22909117	CTGCACTTGACACCTC[A/C]GCGCCAAGTCAACGAGCCCGCTGAAAAAAAAAAAAAAAAAAAAAAAA
S1_14478155	CAGCGGCGCTTCCATGAGCCAGATGAAGGCCCTGAGGGAGAAGCCGGCGAGGTG[A/C]GGCGCCTGC
S1_18005728	CAGCTCGCCGGCGAGACAGGGGAGCTC[A/G]CCGGAATCGTCGCTGAAAAAAAAAAAAAAAAAAAAA
S1_4608147	CAGCAGTGCATTGTTCGCATGGCAAGTTGCCAATGGCACATCACCC[G/T]CTTCTCCAGTGCGGCTG
S1_8626518	CAGCCGCACTGGAGAAG[A/C]GGGTGATGTGCCATTGGCAACTTGCCATGCGAACAATGCACTGCTG
S1_2365427	CAGCACCTAAGCCCGGTGAGCTCGGC[A/G]CAATGGCGAGGGTTAAGCTAGCTGAAAAAAAAAAAAA
S1_11242816	CAGCGACGATTCCGG[C/T]GAGCTCCCCTGTCTCGCCGGCGAGCTGAAAAAAAAAAAAAAAAAAAAA
S1_16742825	CAGCTAGCTTAACCCTCGCCATTG[C/T]GCCGAGCTCACCGGGCTTAGGTGCTGAAAAAAAAAAAAA
S1_15010424	CAGCGGGCTCGTTGACTTGGCGC[G/T]GAGGTGTCAAGTGCAGAAAAAAAAAAAAAAAAAAAAAAAA
S1_6313306	CAGCC[A/G]CCAAGGCCACGGCGCGGGCGCTCCTCACCGTCGACCTCCCGGCGGTGCCCTCTGACCT
CDCA7-635/636	#N/A
S1_8627820	CAGCCGCACTTGGCGTACA[A/T]GTCCACCAACGCGCTCCCGACGGCCACGTCCGAGTCCAGGGCGT
S1_27496659	CTGCCGACCTTGCTAGAGCCGCAGGACCAGTCCCGCGCGCCGGCGCTTGCCGGAGCAA[C/G]GGCAG
S1_27367206	CTGCC[C/G]TTGCTCCGGCAAGCGCCGGCGCGCGGGACTGGTCCTGCGGCTCTAGCAAGGTCGGCAG
S1_17017540	CAGCTCAAGATGGCCGGTTGCGCCTTTTTCTCTCTGGTA[C/G]GGAGGAGGAGAGGGAGTGGCAGAA
S1_29829533	CTGCCTCGCGCTGTCCAGGGCCGTCTTCGACC[G/C]GCTGAAAAAAAAAAAAAAAAAAAAAAAAAAA
S1_27573746	CTGCCGAGCCGGAGACGGATTAGGCTGGAGGCCTTCCCGATTTCA[G/T]GAGGCAGAAAAAAAAAAA
S1_7043346	CAGCCATCCCCGGCCGCACGCATCCAGGTCGCCACCGCGTGCCTC[A/G]CAACTCATTGCGGCTCCT
S1_28091943	CTGCCGCCGTCAAGCCCGTCCTTCCCGTCCCGCCTCTGCCGC[C/T]AACGAGGGCTGAAAAAAAAAA
S1_8193312	CAGCCCTCGTT[A/G]GCGGCAGAGGCGGGACGGGAAGGACGGGCTTGACGGCGGCAGAAAAAAAAAA
S1_6213648	CAGCCACAAATGAGAACAAGAGAGCGGCAACAACGTGCCACCTCATC[A/G]AAGGCAACTGCTGAAA
S1_28195424	CTGCCGCGCACAACTTGCCCGCT[A/G]GCCTACACGCGCCTCTGCCAATTGCCGTTGTTGCTGAAAA
S1_16536032	CAGCTACGCCGCCGCCGATCGTGCCTGCCGC[C/T]GGTGCAGAAAAAAAAAAAAAAAAAAAAAAAAA
S1_12672149	CAGCGCCGGCGTCAGCACGCCCACCACGCGGCGCCCAACTCCGCCGCC[A/T]ACGAGTCGGAGGCCG
S1_15618055	CAGCGTCCCCCGCGGGCGCACCGGAATGCCGCCTGCGCCGCCGCCGCCGCCTGT[C/T]CCCGCCCCC
S1_12609533	CAGCGCCGCGCGCCACGCGGCCTCCGACTCGT[T/A]GGCGGCGGAGTTGGGCGCCGCGTGGTGGGCG
S1_6122648	CAGCCAAGCTTGCAGATGTGCTCCACCCAAGCGACCTCTTCCTCCCC[A/T]TTGCGGTGCTGAAAAA
S1_14675511	CAGCGGCGTC[A/G]GAGCGGCCGACGAGGAGGTCAGCGTAGACGTGGTCGAAGCCCAGCAGAAAAAA
S1_26404140	CTGCCCAGGCACCACCCTGTTGCGCAACCAGAGGAGGGA[A/G]ATCGAGTAGCAGAAAAAAAAAAAA
S1_2249512	CAGCACCGCAA[A/T]GGGGAGGAAGAGGTCGCTTGGGTGGAGCACATCTGCAAGCTTGGCTGAAAAA
CDATG3-2001/2002	#N/A
S1_19409949	CAGCTGTGACCTCCCGTGACGTCGGCTCCAGCACCATGCCCGGTTCAC[A/C]TGACGGGCTGAAAAA
S1_17866518	CAGCTCGACGATGTAGG[C/T]GGCGGAGGTCGCAAAACCAGCGGTTCAGCTTCTCACGCCGCTGAAA
S1_33903157	CTGCGGTTGTCGCGGCGGCCCCGGCGAGCTTCCCCAGCGAGGTGGCGTGGGTGGCG[A/G]AGGACTC
S1_13294952	CAGCGCGGGCGTGCGCGCGGCGCCTCCGAACGAGACGAACCCCCGGCGCGC[A/T]GAAAAAAAAAAA
S1_36021147	CTGCTCCGTCTCGGCACGGTCCCGACGCTGGTGGCCTCGTCCCCGC[A/C]CGCCGCGCAGGCGGTGC
S1_13047402	C[A/T]GCGCGCCGGGGGTTCGTCTCGTTCGGAGGCGCCGCGCGCACGCCCGCGCTGAAAAAAAAAAA
S1_2276720	CAGCACCGCCTGCGCGGCG[G/T]GCGGGGACGAGGCCACCAGCGTCGGGACCGTGCCGAGACGGAGC
S1_5201627	CAGCATCGACGGCGCGGTCACCCCGC[A/G]CAGGGCGCCTCCGTGACGACATGCCCGCCAATAGTTG
S1_9302945	CAGCCGGCAACTATTGGCGGGCATGTCGTCACGGAGGCGCCCTG[C/T]GCGGGGTGACCGCGCCGTC
S1_14162302	C[A/T]GCGGCCAGATTCGCGTATGCCTTACGCGTGGTGGCCTATGGTGCGTACCACTCCCTTGTGTT
S1_14699844	CAGCGGCGTGAGAAGCTGAACCGCTGGTTTTGCGACCTCCGCC[A/G]CCTACATCGTCGAGCTGAAA
S1_8291230	CAGCCCTTGGTGGAGTCAACAAAGCACTC[A/G]TCCCGGAGATCATCGGACGCAGAAAAAAAAAAAA
S1_8391411	CAGCCGACGA[C/T]GATGCTCCCGCCGCCGCAGGGCTTCCTCGGCGAGGGAATGCTGAAAAAAAAAA
S1_9321733	CAGCCGGCAGGTGGGTTCGGGCGCGAGCACGT[A/C]GGGCAAGCTTGGGTGCGGGCGTGGGCGCAGA
S1_10742446	CAGCCTTGCGCCCCCGTCCTTGCCGCCGTCCGCAACGAGAGACCG[A/G]GCCGCTGAAAAAAAAAAA
S1_8121953	CAGCCCTAATCAACGAGCTACAGTGAAGTTCCTTCCGATGCCGCAATATAGG[A/C]CCGGCCTCGCA
[truncated: 1,546 more rows]
