# Supplementary material for: Sequence-based genetic mapping of Cynodon dactylon Pers. reveals new insights into genome evolution in Poaceae
Source: Commun Biol. 2020 Jul 9;3:358. doi: 10.1038/s42003-020-1086-y (PMC7347563; doi:10.1038/s42003-020-1086-y)
Supplement: Supplementary file 5 — Supplementary Data 2 [file 42003_2020_1086_MOESM5_ESM.xlsx]

## Sheet: Sheet1
Suppl. Table 2. Genetic map of 320 SNVs markers that explained 10-to-9 chromosome
reduction.
LG	Locus	position	Oropetium.Chr	Oropetium.Pos
LG 3-1	S1_15917102	0	Chr10	1416557
LG 3-1	S1_9644063	3.824	Chr10	2304536
LG 3-1	S1_734844	6.238	Chr10	1138758
LG 3-1	S1_11467326	10.816	Chr10	290828
LG 3-1	S1_14053859	13.159	Chr10	50496
LG 3-1	S1_38408223	13.628	Chr10	351805
LG 3-1	S1_19517529	14.371	Chr10	351257
LG 3-1	S1_7134224	14.978	Chr10	1987776
LG 3-1	S1_26831220	16.049	Chr10	2217053
LG 3-1	S1_37070264	17.273	Chr10	351828
LG 3-1	S1_12884927	18.58	Chr10	1987650
LG 3-1	S1_1829763	21.337	Chr10	1021567
LG 3-1	S1_10969607	22.636	Chr10	1691340
LG 3-1	S1_23972558	22.781	Chr10	1980364
LG 3-1	S1_37815510	23.302	Chr10	305553
LG 3-1	S1_19451150	24.51	Chr10	1993611
LG 3-1	S1_23456808	24.74	Chr10	1851351
LG 3-1	S1_16032622	24.993	Chr10	893328
LG 3-1	S1_9950749	25.307	Chr10	1828603
LG 3-1	S1_25024647	25.433	Chr10	1016922
LG 3-1	S1_24043924	25.826	Chr10	1366543
LG 3-1	S1_25059726	25.861	Chr10	1993626
LG 3-1	S1_25170039	26.057	Chr10	1366543
LG 3-1	S1_32342915	26.527	Chr10	146925
LG 3-1	S1_12325511	26.774	Chr10	57037
LG 3-1	S1_21688454	27.27	Chr10	891758
LG 3-1	S1_26964828	27.607	Chr10	10694349
LG 3-1	S1_29716135	28.009	Chr10	891297
LG 3-1	S1_15150313	28.11	Chr10	1452857
LG 3-1	S1_31450244	28.218	Chr10	891290
LG 3-1	S1_19207729	28.81	Chr10	1730418
LG 3-1	S1_12932510	29.255	Chr10	1334848
LG 3-1	S1_8851930	29.684	Chr10	1857500
LG 3-1	S1_27199222	29.684	Chr10	1857500
LG 3-1	S1_6198741	31.769	Chr10	2216858
LG 3-1	S1_12559231	32.13	Chr10	1682832
LG 3-1	S1_32872731	32.13	Chr10	1682832
LG 3-1	S1_12094629	32.432	Chr10	1117220
LG 3-1	S1_26409143	33.334	Chr10	1117208
LG 3-1	S1_31791744	33.812	Chr10	1434692
LG 3-1	S1_32835020	35.646	Chr10	2216858
LG 3-1	S1_225814	38.558	Chr10	224337
LG 3-1	S1_5239423	39.536	Chr10	852286
LG 3-1	S1_19386838	39.666	Chr10	852286
LG 3-1	S1_36973022	40.715	Chr10	97371
LG 3-1	S1_12323607	41.379	Chr10	877309
LG 3-1	S1_35385306	42.503	Chr10	1036322
LG 3-1	S1_7746929	43.199	Chr10	1060431
LG 3-1	S1_8191208	43.669	Chr10	1435503
LG 3-1	S1_4114434	43.767	Chr10	1507583
LG 3-1	S1_2681351	44.681	Chr10	1828646
LG 3-1	S1_14051708	44.833	Chr10	2292645
LG 3-1	S1_39493656	45.188	Chr10	1879114
LG 3-1	S1_2405120	45.539	Chr10	1904660
LG 3-1	S1_10896938	46.297	Chr10	1589723
LG 3-1	S1_8865564	46.628	Chr10	1381505
LG 3-1	S1_20685947	47.11	Chr10	1507590
LG 3-1	S1_32310511	47.836	Chr10	1342876
LG 3-1	S1_19751219	48.637	Chr10	1589723
LG 3-1	S1_29722018	49.447	Chr10	144235
LG 3-1	S1_3724836	50.384	Chr10	1837329
LG 3-1	S1_19673249	50.916	Chr10	10694313
LG 3-1	S1_32208721	52.082	Chr10	2324257
LG 3-1	S1_15208259	53.142	Chr10	145088
LG 3-1	S1_21027050	54.524	Chr10	808431
LG 3-1	S1_18067116	55.063	Chr10	1341567
LG 3-1	S1_38206321	56.657	Chr10	808423
LG 3-1	S1_3883449	57.861	Chr10	224337
LG 3-1	S1_19604911	58.712	Chr10	972927
LG 3-1	S1_30980662	60.187	Chr10	877450
LG 3-1	S1_7072839	61.44	Chr10	91832
LG 3-1	S1_23392957	62.533	Chr10	2022858
LG 3-1	S1_23066845	64.427	Chr10	91813
LG 3-1	S1_25182954	67.161	Chr10	1924025
LG 4-1	S1_15169726	0	Chr10	1036263
LG 4-1	S1_4818351	4.434	Chr10	146305
LG 4-1	S1_25082362	14.222	Chr10	146324
LG 4-1	S1_30335947	14.316	Chr10	1348749
LG 4-1	S1_35889924	16.077	Chr10	718694
LG 4-1	S1_17677537	16.686	Chr10	702038
LG 4-1	S1_26579812	20.353	Chr10	285785
LG 4-1	S1_18151839	20.83	Chr10	642021
LG 4-1	S1_32715559	23.123	Chr10	622065
LG 4-1	S1_18272955	25.162	Chr10	285795
LG 4-1	S1_31349248	25.495	Chr10	493485
LG 4-1	S1_38228336	25.83	Chr10	643623
LG 4-1	S1_18930118	25.961	Chr10	1351641
LG 4-1	S1_23690252	26.347	Chr10	845510
LG 4-1	S1_8101564	26.851	Chr10	576496
LG 4-1	S1_26074942	27.096	Chr10	1351641
LG 4-1	S1_18688712	27.134	Chr10	576505
LG 4-1	S1_31463133	27.393	Chr10	611195
LG 4-1	S1_13574202	27.923	Chr10	316677
LG 4-1	S1_3735119	27.94	Chr10	295292
LG 4-1	S1_18217058	28.163	Chr10	316677
LG 4-1	S1_13258841	28.364	Chr10	1036263
LG 4-1	S1_7115113	28.507	Chr10	326073
LG 4-1	S1_24471639	28.507	Chr10	326073
LG 4-1	S1_7626230	28.915	Chr10	604676
LG 4-1	S1_38232517	29.18	Chr10	604676
LG 4-1	S1_28740310	29.296	Chr10	784601
LG 4-1	S1_33702620	31.339	Chr10	1587637
LG 4-1	S1_26107454	33.194	Chr10	1463627
LG 4-1	S1_1412232	36.472	Chr10	1463598
LG 4-1	S1_222814	44.191	Chr10	224342
LG 4-1	S1_22986814	45.349	Chr10	319809
LG 4-1	S1_31820748	45.857	Chr10	499689
LG 4-1	S1_16172355	46.375	Chr10	489957
LG 4-1	S1_9828158	46.791	Chr10	319798
LG 4-1	S1_23573129	46.968	Chr10	466792
LG 4-1	S1_6730436	47.237	Chr10	466792
LG 4-1	S1_32660038	47.806	Chr10	329378
LG 4-1	S1_7793553	48.738	Chr10	192047
LG 4-1	S1_38260011	49.186	Chr10	679419
LG 4-1	S1_27736918	50.329	Chr10	594991
LG 4-1	S1_12988616	51.64	Chr10	646424
LG 4-1	S1_3883549	51.98	Chr10	224342
LG 4-1	S1_26576134	54.183	Chr10	831937
LG 4-1	S1_3068905	54.997	Chr10	1435503
LG 4-1	S1_37989612	55.939	Chr10	605544
LG 4-1	S1_30614557	57.677	Chr10	1611860
LG 4-1	S1_4230817	58.758	Chr10	1608249
LG 4-1	S1_36592634	58.994	Chr10	1604905
LG 4-1	S1_32701021	60.32	Chr10	1093605
LG 4-1	S1_14039816	62.364	Chr10	723720
LG 4-1	S1_19749528	63.274	Chr10	1589744
LG 4-1	S1_11831523	64.721	Chr10	1691282
LG 4-1	S1_25679845	67.281	Chr10	1589744
LG 5-1	S1_301923	0.003	Chr10	7725410
LG 5-1	S1_5191963	16.705	Chr10	10650316
LG 5-1	S1_38966635	25.73	Chr10	6910960
LG 5-1	S1_16617112	28.36	Chr10	6910960
LG 5-1	S1_35394826	31.14	Chr10	7814729
LG 5-1	S1_19717120	32.674	Chr10	10065612
LG 5-1	S1_32287914	34.198	Chr10	6386916
LG 5-1	S1_35819033	36.286	Chr10	8458906
LG 5-1	S1_195405	37.236	Chr10	8330097
LG 5-1	S1_5366639	38.57	Chr10	7006825
LG 5-1	S1_35683236	39.416	Chr10	8458459
LG 5-1	S1_37004135	40.798	Chr10	7137213
LG 5-1	S1_10427915	41.008	Chr10	7137213
LG 5-1	S1_33131026	41.976	Chr10	7606643
LG 5-1	S1_36427451	42.551	Chr10	7120041
LG 5-1	S1_4083639	43.197	Chr10	5573765
LG 5-1	S1_37146107	43.197	Chr10	5573765
LG 5-1	S1_6498951	43.569	Chr10	6543522
LG 5-1	S1_12692530	44.196	Chr10	7540270
LG 5-1	S1_27349219	44.196	Chr10	7540270
LG 5-1	S1_12648707	44.196	Chr10	7540343
LG 5-1	S1_30785535	45.006	Chr10	7701132
LG 5-1	S1_32070813	45.411	Chr10	7993025
LG 5-1	S1_33662715	45.63	Chr10	7992981
LG 5-1	S1_8625108	45.783	Chr10	7992808
LG 5-1	S1_36454155	45.939	Chr10	7914742
LG 5-1	S1_12438416	45.939	Chr10	7914748
LG 5-1	S1_17910929	46.035	Chr10	7993086
LG 5-1	S1_2716245	46.199	Chr10	8330001
LG 5-1	S1_37165313	46.199	Chr10	8330001
LG 5-1	S1_14084934	46.363	Chr10	8386882
LG 5-1	S1_17447423	46.884	Chr10	8322632
LG 5-1	S1_31320441	47.187	Chr10	8082778
LG 5-1	S1_23476648	48.297	Chr10	8631673
LG 5-1	S1_2359240	48.297	Chr10	8631696
LG 5-1	S1_15115513	48.665	Chr10	8631823
LG 5-1	S1_6758548	49.252	Chr10	8433938
LG 5-1	S1_17651617	50.091	Chr10	8451537
LG 5-1	S1_10006708	50.787	Chr10	10230278
LG 5-1	S1_28009261	51.302	Chr10	10100785
LG 5-1	S1_34638519	52.352	Chr10	8433938
LG 5-1	S1_2071905	52.894	Chr10	8458380
LG 5-1	S1_12587846	53.593	Chr10	10167616
LG 5-1	S1_38333325	56.152	Chr10	10100767
LG 5-1	S1_32960348	57.093	Chr10	10853400
LG 5-1	S1_38153309	57.093	Chr10	10853400
LG 5-1	S1_20814124	58.016	Chr10	10192048
LG 5-1	S1_23039761	58.68	Chr10	6912190
LG 5-1	S1_12140253	59.083	Chr10	7780322
LG 5-1	S1_36521763	59.589	Chr10	10656690
LG 5-1	S1_19066221	59.743	Chr10	7814644
LG 5-1	S1_23101836	60.17	Chr10	9982102
LG 5-1	S1_26486939	60.599	Chr10	10192048
LG 5-1	S1_2130559	62.634	Chr10	10127637
LG 5-1	S1_18213224	63.92	Chr10	10867630
LG 5-1	S1_34773855	64.798	Chr10	10867630
LG 5-1	S1_38025932	66.415	Chr10	10677364
LG 5-1	S1_21423243	68.182	Chr10	7071912
LG 5-1	S1_25335954	71.408	Chr10	8610475
LG 5-1	S1_17579917	76.092	Chr10	10821031
LG 5-1	S1_29677511	79.804	Chr10	5997428
LG 5-1	S1_22993836	81.864	Chr10	7701136
LG 5-1	S1_33488222	83.646	Chr10	6781509
LG 5-1	S1_2278407	88.561	Chr10	10853258
LG 5-1	S1_28189109	89.029	Chr10	10774149
LG 5-1	S1_35476857	89.029	Chr10	10774149
LG 5-1	S1_27211127	89.399	Chr10	7863183
LG 5-1	S1_2655434	95.593	Chr10	10076711
LG 5-1	S1_12029645	97.638	Chr10	7864501
LG 6-1	S1_24368053	0.002	Chr10	7958896
LG 6-1	S1_7028615	8.099	Chr10	10860324
LG 6-1	S1_23739442	9.001	Chr10	7958926
LG 6-1	S1_17213228	13.588	Chr10	10288052
LG 6-1	S1_3640318	16.04	Chr10	10510891
LG 6-1	S1_22298963	17.223	Chr10	2482260
LG 6-1	S1_24344956	17.812	Chr10	10419534
LG 6-1	S1_15598250	19.202	Chr10	8536821
LG 6-1	S1_38283813	19.886	Chr10	8536912
LG 6-1	S1_37603717	20.545	Chr10	10419548
LG 6-1	S1_2409609	21.573	Chr10	8537041
LG 6-1	S1_6139016	21.94	Chr10	9046882
LG 6-1	S1_8614924	22.199	Chr10	8537010
LG 6-1	S1_36792312	22.471	Chr10	10511649
LG 6-1	S1_35941332	23.075	Chr10	8639881
LG 6-1	S1_3967945	23.613	Chr10	5911145
LG 6-1	S1_34120659	24.227	Chr10	10301720
LG 6-1	S1_13222518	24.514	Chr10	8639881
LG 6-1	S1_8726847	25.057	Chr10	10415131
LG 6-1	S1_26837411	25.357	Chr10	10464077
LG 6-1	S1_32973932	25.523	Chr10	10835528
LG 6-1	S1_14641542	25.819	Chr10	10774006
LG 6-1	S1_6610341	26.149	Chr10	10464077
LG 6-1	S1_4742528	32.939	Chr10	7136480
LG 6-1	S1_985739	34.654	Chr10	7951195
LG 6-1	S1_22268042	35.202	Chr10	9305470
LG 6-1	S1_30810949	36.21	Chr10	7814605
LG 6-1	S1_11133108	37.151	Chr10	6781441
LG 6-1	S1_35914209	37.775	Chr10	3320382
LG 6-1	S1_35683148	38.6	Chr10	8458459
LG 6-1	S1_12548259	39.514	Chr10	8721991
LG 6-1	S1_4164318	39.866	Chr10	6247465
LG 6-1	S1_35730859	40.457	Chr10	5135117
LG 6-1	S1_8551232	41.144	Chr10	6716161
LG 6-1	S1_4495510	41.64	Chr10	10276047
LG 6-1	S1_167639	42.098	Chr10	6987718
LG 6-1	S1_34060240	42.566	Chr10	8992953
LG 6-1	S1_25497432	43.557	Chr10	8992617
LG 6-1	S1_4212112	44.256	Chr10	6543569
LG 6-1	S1_20775643	44.833	Chr10	4303236
LG 6-1	S1_37755823	44.948	Chr10	3132973
LG 6-1	S1_16108729	45.15	Chr10	4303236
LG 6-1	S1_8285222	45.591	Chr10	6200805
LG 6-1	S1_31608454	45.959	Chr10	4690651
LG 6-1	S1_19469039	46.729	Chr10	7053430
LG 6-1	S1_14077014	47.315	Chr10	8386882
LG 6-1	S1_7736221	47.667	Chr10	8461750
LG 6-1	S1_3020508	48.26	Chr10	8800654
LG 6-1	S1_15772341	48.919	Chr10	7960876
LG 6-1	S1_4100209	49.238	Chr10	4305721
LG 6-1	S1_37025446	49.366	Chr10	4305721
LG 6-1	S1_23823617	49.976	Chr10	8750861
LG 6-1	S1_4496811	50.233	Chr10	8652968
LG 6-1	S1_24914447	50.233	Chr10	8652968
LG 6-1	S1_11726724	50.259	Chr10	8686651
LG 6-1	S1_33302359	50.308	Chr10	8686657
LG 6-1	S1_29596346	50.531	Chr10	8750860
LG 6-1	S1_5942005	50.693	Chr10	8835767
LG 6-1	S1_18201661	50.693	Chr10	8835767
LG 6-1	S1_21255937	51.261	Chr10	5148976
LG 6-1	S1_17797706	51.622	Chr10	9095394
LG 6-1	S1_1550335	52.05	Chr10	7918799
LG 6-1	S1_15925345	52.272	Chr10	9281369
LG 6-1	S1_22931228	52.485	Chr10	9695526
LG 6-1	S1_12634809	52.559	Chr10	9169355
LG 6-1	S1_18497945	52.559	Chr10	9169355
LG 6-1	S1_9045243	52.781	Chr10	9572786
LG 6-1	S1_27777329	53.293	Chr10	9586534
LG 6-1	S1_9107631	53.646	Chr10	10510260
LG 6-1	S1_29691437	54.059	Chr10	10694197
LG 6-1	S1_8847134	54.441	Chr10	10694386
LG 6-1	S1_19697413	54.706	Chr10	10694197
LG 6-1	S1_7460241	54.788	Chr10	10425161
LG 6-1	S1_37318619	54.906	Chr10	10425161
LG 6-1	S1_35309624	55.142	Chr10	10322654
LG 6-1	S1_5132223	55.848	Chr10	10790832
LG 6-1	S1_8103649	56.085	Chr10	10790848
LG 6-1	S1_17775034	56.91	Chr10	9014327
LG 6-1	S1_32073142	57.13	Chr10	9169958
LG 6-1	S1_38105415	57.13	Chr10	9169958
LG 6-1	S1_31606043	57.376	Chr10	9215326
LG 6-1	S1_33637922	57.445	Chr10	9215326
LG 6-1	S1_23380725	57.798	Chr10	3334268
LG 6-1	S1_10120317	57.96	Chr10	9587142
LG 6-1	S1_29330018	58.282	Chr10	10615857
LG 6-1	S1_32240006	58.62	Chr10	10464035
LG 6-1	S1_12272558	58.765	Chr10	10615873
LG 6-1	S1_13551521	58.939	Chr10	10795390
LG 6-1	S1_15234826	59.302	Chr10	10510940
LG 6-1	S1_19323408	59.47	Chr10	10511636
LG 6-1	S1_11461608	59.966	Chr10	10447203
LG 6-1	S1_2469040	60.152	Chr10	10943639
LG 6-1	S1_17013752	60.512	Chr10	10698411
LG 6-1	S1_8465309	60.915	Chr10	10698411
LG 6-1	S1_19702941	61.203	Chr10	7951180
LG 6-1	S1_33440058	61.478	Chr10	9689758
LG 6-1	S1_38482420	61.858	Chr10	7960876
LG 6-1	S1_32588448	62.3	Chr10	10918262
LG 6-1	S1_6546158	63.035	Chr10	10879553
LG 6-1	S1_39090926	63.721	Chr10	9587142
LG 6-1	S1_8331950	64.523	Chr10	10465924
LG 6-1	S1_20299712	64.961	Chr10	10288149
LG 6-1	S1_34554124	65.888	Chr10	9590360
LG 6-1	S1_10752431	66.172	Chr10	10988593
LG 6-1	S1_31307924	66.617	Chr10	10409133
LG 6-1	S1_34871156	67.457	Chr10	10049088
LG 6-1	S1_26882506	68.103	Chr10	9657919
LG 6-1	S1_419234	68.385	Chr10	9175248
LG 6-1	S1_21317141	68.929	Chr10	9590360
LG 6-1	S1_23526537	69.456	Chr10	10273108
LG 6-1	S1_35336924	69.752	Chr10	9175385
LG 6-1	S1_235505	70.25	Chr10	10136420
LG 6-1	S1_17292534	71.013	Chr10	10136472
LG 6-1	S1_24338627	71.712	Chr10	9346069
LG 6-1	S1_33208261	72.211	Chr10	10697563
LG 6-1	S1_4891739	72.996	Chr10	9520219
LG 6-1	S1_31684955	73.638	Chr10	10097506
LG 6-1	S1_30569726	74.16	Chr10	8402874
LG 6-1	S1_15171256	74.471	Chr10	10730945
LG 6-1	S1_37263821	76.587	Chr10	10409475
LG 6-1	S1_7215058	78.346	Chr10	10473550
LG 6-1	S1_24229454	80.352	Chr10	10727807
LG 6-1	S1_14176744	90.556	Chr10	10895527
