# Supplementary material for: Sequence-based genetic mapping of Cynodon dactylon Pers. reveals new insights into genome evolution in Poaceae
Source: Commun Biol. 2020 Jul 9;3:358. doi: 10.1038/s42003-020-1086-y (PMC7347563; doi:10.1038/s42003-020-1086-y)
Supplement: Supplementary file 6 — Supplementary Data 3 [file 42003_2020_1086_MOESM6_ESM.xlsx]

## Sheet: Sheet1
Suppl. Table 3. Input file for MapChart for segregation distorted markers
on linkage groups (LGs) 1 to 18, 3-1, 4-1 5-1 and 6-1.
Group 1
S1_14532625	0	o
S1_869936	17.68	o
S1_14293760	18.81	o
S1_38377339	19.25	o
S1_32709915	20.24	o
S1_31767350	20.27	o
S1_31463353	20.38	o
S1_21717245	21.03	o
S1_38334930	21.1	o
S1_15333959	21.57	o
S1_13983618	21.94	o
S1_13595234	22.02	o
S1_36919639	22.19	o
S1_4122829	23.11	o
S1_37270210	23.48	o
S1_38028118	23.78	o
S1_21580551	24.37	o
S1_15590234	24.49	o
S1_19715417	25.29	o
S1_1763216	26.49	o
S1_7850921	26.65	o
S1_8215312	26.83	o
S1_13195030	26.91	o
S1_24257539	28.19	o
S1_23710305	28.38	o
S1_17017864	28.81	o
S1_9311025	29.33	o
S1_9097140	30.42	o
S1_20588310	30.65	o
S1_17156648	31.67	o
S1_11144561	31.83	o
S1_26123512	32.18	o
S1_8602046	32.24	o
S1_20129355	32.49	o
S1_18995153	32.56	o
S1_32806352	32.99	o
S1_13191044	33.11	o
S1_5415149	33.27	o
S1_17229409	33.54	o
S1_36572244	33.98	o
S1_24632833	34.08	o
S1_17117127	34.2	o
S1_25572641	34.27	o
S1_12846749	34.43	o
S1_6898937	34.47	o
S1_26750154	34.95	o
S1_26993315	34.98	o
S1_29491607	35.4	o
S1_5199207	35.66	o
S1_3037010	36.02	o
S1_4024530	36.02	o
S1_4169216	36.35	o
S1_5228243	36.79	o
S1_15807540	37.43	o
S1_6194839	38.65	o
S1_29668147	39.2	o
S1_33501413	40.2	o
S1_34638222	40.82	o
S1_31642915	41.08	o
S1_11964143	41.44	o
S1_2184730	41.88	o
S1_36249137	42.42	o
S1_25117306	43.17	o
S1_4192811	44.5	o
S1_28336010	44.89	o
S1_791529	46.02	o
S1_746428	46.69	o
S1_32081454	48.53	o
S1_17792735	50.26	o
S1_18346727	50.45	o
S1_11502638	51.75	o
S1_37667113	52.43	o
S1_28974610	56.76	o
S1_8840764	58.94	o
S1_29679711	61.33	o
S1_18639218	63.51	o
S1_4142331	64.92	o
S1_23466518	67.03	o
S1_13349122	67.94	o
S1_1099933	69.5	o
S1_682641	70.53	o
S1_30803334	71.07	o
S1_12559563	72.64	o
S1_27284220	73.24	o
S1_25907708	73.33	o
S1_9933461	74.9	o
S1_28340407	75.2	o
S1_16823847	75.5	o
S1_28759828	75.86	o
S1_13513863	76.76	o
S1_37726350	76.9	o
S1_37001443	77.04	o
S1_4170330	77.66	o
S1_29006432	78.21	o
S1_541427	78.57	o
S1_33483118	78.8	o
S1_22298025	78.99	o
S1_14718728	79.47	o
S1_23266512	80.04	o
S1_9443905	81.1	o
S1_9196140	82.08	o
S1_38945753	82.46	o
S1_35911738	82.48	o
S1_8498058	83.38	o
S1_1951230	83.85	o
S1_19912140	84.14	o
S1_12946852	84.24	o
S1_8174849	84.97	o
S1_12783428	85.42	o
S1_26751828	86.25	o
S1_7828728	87.23	o
S1_14090015	87.8	o
S1_23091505	88.12	o
S1_15985112	88.64	o
S1_28860156	88.84	o
S1_218023	89.1	o
S1_7434137	89.24	o
S1_37614013	89.94	o
S1_38644537	90.57	o
S1_607445	91.1	o
S1_346220	91.8	o
S1_12068436	92.91	o
S1_6947548	93.61	o
S1_13395431	94.18	o
S1_34910514	94.75	o
S1_15672320	98.01	o
S1_36098017	99.35	o
S1_11045508	100.16	o
S1_14614853	102.84	o
Group 2
S1_9676355	0	o
S1_37599319	0.54	o
S1_7984144	3.29	o
S1_9627348	7.49	o
S1_5625216	19.15	o
S1_9758418	23.22	o
S1_26875013	23.55	o
S1_2678656	23.84	o
S1_33351955	24.01	o
S1_36588761	24.21	o
S1_32418132	24.31	o
S1_8806453	24.52	o
S1_30275717	24.85	o
S1_26525511	25.21	o
S1_13457722	25.38	o
S1_13935846	25.74	o
S1_17994730	25.83	o
S1_23865557	26.02	o
S1_38986852	26.28	o
S1_13239640	26.6	o
S1_19177735	27.02	o
S1_26126640	27.11	o
S1_9643441	27.39	o
S1_38970910	27.56	o
S1_32837757	27.9	o
S1_25288117	28.3	o
S1_9596141	28.44	o
S1_30641005	28.73	o
S1_3718455	29.27	o
S1_23084942	31.02	o
S1_15085216	31.33	o
S1_17190006	31.45	o
S1_32034553	31.64	o
S1_14489912	32.04	o
S1_17717224	43.37	o
S1_34912235	46.07	o
S1_7429507	49.32	o
S1_14861716	49.82	o
S1_6787756	50.11	o
S1_4438027	50.41	o
S1_7567543	50.62	o
S1_33670251	51.32	o
S1_38375937	51.5	o
S1_2913814	52.63	o
S1_15395814	53.76	o
S1_5019543	54.47	o
S1_8707151	54.81	o
S1_19184931	72.06	o
S1_36853611	72.43	o
S1_10664119	76.69	o
S1_17825002	77.1	o
S1_33820943	77.34	o
S1_10839715	77.63	o
S1_39247452	78.02	o
S1_27121747	78.29	o
S1_10845807	78.42	o
S1_30223714	78.51	o
S1_36906941	78.99	o
S1_13865837	79.92	o
S1_9940340	80.5	o
S1_27346236	80.7	o
S1_12723822	80.82	o
S1_13282232	80.99	o
S1_12683061	81.05	o
S1_36068337	81.25	o
S1_10958142	81.47	o
S1_32759940	81.74	o
S1_2807864	81.84	o
S1_32025636	82.18	o
S1_33388725	82.47	o
S1_39561947	82.64	o
S1_4636233	83.05	o
S1_1724619	83.35	o
S1_12067118	83.6	o
S1_23511209	83.83	o
S1_32948811	84.09	o
S1_15660515	84.34	o
S1_37872723	84.82	o
S1_6870002	84.96	o
S1_25273721	85.23	o
S1_36244806	85.72	o
S1_16542855	86.49	o
S1_7466407	86.72	o
S1_12990827	87.05	o
S1_36814017	88.74	o
S1_14986822	104.11	o
S1_11871845	105.9	o
S1_30838551	107.75	o
S1_24485305	109.49	o
S1_39526917	110.2	o
S1_14644207	110.5	o
S1_10645729	111.25	o
S1_26700254	111.53	o
S1_22771139	112.51	o
S1_13937263	113.92	o
S1_26602708	114.66	o
S1_11608542	120.01	o
Group 7
S1_15927354	0	o
S1_17717563	26.98	o
S1_13533043	27.79	o
S1_36786632	28.21	o
S1_2940057	28.28	o
S1_7729629	28.4	o
S1_28043814	29.25	o
S1_23755141	29.38	o
S1_11736439	29.63	o
S1_34981606	30.3	o
S1_11812224	30.31	o
S1_14916931	30.62	o
S1_12543951	31.02	o
S1_20171946	31.17	o
S1_38928736	31.3	o
S1_28027344	31.43	o
S1_26485138	31.84	o
S1_11204422	32.02	o
S1_12908307	32.08	o
S1_31447851	32.24	o
S1_35741309	32.38	o
S1_17370539	32.46	o
S1_32679426	32.58	o
S1_36205634	32.78	o
S1_26957207	32.91	o
S1_32379239	33.1	o
S1_1018421	33.45	o
S1_28357436	33.51	o
S1_825906	34.26	o
S1_5503010	34.3	o
S1_36367611	34.49	o
S1_15571634	34.54	o
S1_27967207	34.99	o
S1_79118	35.12	o
S1_22923549	35.18	o
S1_18503530	35.33	o
S1_964835	35.39	o
S1_15605912	35.83	o
S1_6946564	36.48	o
S1_11487155	36.84	o
S1_37145539	37.2	o
S1_33535106	37.28	o
S1_27033606	37.43	o
S1_12647663	38.18	o
S1_36063233	38.49	o
S1_827426	39.01	o
S1_10755962	39.36	o
S1_15657947	39.74	o
S1_1803307	40.08	o
S1_39408413	40.39	o
S1_24012242	40.85	o
S1_15250244	41.58	o
S1_16719708	41.94	o
S1_12612525	42.35	o
S1_913053	42.55	o
S1_36002125	42.7	o
S1_11407825	42.78	o
S1_17950228	43.2	o
S1_22514957	43.77	o
S1_8463525	44.06	o
S1_10213746	44.46	o
S1_32556042	44.73	o
S1_29280621	48.44	o
S1_2172741	48.73	o
S1_14891737	49.04	o
S1_33548841	49.29	o
S1_29728913	49.68	o
S1_2588826	51.07	o
S1_10152026	51.18	o
S1_33561739	51.35	o
S1_32607318	51.42	o
S1_33178930	51.54	o
S1_7990855	51.67	o
S1_8002626	52.35	o
S1_19793560	53.22	o
S1_16366107	53.45	o
S1_9955705	53.58	o
S1_10360408	53.76	o
S1_11236816	53.8	o
S1_37781143	53.93	o
S1_14113512	54.11	o
S1_767939	54.3	o
S1_22984915	55.68	o
S1_5639444	55.72	o
S1_6386518	55.76	o
S1_27459133	55.86	o
S1_24463144	55.97	o
S1_17780734	57.24	o
S1_30504438	57.47	o
S1_38635540	57.75	o
S1_1489017	58.71	o
S1_14402615	58.82	o
S1_36539912	58.87	o
S1_31933119	59.21	o
S1_32013009	62.69	o
S1_4122619	68.58	o
S1_23104218	71.85	o
S1_12573245	76.83	o
S1_26688534	79.88	o
S1_38910109	80.15	o
S1_35703515	80.45	o
S1_21177336	80.49	o
S1_34589948	80.93	o
S1_26024160	81.28	o
S1_16500418	81.57	o
S1_35721446	81.82	o
S1_26973106	82.14	o
S1_11101542	82.2	o
S1_10916550	82.36	o
S1_9670440	82.54	o
S1_27957148	82.78	o
S1_8401518	83.02	o
S1_25400606	83.27	o
S1_33247931	83.46	o
S1_493938	83.69	o
S1_13043312	83.96	o
S1_23086933	84.13	o
S1_34276113	84.48	o
S1_38069743	84.59	o
S1_39540927	84.8	o
S1_34125549	85.05	o
S1_25702619	85.24	o
S1_7695334	85.36	o
S1_34200051	85.53	o
S1_31595346	85.64	o
S1_1993342	85.76	o
S1_12012944	86.06	o
S1_31556712	86.17	o
S1_30987120	86.36	o
S1_3347653	86.55	o
S1_32928924	86.66	o
S1_6847849	86.88	o
S1_28759353	87.28	o
S1_7585545	87.49	o
S1_18013818	87.73	o
S1_14980824	88.18	o
S1_33363148	88.44	o
S1_10199950	89.02	o
S1_27059933	89.2	o
S1_17345537	89.54	o
S1_18695551	89.88	o
S1_37388541	90.58	o
S1_8921354	91.2	o
S1_2942223	91.57	o
S1_2576940	92.47	o
S1_1463617	93.11	o
S1_22105444	93.77	o
CDAAC6-2611/2612	99.46	o
Group 8
S1_35424750	0	o
S1_30763745	2.09	o
S1_501218	2.86	o
S1_4639009	16.2	o
S1_22735224	17.35	o
S1_14289935	19.33	o
S1_37134442	20.08	o
S1_34630149	21.2	o
S1_23952818	22.02	o
S1_33121859	23.06	o
S1_3655516	24.06	o
S1_31863952	24.36	o
S1_37067637	25.43	o
S1_28171333	25.84	o
S1_37507415	26.36	o
S1_30637653	26.98	o
S1_19180138	28.33	o
S1_9675405	29.17	o
S1_5169919	31.18	o
S1_2644742	32.2	o
S1_30165753	39.81	o
S1_37158419	41.62	o
S1_14957317	42.4	o
S1_12137730	43.4	o
S1_5220130	44.39	o
S1_31935921	45.48	o
S1_3093034	46.63	o
S1_19044302	46.93	o
S1_8426534	47.5	o
S1_16726859	48.06	o
S1_14243335	48.6	o
CDCA1-11/12	49.21	o
S1_33302724	50.04	o
S1_3771025	50.7	o
S1_505239	51.6	o
S1_29246657	52.65	o
S1_3207427	76.06	o
Group 9
S1_14358816	0	o
S1_34255119	2.77	o
S1_19418422	25.12	o
S1_22524757	26.22	o
S1_27010028	27.09	o
S1_21983334	27.39	o
S1_22998406	28.33	o
S1_1506263	28.97	o
S1_6041829	29.22	o
S1_22409347	29.35	o
S1_28107655	29.53	o
S1_5864236	29.69	o
S1_29207736	29.93	o
S1_11474343	30.11	o
S1_38955122	30.27	o
S1_7988605	30.62	o
S1_17160129	30.75	o
S1_27746741	30.94	o
S1_24827250	31.19	o
S1_20995710	31.25	o
S1_16421506	31.41	o
S1_37708644	31.66	o
S1_36758646	31.81	o
S1_17846514	32.03	o
S1_28077361	32.19	o
S1_27824421	32.37	o
S1_8022217	32.61	o
S1_16255152	32.87	o
S1_21707224	40.78	o
S1_7591746	41.19	o
S1_22149839	41.31	o
S1_30808434	41.67	o
S1_6516824	41.86	o
S1_4437708	42.24	o
S1_23132759	42.4	o
S1_3838160	42.58	o
S1_32701247	42.99	o
S1_8091048	43.18	o
S1_37659808	43.36	o
S1_28772527	44.02	o
S1_23663427	44.31	o
S1_2671159	44.56	o
S1_27984121	44.73	o
S1_37198048	45.04	o
S1_26310612	45.8	o
S1_15909509	46.11	o
S1_33404059	46.26	o
S1_6101825	46.27	o
S1_1892621	46.7	o
S1_28381929	46.99	o
S1_13727722	47.13	o
S1_31997147	47.58	o
S1_19030538	48.78	o
S1_21121422	74.54	o
S1_1802221	74.63	o
S1_10225229	77.21	o
S1_20526825	78.57	o
S1_24427307	78.6	o
S1_14459961	84.19	o
S1_19366730	85.22	o
S1_14823426	85.43	o
S1_32200314	87.3	o
S1_31668437	91.52	o
CDCA7-703/704	101.26	o
Group 10
S1_861309	0	o
S1_14834507	3.68	o
S1_12279355	3.88	o
S1_34041726	4.76	o
S1_30787821	6.23	o
S1_17649022	6.87	o
S1_16998827	7.7	o
S1_18118219	8.55	o
S1_24993141	9.91	o
S1_26596118	10.47	o
S1_21001528	11	o
S1_28416711	11.84	o
S1_38397935	12.1	o
S1_34250126	12.45	o
S1_9661706	12.65	o
S1_23143422	13.05	o
S1_12529549	13.06	o
S1_32664149	13.22	o
S1_2335428	13.92	o
S1_5518336	15.11	o
S1_9189835	15.66	o
S1_6554715	17.3	o
S1_24552440	17.31	o
S1_31862307	37.41	o
S1_35731917	38.51	o
S1_30214827	38.72	o
S1_1219841	40.46	o
S1_32115042	40.78	o
S1_14726514	43.68	o
S1_26751648	44.8	o
S1_14951957	45.15	o
S1_37727112	45.86	o
S1_9092926	45.95	o
S1_6039240	46.18	o
S1_26047362	46.37	o
S1_12836725	46.54	o
S1_6377052	46.94	o
S1_27928242	47.1	o
S1_15720521	47.43	o
S1_37610116	47.75	o
S1_1810921	48.02	o
S1_35071527	48.42	o
S1_13191163	48.75	o
S1_19713507	49.06	o
S1_37238034	49.43	o
S1_38657535	49.51	o
S1_22053354	49.9	o
S1_21184045	50.06	o
S1_10128447	50.2	o
S1_21931230	50.4	o
S1_32936261	50.44	o
S1_1811239	50.98	o
S1_37516512	51.2	o
S1_15594146	51.25	o
S1_23665061	51.29	o
S1_32333637	51.42	o
S1_5640419	51.52	o
S1_12838923	52.06	o
S1_12915908	52.34	o
S1_29513518	52.88	o
S1_12255305	52.94	o
S1_32325807	53.31	o
S1_16363225	53.7	o
S1_11977407	53.88	o
S1_32204140	54.72	o
S1_9686012	57.76	o
S1_27549223	63.09	o
CDCA5-471/472	68.67	o
Group 11
S1_3726044	0	o
S1_16442224	4.76	o
S1_30420024	5.77	o
S1_20015454	7.36	o
S1_31795624	7.89	o
S1_24348125	8.17	o
S1_26157511	8.72	o
S1_32884426	9.76	o
S1_25606040	10.44	o
S1_36354720	11.2	o
S1_25520605	11.5	o
S1_23577109	11.95	o
S1_13269712	11.96	o
S1_18966551	12.24	o
S1_35129048	12.67	o
S1_26855037	12.8	o
S1_28318838	13.16	o
S1_15167160	13.45	o
S1_12592410	13.61	o
S1_36741930	14.02	o
S1_5843557	14.05	o
S1_8383605	14.52	o
S1_13046425	15.05	o
S1_4273345	15.55	o
S1_14949310	15.66	o
S1_3298733	16.26	o
S1_19180239	16.38	o
S1_3814218	16.62	o
S1_34973106	16.78	o
S1_20689006	17.01	o
S1_4674314	17.47	o
S1_2620935	17.54	o
S1_2868552	17.74	o
S1_21789607	18.33	o
S1_26070048	18.51	o
S1_21829710	18.6	o
S1_18023608	18.7	o
S1_35440827	19.25	o
S1_2477346	19.68	o
S1_27284426	20.36	o
S1_37024918	20.61	o
S1_37197108	21.23	o
S1_27679523	21.57	o
S1_7260638	21.98	o
S1_26165456	22.31	o
S1_28994328	22.52	o
S1_27094416	22.73	o
S1_32107161	23.08	o
S1_17860758	23.53	o
S1_33104827	24.26	o
S1_14307822	24.96	o
S1_15194238	26.39	o
S1_28061419	28.72	o
S1_20030838	28.95	o
S1_17566513	32.27	o
S1_35911629	47.4	o
S1_4290424	50.18	o
S1_16112055	55.16	o
S1_12844907	58.24	o
S1_19458221	58.42	o
S1_19536015	60.52	o
S1_18073728	60.69	o
S1_20368627	62.34	o
S1_33171739	63.92	o
S1_35940540	63.98	o
S1_11661327	65.54	o
S1_8486326	69.32	o
S1_19293630	70.28	o
S1_15725709	72.5	o
S1_12792346	72.71	o
S1_23065936	73.35	o
S1_26967306	73.76	o
S1_11076342	74.26	o
S1_15599335	74.93	o
S1_30690940	75.51	o
S1_26738542	75.83	o
S1_10938342	76.45	o
S1_37219934	76.81	o
S1_3474626	77.68	o
S1_1862715	77.75	o
S1_17131046	78.13	o
S1_39391510	78.61	o
S1_10225916	78.75	o
S1_17792658	79.32	o
S1_22484014	79.59	o
S1_2311455	79.79	o
S1_4728851	80.27	o
S1_13396751	80.39	o
S1_32762434	80.69	o
S1_2200249	80.89	o
S1_15430709	80.94	o
S1_36401622	81.38	o
S1_29656123	81.48	o
S1_17803528	81.58	o
S1_5321039	82.37	o
S1_37257925	82.76	o
S1_23853853	83.25	o
S1_11004837	83.55	o
S1_4721742	84.01	o
S1_6688916	84.36	o
S1_3763508	84.51	o
S1_33047656	84.92	o
S1_16154636	85.21	o
S1_15547661	85.87	o
S1_26022429	86.3	o
S1_14680523	86.49	o
S1_15131619	86.49	o
S1_22769644	86.94	o
S1_35964652	86.98	o
S1_14751937	88.25	o
S1_6674519	88.6	o
S1_16855121	89.68	o
S1_22362760	90.52	o
S1_5038031	91.13	o
S1_26855810	91.36	o
Group 12
S1_2643722	0	o
S1_13156935	0.48	o
S1_8791627	1.6	o
S1_25561939	2.68	o
S1_4670047	4.45	o
S1_38188863	6.03	o
S1_15026344	7.03	o
S1_36908840	7.85	o
S1_31806009	8.82	o
S1_13249934	10.41	o
S1_26649249	10.85	o
S1_23396418	11.81	o
S1_8319628	13.53	o
S1_15524337	13.99	o
S1_37209008	14.71	o
S1_32197518	19.64	o
S1_18108215	21.31	o
S1_25079832	21.47	o
S1_23096805	22.53	o
S1_9131010	23.34	o
S1_15584934	24.16	o
S1_37318307	27.27	o
S1_15218353	29.29	o
S1_4586514	29.39	o
S1_18341231	41.76	o
S1_27323311	41.76	o
S1_22835813	42.12	o
S1_35003922	42.51	o
S1_17666718	43.68	o
S1_9095111	44.49	o
S1_28524412	44.61	o
S1_33120229	45.18	o
S1_19266502	45.66	o
S1_37583125	46.05	o
S1_13624906	46.43	o
S1_38175436	46.85	o
S1_15732931	47.52	o
S1_18914237	48.21	o
S1_13683407	48.65	o
S1_35544460	49.15	o
S1_17803239	49.55	o
S1_13239531	50.19	o
S1_36908238	50.52	o
S1_4460817	50.83	o
S1_24258513	51.08	o
S1_34100315	51.94	o
S1_6514411	52.37	o
S1_7046434	52.47	o
S1_29018664	52.58	o
S1_19531431	52.96	o
S1_9735745	53.5	o
S1_12809563	54.05	o
S1_18720607	54.37	o
S1_36695006	54.77	o
S1_30192632	55.46	o
S1_14087119	55.99	o
S1_26737956	56.2	o
S1_27762215	56.45	o
S1_17185106	57.89	o
S1_8986432	58.15	o
S1_19773155	58.38	o
S1_16454837	58.5	o
S1_1094234	58.62	o
S1_10128240	58.7	o
S1_25766311	58.84	o
S1_1527216	58.89	o
S1_27423812	58.96	o
S1_32395321	59.39	o
S1_1261842	59.59	o
S1_29170915	59.71	o
S1_38300925	59.8	o
S1_15954934	60.09	o
S1_21587216	60.41	o
S1_33211926	60.42	o
S1_15787450	60.52	o
S1_39235927	60.65	o
S1_14790458	60.8	o
S1_7902506	60.87	o
S1_32989712	61.16	o
S1_2178659	61.18	o
S1_26182930	61.52	o
S1_39071538	61.55	o
S1_16006628	61.87	o
S1_2224441	61.99	o
S1_24214124	62.09	o
S1_32088315	62.16	o
S1_34999541	62.51	o
S1_25636126	62.62	o
S1_2489257	62.81	o
S1_23159116	62.95	o
S1_9743244	63.16	o
S1_3551519	63.44	o
S1_6879631	63.79	o
S1_37632934	63.9	o
S1_31789349	64.04	o
S1_23370912	64.1	o
S1_27024822	64.23	o
S1_33488421	64.25	o
S1_37996415	64.47	o
S1_13546509	64.79	o
S1_16493209	64.8	o
S1_22060841	65.05	o
S1_6666332	65.34	o
S1_35700213	65.7	o
S1_37920218	65.73	o
S1_19846250	65.98	o
S1_37416946	66.4	o
S1_18849551	66.65	o
S1_20212633	66.95	o
S1_31834110	67.37	o
S1_16494545	67.67	o
S1_19242951	67.71	o
S1_39233434	68.29	o
S1_24625505	68.38	o
S1_21411716	69.06	o
S1_15183721	70.72	o
S1_39194626	73.4	o
S1_35983207	78.22	o
S1_26642960	79.32	o
Group 13
CDCA5-431/432	0	o
S1_4292129	18.99	o
S1_32015424	20.63	o
S1_18953714	24.45	o
S1_33844837	25.39	o
S1_1236955	26.33	o
S1_16557020	27.34	o
S1_35861206	28.16	o
S1_39214141	28.6	o
S1_37671561	29.93	o
S1_11472919	31.79	o
S1_11376206	33.01	o
S1_31643935	33.6	o
S1_19828555	34.85	o
S1_12718939	35.42	o
S1_2011613	35.94	o
S1_812247	36.28	o
S1_9396730	36.74	o
S1_2703819	37.29	o
S1_34358039	38.1	o
S1_22279236	39.02	o
S1_34273825	39.76	o
S1_29117560	41.55	o
S1_32438233	43.37	o
S1_8745237	45.46	o
S1_1778225	46.1	o
S1_7426606	46.86	o
S1_30652106	47.44	o
S1_22387840	47.68	o
S1_15099337	48.53	o
S1_35657452	49.76	o
S1_33785627	50.66	o
S1_35248014	51.22	o
S1_20140832	51.76	o
S1_13443961	52.39	o
S1_31272114	53.83	o
S1_2773339	54.25	o
S1_29398819	56.92	o
S1_33190235	57.5	o
S1_33704015	58	o
S1_7042524	58.66	o
S1_37710119	59.94	o
S1_18019724	60.69	o
S1_19691728	62.45	o
S1_26544234	65.53	o
S1_3586141	72.4	o
S1_32746139	73.54	o
S1_33545930	74.8	o
S1_29098317	75.6	o
S1_23163738	77.1	o
S1_9806031	78.43	o
S1_38915552	79.19	o
S1_31043829	80.95	o
S1_28307127	82.14	o
S1_1374128	83.3	o
S1_15119748	84.36	o
S1_14368518	86.33	o
S1_36512406	87.89	o
S1_36361758	88.71	o
S1_33380926	89.64	o
S1_26825506	90.57	o
S1_4365640	91.68	o
S1_18011342	92.92	o
S1_31573725	94.77	o
S1_26850836	95.98	o
S1_13216245	98.06	o
S1_6536723	103.36	o
Group 14
S1_33529356	0	o
S1_25656606	28.57	o
S1_37098335	30.1	o
S1_29437540	31.91	o
S1_37695328	32.69	o
S1_7217922	34.71	o
S1_35369830	35.45	o
S1_18967260	36.64	o
S1_21243910	37.72	o
S1_9173128	38.98	o
S1_10404239	40.14	o
S1_37600917	45.42	o
S1_5279635	48.33	o
S1_11164627	48.5	o
S1_22373313	49.11	o
S1_31869112	49.35	o
S1_20029335	53.3	o
S1_28764016	53.87	o
S1_39162131	58.13	o
S1_22776023	61.14	o
S1_7577531	64.52	o
S1_39463232	65.05	o
S1_30106147	65.84	o
S1_9079152	69.62	o
S1_28549545	70.12	o
S1_9253813	70.15	o
S1_9108429	73.96	o
S1_28097911	84.15	o
S1_38073228	89.97	o
S1_10585443	91.25	o
S1_22664731	91.32	o
S1_16112520	91.42	o
S1_6628062	91.62	o
S1_2613760	92.05	o
S1_7341705	92.55	o
S1_15549825	92.99	o
S1_12596850	93.4	o
S1_5437849	93.77	o
S1_26837762	94.02	o
S1_17782033	94.33	o
S1_17162821	94.68	o
S1_19271521	94.75	o
S1_30985243	96.07	o
S1_9228430	97.22	o
S1_35423821	97.44	o
S1_36828827	97.72	o
S1_31452128	97.99	o
S1_39085319	98.04	o
S1_14261653	99.09	o
S1_6737539	99.21	o
S1_24122346	99.77	o
S1_26658931	100.32	o
S1_18334540	100.86	o
S1_26568847	101.19	o
S1_34201321	101.55	o
S1_1264025	101.82	o
S1_7628806	102.31	o
S1_36193437	102.8	o
S1_29036611	103.24	o
S1_22393208	103.25	o
S1_26641531	103.88	o
S1_32404340	104.24	o
S1_38377427	104.4	o
S1_38918352	104.71	o
S1_21411141	105.07	o
S1_6846155	105.16	o
S1_36070942	107.82	o
Group 15
S1_12859514	0	o
S1_12405237	15.2	o
S1_28115543	16.4	o
S1_15329413	16.48	o
S1_14523554	16.62	o
S1_6373942	16.73	o
S1_25803925	16.85	o
S1_2387425	16.86	o
S1_28786345	17.18	o
S1_36009353	17.36	o
S1_9287333	17.48	o
S1_1505238	18.27	o
S1_24311131	18.33	o
S1_17214456	18.8	o
S1_10932449	18.88	o
S1_33393463	19.07	o
S1_18280234	19.24	o
S1_18189545	19.79	o
S1_6291639	20.09	o
S1_24129617	20.18	o
S1_33691321	20.89	o
S1_21550932	20.99	o
S1_15105727	21.08	o
S1_29528636	21.33	o
S1_37547964	21.42	o
S1_21131038	21.63	o
S1_19054825	21.71	o
S1_26663406	21.75	o
S1_31040713	21.82	o
S1_32896451	21.88	o
S1_12699237	21.94	o
S1_8066340	21.98	o
S1_25905206	21.99	o
S1_16072235	22.12	o
S1_24307347	22.55	o
S1_32635611	22.73	o
S1_453646	22.88	o
S1_30717723	23.2	o
S1_30618928	23.57	o
S1_17370648	23.64	o
S1_28796257	23.98	o
S1_30406623	24.15	o
S1_36463446	24.22	o
S1_2692305	24.32	o
S1_8552337	24.44	o
S1_37807128	24.61	o
S1_649356	24.75	o
S1_36752017	25.1	o
S1_2788936	25.77	o
S1_22556517	27.07	o
S1_5043530	51.05	o
S1_31901944	51.83	o
S1_25828037	52.09	o
S1_14448209	52.33	o
S1_29833720	52.53	o
S1_3076424	52.68	o
S1_13109511	52.75	o
S1_4966108	52.86	o
S1_11630437	53.01	o
S1_11469437	53.08	o
S1_28274512	53.13	o
S1_31807409	53.23	o
S1_18768544	53.27	o
S1_13038155	53.31	o
S1_17171020	53.53	o
S1_5584623	53.62	o
S1_13204231	53.82	o
S1_26320943	54.22	o
S1_7396509	54.34	o
S1_6884117	54.77	o
S1_218930	55.06	o
S1_13268706	55.29	o
S1_12410353	55.47	o
S1_8720742	55.88	o
S1_24627322	56.21	o
S1_31019630	56.3	o
S1_32218212	56.5	o
S1_19981640	56.55	o
S1_14620713	56.88	o
S1_22541234	56.91	o
S1_11240753	56.99	o
S1_1396630	57.09	o
S1_1387524	57.3	o
S1_36278842	57.52	o
S1_13000515	57.62	o
S1_11240632	58.02	o
S1_12134042	58.45	o
S1_13051840	58.59	o
S1_27754017	58.66	o
S1_8654927	58.78	o
S1_12204436	59.44	o
S1_13261764	59.98	o
S1_36703644	60.14	o
S1_6450918	60.3	o
CDCA1-59/60	79.68	o
Group 16
S1_31448915	0	o
S1_13404028	0.8	o
S1_6774354	1.17	o
S1_36683207	1.28	o
S1_17178131	1.38	o
S1_12859514	15.67	o
S1_27813543	28.98	o
S1_9195628	29.33	o
S1_22548405	29.37	o
S1_3821922	30.66	o
S1_31200209	30.99	o
S1_32296449	31.07	o
S1_15647239	31.57	o
S1_17996157	31.74	o
S1_33366350	31.95	o
S1_25195707	32.08	o
S1_32348232	32.41	o
S1_31448125	32.63	o
S1_35977719	32.81	o
S1_29002427	32.92	o
S1_8278312	33.04	o
S1_9204331	33.16	o
S1_17558031	33.19	o
S1_5263413	33.29	o
S1_25019542	33.41	o
S1_4029629	33.45	o
S1_7858443	33.62	o
S1_1473732	33.74	o
S1_10536235	33.83	o
S1_36190410	33.89	o
S1_36347415	33.94	o
S1_16211729	34.04	o
S1_3724639	34.18	o
S1_14433522	34.28	o
S1_19874334	34.4	o
S1_36962337	34.61	o
S1_12384431	34.89	o
S1_22893610	35.19	o
S1_34189212	35.46	o
S1_19515835	35.66	o
S1_37825028	35.86	o
S1_22523031	36.05	o
S1_4583710	36.17	o
S1_30511619	36.35	o
S1_4632962	36.5	o
S1_19768632	36.7	o
S1_28498114	36.87	o
S1_8689511	36.98	o
S1_39336912	37.17	o
S1_22796513	37.27	o
S1_21762821	37.42	o
S1_32920840	37.61	o
S1_3046363	37.85	o
S1_25623343	38.05	o
S1_20851323	38.39	o
S1_34153255	39.22	o
S1_4078455	40.78	o
S1_25288632	40.93	o
S1_37282944	41.19	o
S1_3740508	41.31	o
S1_22592621	41.77	o
S1_30254918	42.13	o
S1_494642	42.33	o
S1_13703821	42.81	o
S1_37652208	43.04	o
S1_8850940	43.97	o
S1_14771323	55.26	o
Group 17
S1_18485439	0	o
S1_12860013	4.22	o
S1_22211663	4.84	o
S1_36532536	5.87	o
S1_38540411	6.41	o
S1_27054535	7.22	o
S1_19015859	13.72	o
S1_3150033	20.79	o
S1_2932234	20.97	o
S1_33447531	22	o
S1_20194235	22.9	o
S1_30686434	23.22	o
S1_2673333	23.51	o
S1_5478238	24.04	o
S1_31897558	24.08	o
S1_19753036	24.48	o
S1_14869009	24.67	o
S1_35683335	24.84	o
S1_33498028	25.42	o
S1_9986617	25.72	o
S1_8704661	26.65	o
S1_3978663	26.88	o
S1_28191419	27.24	o
S1_32250406	27.33	o
S1_13261937	27.4	o
S1_25998954	27.79	o
S1_404352	28	o
S1_25155562	28.59	o
S1_24309814	29.09	o
S1_9571832	29.47	o
S1_23797641	29.96	o
S1_18530363	30.28	o
S1_4449446	34.27	o
S1_12914436	39.7	o
S1_17419507	43.39	o
S1_27123349	49.89	o
S1_10301326	52.69	o
S1_22496022	53.33	o
S1_9435061	57.28	o
S1_32612025	57.58	o
S1_22590107	58.89	o
S1_27168538	59.21	o
S1_18566931	59.67	o
S1_33322311	59.95	o
S1_17915937	60.04	o
S1_1560310	60.19	o
S1_3560505	60.57	o
S1_36247314	60.81	o
S1_7323108	61.08	o
S1_27693621	61.1	o
S1_15100031	61.45	o
S1_28939051	61.72	o
S1_22767008	62	o
S1_29941161	62.05	o
S1_19653955	62.37	o
S1_8485638	62.73	o
S1_32266006	63.07	o
S1_11397012	63.24	o
S1_8497005	63.46	o
S1_12238747	63.55	o
S1_39071419	64.96	o
S1_16026746	65.24	o
S1_25793523	66.22	o
S1_37558736	79.51	o
S1_16026346	80.01	o
S1_37295407	81.87	o
S1_4472212	82	o
S1_37766650	82.53	o
S1_16048323	83.48	o
S1_22231257	84.63	o
S1_12477564	84.76	o
S1_31405305	85.9	o
S1_38379849	86.15	o
S1_26304230	86.36	o
S1_32026013	86.4	o
S1_32050013	87.02	o
S1_8075428	88.41	o
S1_18397930	89.09	o
S1_35629113	90.04	o
S1_10554725	90.66	o
S1_21321632	91.28	o
S1_9470549	92.22	o
S1_13425239	93.26	o
S1_3869643	94.91	o
Group 18
S1_16594437	0	o
S1_21120132	15.23	o
S1_17631138	15.94	o
S1_21133736	16.23	o
S1_21887142	16.5	o
S1_10965263	16.71	o
S1_7430311	17.03	o
S1_8629328	17.09	o
S1_31606241	17.32	o
S1_32617233	17.65	o
S1_32926833	17.89	o
S1_19900445	18.16	o
S1_2610752	18.49	o
S1_7652733	18.71	o
S1_21698322	19.06	o
S1_3272649	19.26	o
S1_9407449	19.48	o
S1_5674505	19.74	o
S1_28540658	19.78	o
S1_29716547	19.95	o
S1_17483237	20.15	o
S1_7984547	20.23	o
S1_19971707	20.35	o
S1_28750850	20.47	o
S1_5045528	20.76	o
S1_36702558	20.83	o
S1_11272930	20.87	o
S1_30603447	21.02	o
S1_33425960	21.19	o
S1_34200462	21.27	o
S1_5306710	21.47	o
S1_6854934	21.7	o
S1_12896658	21.86	o
S1_11806433	22.04	o
S1_6879423	22.1	o
S1_19697319	22.27	o
S1_34888819	22.41	o
S1_12469626	22.51	o
S1_1617102	22.78	o
S1_12971512	23.17	o
S1_9499115	23.25	o
S1_26086131	23.36	o
S1_1324214	24.09	o
S1_4894515	24.19	o
S1_19965219	24.37	o
S1_12915028	24.42	o
S1_19747319	24.57	o
S1_3514838	24.84	o
S1_33465454	24.92	o
S1_18242217	24.95	o
S1_35331545	25.02	o
S1_13822049	25.33	o
S1_26346135	25.4	o
S1_18868839	25.72	o
S1_2449440	26.47	o
S1_18300143	27.17	o
S1_9529214	27.29	o
S1_36055651	27.44	o
S1_16878522	28.25	o
S1_4121421	28.5	o
S1_29132021	29.07	o
S1_8935018	30.18	o
S1_24604538	54.56	o
S1_15992832	54.78	o
S1_14092064	55.27	o
S1_14880536	56.08	o
S1_33473624	56.48	o
S1_32500120	57.66	o
S1_37651330	58.27	o
S1_12292833	58.48	o
S1_4181116	58.72	o
S1_14881338	58.94	o
S1_35029128	59.12	o
S1_731505	59.62	o
S1_16639613	60.02	o
S1_38177836	60.8	o
S1_19812115	61.12	o
S1_25933916	61.95	o
S1_26464807	62.67	o
S1_6434926	63.98	o
S1_8770233	64.9	o
S1_7928862	66.35	o
S1_31686720	68.35	o
S1_1416245	69.59	o
S1_9365035	70.74	o
S1_28601621	72.3	o
S1_4785331	74.37	o
S1_3705437	86.65	o
Group 3
S1_20130358	0	o
S1_38656821	2.8	o
S1_23235143	3.68	o
S1_11490527	9.17	o
S1_13394613	20.02	o
S1_29092942	22.39	o
S1_24771410	22.6	o
S1_32200927	25.23	o
S1_7780532	26.19	o
S1_6417409	26.45	o
S1_18960034	26.79	o
S1_38099350	27.23	o
S1_17975056	29.82	o
S1_22256864	31.03	o
S1_15806342	31.69	o
S1_26300727	31.97	o
S1_12541210	32.81	o
S1_13147414	33.29	o
S1_19572858	33.62	o
S1_36008244	34.25	o
S1_14487243	34.58	o
S1_33759805	34.83	o
S1_2945120	36.6	o
S1_16448907	39.81	o
S1_23419445	41.28	o
S1_578449	41.67	o
S1_5318443	42.19	o
S1_8974425	42.99	o
S1_9685153	43.3	o
S1_21969815	43.79	o
S1_9580927	44.14	o
S1_37266939	45.84	o
S1_20984750	46.81	o
S1_9198812	47.15	o
S1_29856228	49.48	o
S1_13211164	51.23	o
S1_10670538	53.53	o
S1_22674959	54.99	o
S1_28463217	55.38	o
S1_12062743	55.52	o
S1_30878234	55.74	o
S1_8206829	57.14	o
S1_17572721	57.57	o
S1_4579035	58.2	o
S1_36545809	58.85	o
S1_866736	59.34	o
S1_22693743	59.56	o
S1_36410949	61.24	o
S1_30234105	62.34	o
S1_28456333	62.77	o
S1_30064405	64.05	o
S1_4309945	64.68	o
S1_11613437	64.96	o
S1_13175458	65.49	o
S1_7843421	65.77	o
S1_28255014	66.76	o
S1_27303558	67.78	o
S1_6010026	68.45	o
S1_9349327	68.75	o
S1_38123915	71.74	o
S1_15759662	85.62	o
S1_8967133	85.96	o
S1_421758	92.41	o
S1_19207729	98.98		h1
S1_31791744	100.13		h2
S1_26409143	100.82		h3
S1_31450244	101.02		h4
S1_32835020	107.74		h5
S1_32053728	108.13	o
S1_4591521	108.73	o
S1_1918650	109.05	o
S1_5017232	109.74	o
S1_19055925	110.73	o
S1_15150313	111.4		h6
S1_32342915	118.03		h7
Group 3-1	v=50	R
S1_15917102	0	o
S1_9644063	3.82	o
S1_734844	6.24	o
S1_11467326	10.82	o
S1_14053859	13.16	o
S1_38408223	13.63	o
S1_19517529	14.37	o
S1_7134224	14.98	o
S1_26831220	16.05	o
S1_37070264	17.27	o
S1_12884927	18.58	o
S1_1829763	21.34	o
S1_10969607	22.64	o
S1_23972558	22.78	o
S1_37815510	23.3	o
S1_19451150	24.51	o
S1_23456808	24.74	o
S1_16032622	24.99	o
S1_9950749	25.31	o
S1_25024647	25.43	o
S1_24043924	25.83	o
S1_25059726	25.86	o
S1_25170039	26.06	o
S1_32342915	26.53		h7
S1_12325511	26.77	o
S1_21688454	27.27	o
S1_26964828	27.61	o
S1_29716135	28.01	o
S1_15150313	28.11		h6
S1_31450244	28.22		h4
S1_19207729	28.81		h1
S1_12932510	29.26	o
S1_8851930	29.68	o
S1_27199222	29.68	o
S1_6198741	31.77	o
S1_12559231	32.13	o
S1_32872731	32.13	o
S1_12094629	32.43	o
S1_26409143	33.33		h3
S1_31791744	33.81		h2
S1_32835020	35.65		h5
S1_225814	38.56	o
S1_5239423	39.54	o
S1_19386838	39.67	o
S1_36973022	40.72	o
S1_12323607	41.38	o
S1_35385306	42.5	o
S1_7746929	43.2	o
S1_8191208	43.67	o
S1_4114434	43.77	o
S1_2681351	44.68	o
S1_14051708	44.83	o
S1_39493656	45.19	o
S1_2405120	45.54	o
S1_10896938	46.3	o
S1_8865564	46.63	o
S1_20685947	47.11	o
S1_32310511	47.84	o
S1_19751219	48.64	o
S1_29722018	49.45	o
S1_3724836	50.38	o
S1_19673249	50.92	o
S1_32208721	52.08	o
S1_15208259	53.14	o
S1_21027050	54.52	o
S1_18067116	55.06	o
S1_38206321	56.66	o
S1_3883449	57.86	o
S1_19604911	58.71	o
S1_30980662	60.19	o
S1_7072839	61.44	o
S1_23392957	62.53	o
S1_23066845	64.43	o
S1_25182954	67.16	o
Group 4
S1_7730107	0	o
S1_3220931	2.74	o
S1_17836206	3.62	o
S1_33458128	4.09	o
S1_16046811	4.6	o
S1_26923910	4.94	o
S1_1740364	5.59	o
S1_15898839	5.73	o
S1_20366122	6.29	o
S1_15469441	7.06	o
S1_17979313	7.3	o
S1_5794834	7.88	o
S1_11913456	8.38	o
S1_36545137	9.28	o
S1_10199730	9.83	o
S1_17403355	10.55	o
S1_17890833	10.71	o
S1_15842319	10.97	o
S1_33668407	11.91	o
S1_18069143	13.54	o
S1_29185936	14	o
S1_12300624	14.4	o
S1_19336836	17.14	o
S1_36878646	18.58	o
S1_11565806	20.64	o
S1_37321045	21.68	o
S1_16796706	23.84	o
S1_8697109	32.32	o
S1_18217058	33.04		h8
S1_14848012	35.34	o
S1_22345909	35.53	o
S1_34508920	42.43	o
S1_5324313	43.28	o
S1_32486910	44.44	o
S1_22328715	44.71	o
S1_36157529	45.44	o
S1_39086937	46.5	o
S1_18884935	46.87	o
S1_36180824	47.91	o
S1_22370721	48.4	o
S1_5029336	49.25	o
S1_2633415	49.41	o
S1_16015813	50.04	o
S1_36494136	50.58	o
S1_16263719	50.88	o
S1_20336536	50.93	o
S1_12768740	52.18	o
S1_22072309	52.67	o
S1_13235764	53.11	o
S1_13751545	53.23	o
S1_30861628	53.51	o
S1_35781263	53.72	o
S1_27039023	53.82	o
S1_5880723	54.35	o
S1_22426561	54.38	o
S1_14579458	54.68	o
S1_12422950	54.76	o
S1_31266320	54.82	o
S1_12256562	54.84	o
S1_14041619	55.21	o
S1_7088127	55.22	o
S1_27613154	56.32	o
S1_2151964	56.83	o
S1_26203237	57.04	o
S1_26044827	57.28	o
S1_7915127	57.52	o
S1_13924615	57.59	o
S1_30566407	57.74	o
S1_30339027	58.32	o
S1_12849911	58.32	o
S1_2468262	58.47	o
S1_37984944	58.61	o
S1_2529039	58.97	o
S1_34314720	59.02	o
S1_38405251	59.29	o
S1_26928354	59.45	o
S1_33989742	59.6	o
S1_32116815	59.75	o
S1_14015959	59.88	o
S1_12618136	59.95	o
S1_18125540	60.18	o
S1_29953319	60.33	o
S1_27515864	60.46	o
S1_13860960	60.46	o
S1_38669821	60.63	o
S1_2201428	60.69	o
S1_5144321	60.91	o
S1_28906640	61.01	o
S1_6953330	61.12	o
S1_592731	61.17	o
S1_37707564	61.27	o
S1_35131706	61.52	o
S1_25676020	61.82	o
S1_35268333	61.96	o
S1_5055544	62.15	o
S1_28813445	62.19	o
S1_15208602	62.66	o
S1_37972713	63.09	o
S1_29307620	63.1	o
S1_13296342	63.25	o
S1_8483112	63.41	o
S1_18149644	63.64	o
S1_7100909	63.88	o
S1_14547918	64.91	o
S1_24258825	65.17	o
S1_7862158	65.73	o
S1_25362106	66.04	o
S1_10074644	66.21	o
S1_33147320	66.25	o
S1_27848923	66.28	o
S1_15564516	66.66	o
S1_1471545	67.07	o
S1_33702620	67.25		h9
S1_15420045	67.44	o
S1_1435421	67.54	o
S1_12549352	67.9	o
S1_38228336	67.98		h10
S1_2087947	68.3	o
S1_26074942	68.36		h11
S1_13766428	69.2	o
S1_18111122	69.83	o
S1_20325130	69.83	o
S1_30281228	70.1	o
S1_7626230	70.48		h12
S1_35470937	70.66	o
S1_38232517	71.01		h13
S1_16551206	71.43	o
S1_6332809	72.01	o
S1_29223635	72.39	o
S1_27074834	74.57	o
S1_28185123	83.16	o
S1_36262326	86.71	o
S1_11980635	92.15	o
Group 4-1	v=20
S1_15169726	0	o
S1_4818351	4.43	o
S1_25082362	14.22	o
S1_30335947	14.32	o
S1_35889924	16.08	o
S1_17677537	16.69	o
S1_26579812	20.35	o
S1_18151839	20.83	o
S1_32715559	23.12	o
S1_18272955	25.16	o
S1_31349248	25.5	o
S1_38228336	25.83		h10
S1_18930118	25.96	o
S1_23690252	26.35	o
S1_8101564	26.85	o
S1_26074942	27.1		h11
S1_18688712	27.13	o
S1_31463133	27.39	o
S1_13574202	27.92	o
S1_3735119	27.94	o
S1_18217058	28.16		h8
S1_13258841	28.36	o
S1_7115113	28.51	o
S1_24471639	28.51	o
S1_7626230	28.92		h12
S1_38232517	29.18		h13
S1_28740310	29.3	o
S1_33702620	31.34		h9
S1_26107454	33.19	o
S1_1412232	36.47	o
S1_222814	44.19	o
S1_22986814	45.35	o
S1_31820748	45.86	o
S1_16172355	46.38	o
S1_9828158	46.79	o
S1_23573129	46.97	o
S1_6730436	47.24	o
S1_32660038	47.81	o
S1_7793553	48.74	o
S1_38260011	49.19	o
S1_27736918	50.33	o
S1_12988616	51.64	o
S1_3883549	51.98	o
S1_26576134	54.18	o
S1_3068905	55	o
S1_37989612	55.94	o
S1_30614557	57.68	o
S1_4230817	58.76	o
S1_36592634	58.99	o
S1_32701021	60.32	o
S1_14039816	62.36	o
S1_19749528	63.27	o
S1_11831523	64.72	o
S1_25679845	67.28	o
Group 5
CDATG1-1829/1830	0	o
S1_8173722	66.1	o
S1_19527662	66.87	o
S1_37496437	67.56	o
S1_24236410	68.21	o
S1_10562525	68.75	o
S1_32068941	69.51	o
S1_17331855	69.57	o
S1_14196819	69.84	o
S1_10875514	70.55	o
S1_15171312	70.75	o
S1_13225429	71.22	o
S1_659309	71.52	o
S1_4040340	71.91	o
S1_897808	72.53	o
S1_37530809	73.26	o
S1_37068753	73.89	o
S1_7472239	74.18	o
S1_15365929	75.29	o
S1_32713638	75.86	o
S1_36382628	76.41	o
S1_30592134	76.73	o
S1_19972232	76.91	o
S1_4496033	77.11	o
S1_39044411	77.23	o
S1_26829612	78.15	o
S1_7799253	78.57	o
S1_16164425	79.32	o
S1_18854033	79.75	o
S1_15416535	80.12	o
S1_28527663	80.43	o
S1_21292110	81.19	o
S1_19102829	81.88	o
S1_13580964	82.35	o
S1_15561032	83.03	o
S1_18846647	83.79	o
S1_29137045	83.98	o
S1_8975109	84.38	o
S1_26255713	91.87	o
S1_36854936	92.27	o
S1_26560420	92.51	o
S1_1176434	92.74	o
S1_35558630	93.15	o
S1_2107623	93.49	o
S1_31482808	94.67	o
S1_38879334	95.64	o
S1_13371252	96.46	o
S1_1279234	101.38	o
S1_38283415	102.39	o
S1_13988635	103.61	o
S1_37350637	104.83	o
S1_12292105	106.09	o
S1_16617112	106.72		h14
S1_38966635	107.51		h15
S1_37843313	107.81	o
S1_17471611	108.49	o
S1_31814564	109.05	o
S1_939608	109.85	o
S1_6583328	110.16	o
S1_12556155	110.57	o
S1_39508812	111.12	o
S1_38017536	111.22	o
S1_3882442	111.99	o
S1_22617722	112.61	o
S1_12827937	112.84	o
S1_2101824	113.15	o
S1_38196857	113.9	o
S1_32159262	114.49	o
S1_6065606	114.9	o
S1_28790706	115.17	o
S1_713719	115.24	o
S1_36521763	115.58		h16
S1_38153309	115.78		h17
S1_10627717	116.41	o
S1_4999464	116.43	o
S1_38333325	116.64		h18
S1_23179359	116.94	o
S1_20115125	117.5	o
S1_23959416	117.83	o
S1_32865411	118.06	o
S1_12828507	118.23	o
S1_28516734	118.31	o
S1_28713009	118.61	o
S1_29395731	119.31	o
S1_7265813	119.55	o
S1_12531023	119.59	o
S1_20124253	119.81	o
S1_16635506	119.81	o
S1_30233310	120.06	o
S1_31231937	120.21	o
S1_23576345	120.44	o
S1_22265326	120.55	o
S1_37174912	120.66	o
S1_24464731	120.93	o
S1_33818451	121.06	o
S1_34773332	121.5	o
S1_16404138	121.51	o
S1_32945117	121.76	o
S1_26410125	122.01	o
S1_23309844	122.02	o
S1_36627214	122.13	o
S1_35415948	122.5	o
S1_674847	122.79	o
S1_19788634	122.92	o
S1_12574532	123.22	o
S1_3486513	123.24	o
S1_31671124	123.44	o
S1_39429518	123.48	o
S1_306234	123.87	o
S1_23303429	123.97	o
S1_33221120	124.14	o
S1_36134725	124.21	o
S1_30592440	124.5	o
S1_18976832	124.74	o
S1_21320318	124.83	o
S1_17823044	124.96	o
S1_14541544	125.07	o
S1_14172864	125.18	o
S1_16481318	125.47	o
S1_17445022	125.54	o
S1_14653038	125.73	o
S1_6003828	125.84	o
S1_32734807	126.36	o
S1_14267554	126.54	o
S1_18387623	126.63	o
S1_24654615	126.92	o
S1_32393933	127.23	o
S1_3745809	127.71	o
S1_5138918	128.22	o
S1_2022220	128.7	o
S1_5726121	129.33	o
S1_20343719	129.63	o
S1_9453512	129.64	o
S1_1114411	130.06	o
S1_16128639	130.41	o
S1_25468410	130.52	o
S1_4640011	131.13	o
S1_4191325	131.92	o
S1_8847538	132.3	o
S1_34424222	132.71	o
S1_7956416	133.45	o
S1_492329	133.7	o
S1_16920317	134.62	o
S1_9052938	134.83	o
S1_9638940	135.1	o
S1_26041424	135.13	o
S1_415957	135.21	o
S1_25552506	135.73	o
S1_347543	135.82	o
S1_17457059	136.52	o
S1_14120308	136.62	o
S1_22327132	137.23	o
S1_10013212	137.74	o
S1_32664922	138.03	o
S1_19798415	138.87	o
S1_8743452	139.13	o
S1_9106016	139.26	o
S1_28064724	139.72	o
S1_33040926	140.5	o
S1_25224829	141	o
S1_14257439	141.57	o
S1_6527522	141.58	o
S1_38038239	141.66	o
S1_9050836	142.07	o
S1_24200805	142.62	o
S1_30447745	142.96	o
S1_7928334	142.98	o
S1_34122634	143.46	o
S1_5543023	145.26	o
S1_33799946	145.44	o
S1_14657655	145.93	o
S1_30761862	147.82	o
S1_15458960	148.59	o
S1_10104316	149.7	o
S1_36261224	151.73	o
S1_32758823	152.3	o
S1_23467224	153.46	o
S1_3254226	154.53	o
S1_31261540	154.79	o
S1_24604839	155.67	o
S1_24595111	156.09	o
S1_22993836	156.12		h19
S1_27027111	157.85	o
S1_38343606	159.29	o
S1_7196432	161.1	o
S1_19000115	161.67	o
S1_11598422	162.6	o
S1_13790151	162.76	o
S1_26395338	163.44	o
S1_22125907	163.63	o
S1_14468524	163.97	o
S1_37730342	164.17	o
S1_33380143	164.36	o
S1_14747718	164.6	o
S1_7567444	165.46	o
S1_5764143	165.85	o
S1_34771208	166.07	o
S1_9422559	166.42	o
S1_20042246	166.77	o
S1_30830243	167.18	o
S1_37937039	167.66	o
S1_9082943	168.25	o
S1_14793063	169.21	o
S1_3084943	169.77	o
S1_38432746	170.95	o
S1_12923539	171.62	o
S1_20483442	172.32	o
S1_18746638	173.28	o
S1_11083647	174.31	o
S1_35982339	175.69	o
S1_25582734	176.64	o
S1_22710221	177.91	o
S1_10485320	180.13	o
S1_2363932	184.31	o
Group 5-1	v=50
S1_301923	0	o
S1_5191963	16.71	o
S1_38966635	25.73		h15
S1_16617112	28.36		h14
S1_35394826	31.14	o
S1_19717120	32.67	o
S1_32287914	34.2	o
S1_35819033	36.29	o
S1_195405	37.24	o
S1_5366639	38.57	o
S1_35683236	39.42	o
S1_37004135	40.8	o
S1_10427915	41.01	o
S1_33131026	41.98	o
S1_36427451	42.55	o
S1_4083639	43.2	o
S1_37146107	43.2	o
S1_6498951	43.57	o
S1_12692530	44.2	o
S1_27349219	44.2	o
S1_12648707	44.2	o
S1_30785535	45.01	o
S1_32070813	45.41	o
S1_33662715	45.63	o
S1_8625108	45.78	o
S1_36454155	45.94	o
S1_12438416	45.94	o
S1_17910929	46.04	o
S1_2716245	46.2	o
S1_37165313	46.2	o
S1_14084934	46.36	o
S1_17447423	46.88	o
S1_31320441	47.19	o
S1_23476648	48.3	o
S1_2359240	48.3	o
S1_15115513	48.67	o
S1_6758548	49.25	o
S1_17651617	50.09	o
S1_10006708	50.79	o
S1_28009261	51.3	o
S1_34638519	52.35	o
S1_2071905	52.89	o
S1_12587846	53.59	o
S1_38333325	56.15		h18
S1_32960348	57.09	o
S1_38153309	57.09		h17
S1_20814124	58.02	o
S1_23039761	58.68	o
S1_12140253	59.08	o
S1_36521763	59.59		h16
S1_19066221	59.74	o
S1_23101836	60.17	o
S1_26486939	60.6	o
S1_2130559	62.63	o
S1_18213224	63.92	o
S1_34773855	64.8	o
S1_38025932	66.42	o
S1_21423243	68.18	o
S1_25335954	71.41	o
S1_17579917	76.09	o
S1_29677511	79.8	o
S1_22993836	81.86		h19
S1_33488222	83.65	o
S1_2278407	88.56	o
S1_28189109	89.03	o
S1_35476857	89.03	o
S1_27211127	89.4	o
S1_2655434	95.59	o
S1_12029645	97.64	o
Group 6
S1_7119756	0	o
S1_37742509	13.05	o
S1_18732038	15.21	o
S1_33408834	17.01	o
S1_18496842	17.34	o
S1_13549139	22.05	o
CDCA7-615/616	26.08	o
S1_37187146	38.71	o
S1_21967118	41.58	o
S1_27665615	42.94	o
S1_12271514	44.26	o
S1_9720322	45.46	o
CDCA4-399/400	46.44	o
S1_14171812	48.64	o
S1_16547920	50.04	o
S1_16571860	51.01	o
S1_14604253	51.58	o
S1_10119929	52.86	o
S1_11848811	53.22	o
S1_7824138	53.89	o
S1_35825626	54.03	o
S1_22960351	54.43	o
S1_10475033	54.92	o
S1_25188047	55.54	o
S1_449750	56.04	o
S1_30994122	56.56	o
S1_18409306	56.84	o
S1_12904546	57.21	o
S1_2135564	57.49	o
S1_35990858	58.02	o
S1_28429047	58.64	o
S1_26133651	58.82	o
S1_23845125	59.18	o
S1_4265929	59.63	o
S1_29336537	60.37	o
S1_22408516	60.81	o
S1_36277506	60.87	o
S1_29374915	61.27	o
S1_32565648	61.64	o
S1_15135858	61.86	o
S1_33828854	62.51	o
S1_5879452	63.29	o
S1_36522143	63.65	o
S1_26829226	63.84	o
S1_18380721	64.18	o
S1_3581348	65.16	o
S1_22380136	65.61	o
S1_27964820	66.37	o
S1_18583760	67.28	o
S1_16632734	68.64	o
S1_37691443	69.29	o
S1_17649817	69.64	o
S1_33734812	69.94	o
S1_11772724	70.38	o
S1_14412607	70.48	o
S1_8789833	70.98	o
S1_37263821	71.6		h20
S1_22964909	72.15	o
S1_19202113	72.43	o
S1_9297351	73.11	o
S1_26668521	73.43	o
S1_27604246	74.08	o
S1_10956306	74.55	o
S1_31902257	75.23	o
S1_13307407	76	o
S1_37063611	76.27	o
S1_8244505	76.65	o
S1_18139353	78.02	o
S1_35401907	78.39	o
S1_17859734	78.78	o
S1_35130724	79.15	o
S1_21794421	79.66	o
S1_25388851	80.5	o
S1_33387634	80.77	o
S1_31718445	81.16	o
S1_26188531	81.72	o
S1_17182656	82.15	o
S1_10256754	82.36	o
S1_26683736	82.78	o
S1_32368222	83.12	o
S1_5270032	83.28	o
S1_34861828	83.67	o
S1_23628621	83.94	o
S1_11121716	84.17	o
S1_1926218	84.91	o
S1_34133012	85.18	o
S1_22029616	85.4	o
S1_2289225	85.57	o
S1_2082661	85.77	o
S1_30867443	85.91	o
S1_11620359	86.33	o
S1_23745921	86.63	o
S1_22652506	87.03	o
S1_5211826	87.36	o
S1_15915843	87.74	o
S1_925520	87.92	o
S1_14006507	88.14	o
S1_11661437	88.49	o
S1_27430151	89.57	o
S1_2469040	89.91		h21
S1_32792417	90.03	o
S1_7538921	90.25	o
S1_33267363	90.53	o
S1_19323408	91.12		h22
S1_9979643	91.43	o
S1_38482420	91.75		h23
S1_36841151	92.01	o
S1_32240006	92.12		h24
S1_31150531	92.44	o
S1_34190211	92.68	o
S1_22111128	93.09	o
S1_15772341	93.5		h25
S1_14862513	93.78	o
[truncated: 217 more rows]
